# Supplementary material for: A circular RNA Edis-Relish-castor axis regulates neuronal development in Drosophila
Source: PLoS Genet. 2022 Oct 27;18(10):e1010433. doi: 10.1371/journal.pgen.1010433 (PMC9612563; doi:10.1371/journal.pgen.1010433)
Supplement: S1 Table — RNA-seq analysis was performed using RNA samples extracted from Elav>shEdis or Elav>shGFP (control) fly heads. Differential expressed genes (DEGs) in knockdown vs Control were defined using cut-off criteria of absolute fold change of > = 2.0 and p value of = < 0.05. (XLSX) [file pgen.1010433.s006.xlsx]

## Sheet: Sheet1
						S1 Table. RNA-seq analysis to identify genes impacted by Edis depletion
Gene ID	Gene Symbol	Dmel Locus	Alias	FlyBaseID	Chrom	Locus	Gene Name	logFC (KD/Ctl)	Pvalue (KD vs Ctl)	FDR (KD vs Ctl)	Gene	Elav-shGFP1 (Reads)	Elav-shEdis-23 (Reads)	Elav-shGFP3 (Reads)	Elav-shEdis-2 (Reads)	Elav-shEdis-3 (Reads)	Gene	Elav-shGFP1 (RPKM)	Elav-shEdis-23 (RPKM)	Elav-shGFP3 (RPKM)	Elav-shEdis-2 (RPKM)	Elav-shEdis-3 (RPKM)
31368	Muc4B	Dmel_CG32774	CG15574|CG15575|CG32774|Dmel\CG32774|muc4B	FLYBASE:FBgn0052774	X	4B4-4B4	Mucin 4B	-0.972378	0.53187	0.965816	Muc4B	2	0	0	1	0	Muc4B	0.0219436	0	0	0.0147393	0
42775	CG16732	Dmel_CG16732	Dmel\CG16732	FLYBASE:FBgn0039086	3R	95A1-95A1	CG16732 gene product from transcript CG16732-RB	-0.948002	0.523691	0.964148	CG16732	95	66	151	1	89	CG16732	1.17809	1.37526	2.32576	0.0166593	1.50128
35082	CG15152	Dmel_CG15152	Dmel\CG15152	FLYBASE:FBgn0032665	2L	36E5-36E5	CG15152 gene product from transcript CG15152-RA	-0.925722	0.306371	0.885194	CG15152	175	97.0001	234.001	17	149	CG15152	5.66048	5.27196	9.40078	0.738693	6.55566
48343	deltaTry	Dmel_CG12351	CG12351|DmDeltaTry|Dmel\CG12351|Try|delta|endo-I	FLYBASE:FBgn0010358	2R	47F5-47F5	deltaTrypsin	-0.912788	0.263388	0.870072	deltaTry	13	12	18	3	4	deltaTry	0.349891	0.542695	0.60172	0.10847	0.146442
5740644	CG34288	Dmel_CG34288	Dmel\CG34288	FLYBASE:FBgn0085317	3R	94A14-94A14	CG34288 gene product from transcript CG34288-RB	-0.880273	0.182774	0.858993	CG34288	86	44	92	11	61	CG34288	4.30018	3.6968	5.71358	0.738892	4.1489
39177	CG14160	Dmel_CG14160	Dmel\CG14160	FLYBASE:FBgn0036066	3L	67D7-67D8	CG14160 gene product from transcript CG14160-RA	-0.87499	0.305995	0.884943	CG14160	242	178	423	40	227	CG14160	2.49802	3.08735	5.42317	0.554678	3.18729
36724	CG12963	Dmel_CG12963	BcDNA:AT28470|Dmel\CG12963	FLYBASE:FBgn0034031	2R	52A11-52A12	CG12963 gene product from transcript CG12963-RL	-0.86743	0.446943	0.949235	CG12963	269	203	378.001	16	206	CG12963	1.59838	2.02679	2.78966	0.127717	1.66498
53501	Ugt86Dj	Dmel_CG15902	AC 006491J|CG15902|Dmel\CG15902	FLYBASE:FBgn0040250	3R	86D5-86D6	CG15902 gene product from transcript CG15902-RA	-0.865296	0.354983	0.915164	Ugt86Dj	51	46	77	4	33	Ugt86Dj	0.640096	0.970103	1.20032	0.0674427	0.563383
246565	Mal-A6	Dmel_CG30360	CG30360|CG8689|Dmel\CG30360|Drome_A6|mal_A6	FLYBASE:FBgn0050360	2R	44D1-44D1	Maltase A6	-0.849571	0.619335	0.980741	Mal-A6	18870.3	9558.12	21470.7	93.0001	17768.4	Mal-A6	179.567	152.829	253.762	1.18887	229.992
40350	CG12974	Dmel_CG12974	Dmel\CG12974	FLYBASE:FBgn0037065	3L	78C4-78C5	CG12974 gene product from transcript CG12974-RD	-0.839471	0.458514	0.951916	CG12974	535.998	359	750.997	35	480.998	CG12974	4.7656	5.36333	8.29325	0.418044	5.81718
33616	CG15423	Dmel_CG15423	Dmel\CG15423	FLYBASE:FBgn0031580	2L	24D3-24D3	CG15423 gene product from transcript CG15423-RA	-0.816713	0.653705	0.989199	CG15423	346	263	492	1	311	CG15423	13.3271	17.0216	23.5372	0.0517438	16.2942
3772547	Hsromega	Dmel_CR31400	CR31400|Dmel\CR31400|HSRomega|Hsr-omega|Hsr93D|Hsromega-n|er3|hrsomega|hsr omega|hsr-omega|hsromega|hsrw|l(3)05241|l(3)93De|l(3)er3|n(3)05241	FLYBASE:FBgn0001234	3R	93D4-93D5	Heat shock RNA omega	-0.996611	4.61805e-05	0.00490444	Hsromega	144527	36735.1	109681	53597.3	61156.8	Hsromega	145.132	61.9843	136.797	72.3033	83.5362
39677	mex1	Dmel_CG7936	CG7936|Dmel\CG7936	FLYBASE:FBgn0004228	3L	71D4-71D4	midgut expression 1	-0.801333	0.560427	0.975689	mex1	256	145	316	6	251	mex1	4.57838	4.35737	7.01923	0.144153	6.10604
39515	CG10116	Dmel_CG10116	Dmel\CG10116	FLYBASE:FBgn0036367	3L	70B1-70B1	CG10116 gene product from transcript CG10116-RA	-0.782053	0.504287	0.959246	CG10116	287	147	302	13	256	CG10116	6.81576	5.8659	8.90781	0.41474	8.26964
42557	CG31233	Dmel_CG31233	CG5839|Dmel\CG31233|anon-WO0140519.125|anon-WO0140519.65	FLYBASE:FBgn0051233	3R	93F8-93F8	CG31233 gene product from transcript CG31233-RB	-0.771664	0.67584	0.990012	CG31233	750.002	908.005	1328	3	519	CG31233	5.34513	10.8735	11.755	0.0287221	5.03127
32043	CG42249	Dmel_CG42249	CG11126|CG1961|Dmel\CG42249|Dmel_CG11126|Dmel_CG1961	FLYBASE:FBgn0259101	X	10A4-10A4	CG42249 gene product from transcript CG42249-RC	-0.766252	0.429456	0.945465	CG42249	1284	925.005	1746.99	143	1082	CG42249	10.7045	12.9578	18.0895	1.60155	12.2701
42864	Npc2f	Dmel_CG6164	BcDNA:LP08842|CG6164|Dmel\CG6164|npc2f	FLYBASE:FBgn0039154	3R	95E1-95E1	Niemann-Pick type C-2f	-0.650098	0.68077	0.990012	Npc2f	585	439	650	6	491	Npc2f	17.9123	22.5863	24.7195	0.246801	20.4499
39360	CG43896	Dmel_CG43896	CG17824|CG6947|Dmel\CG43896|Dmel_CG17824|Dmel_CG6947	FLYBASE:FBgn0264488	3L	68E4-68E4	CG43896 gene product from transcript CG43896-RD	-0.589376	0.46614	0.951972	CG43896	11	9	16	10	2	CG43896	0.0350395	0.0481718	0.0633019	0.0427922	0.00866582
43287	CG14260	Dmel_CG14260	Dmel\CG14260	FLYBASE:FBgn0039504	3R	97F1-97F1	CG14260 gene product from transcript CG14260-RA	-0.50937	0.617996	0.980741	CG14260	2	1	4	2	2	CG14260	0.0474449	0.0398607	0.117856	0.0637367	0.0645363
43250	CG6283	Dmel_CG6283	DmelL3|Dmel\CG6283	FLYBASE:FBgn0039474	3R	97D14-97D14	CG6283 gene product from transcript CG6283-RA	-0.481751	0.79197	0.9909	CG6283	1387	1184	1241	4	988	CG6283	27.9205	40.0482	31.0277	0.10817	27.0532
43154	Kaz-m1	Dmel_CG8342	BcDNA:RE44854|CG8342|Dmel\CG8342|E(spl)-m1|E(spl)m1|HLHm1|lincRNA.856|m1	FLYBASE:FBgn0002578	3R	96F10-96F10|3-89.1 cM	Kazal-type protease inhibitor m1	-0.435372	0.572157	0.976604	Kaz-m1	429	415	564.996	96.0001	362	Kaz-m1	5.48539	8.91628	8.9728	1.64901	6.29612
34629	prd	Dmel_CG6716	CG6716|Dmel\CG6716|PRD|Prd|pr	FLYBASE:FBgn0003145	2L	33C3-33C3|2-45 cM	paired	-0.429022	0.726773	0.9909	prd	5	2	0	1	1	prd	0.040447	0.0271851	0	0.0108672	0.0110035
43703	CG11340	Dmel_CG11340	CT5896|Dmel\CG11340|Lcch-100C|lincRNA.914	FLYBASE:FBgn0039840	3R	100C1-100C1	CG11340 gene product from transcript CG11340-RB	-0.415019	0.795048	0.9909	CG11340	413.999	437.999	794.999	8	683.997	CG11340	2.36581	4.2057	5.64259	0.0614144	5.31679
42416	MtnC	Dmel_CG5097	CG5097|Dmel\CG5097	FLYBASE:FBgn0038790	3R	92E4-92E4	Metallothionein C	-0.387666	0.822687	0.9909	MtnC	180	146	228	1	234	MtnC	14.6424	19.9562	23.036	0.10928	25.8923
35853	Jon44E	Dmel_CG8579	CG8579|Dmel\CG8579|Jon43E|SP100	FLYBASE:FBgn0001285	2R	44E2-44E2	Jonah 44E	-0.382898	0.512703	0.959698	Jon44E	17	7	13	12	8	Jon44E	0.265294	0.183553	0.251973	0.251571	0.169818
43394	CG10000	Dmel_CG10000	Dmel\CG10000|dppGalNAcT10	FLYBASE:FBgn0039596	3R	98E3-98E3	CG10000 gene product from transcript CG10000-RA	-0.191869	0.888676	0.9909	CG10000	6	17	14	0	3	CG10000	0.0503679	0.239793	0.14597	0	0.0342562
34800	CG7916	Dmel_CG7916	BG:DS00941.13|CT23894|Dmel\CG7916|LP05416	FLYBASE:FBgn0028534	2L	34D7-34D7	CG7916 gene product from transcript CG7916-RA	-0.182001	0.793399	0.9909	CG7916	40	6	24	39	22	CG7916	0.944785	0.238127	0.704071	1.23748	0.706823
36582	Mdr50	Dmel_CG8523	CG8523|Dm2|Dm3|Dmel\CG8523|MDR50|mdr50	FLYBASE:FBgn0010241	2R	50E6-50E6|2-50 cM	Multi drug resistance 50	-0.0139329	0.98864	0.997398	Mdr50	847	835	1553	245	1932	Mdr50	4.33867	7.18695	9.88045	1.68593	13.4615
43251	CG6277	Dmel_CG6277	DmelL2|Dmel\CG6277	FLYBASE:FBgn0039475	3R	97D14-97D14	CG6277 gene product from transcript CG6277-RA	0.00653556	0.997376	0.999381	CG6277	605	613	580	1	803	CG6277	12.1563	20.6962	14.4745	0.0269926	21.947
19834984	CR44758	Dmel_CR44758	Dmel\CR44758|lincRNA.373	FLYBASE:FBgn0265979	2R	58D3-58D3	ncRNA	0.0182289	0.98575	0.997398	CR44758	2	3	3	1	2	CR44758	0.0816514	0.205797	0.15212	0.0548446	0.111065
39179	CG42825	Dmel_CG42825	CG6640|Dmel\CG42825|Dmel_CG6640|GH19118|anon-WO0140519.30	FLYBASE:FBgn0262007	3L	67D8-67D8	CG42825 gene product from transcript CG42825-RA	0.0254552	0.988407	0.997398	CG42825	234	188	516	5	811	CG42825	2.91177	3.93082	7.97485	0.0835816	13.727
36223	iotaTry	Dmel_CG7754	143775_at|CG7754|Dmel\CG7754|SP129	FLYBASE:FBgn0015001	2R	47F5-47F5	iotaTrypsin	0.0342048	0.964202	0.995319	iotaTry	17	8	10	4	21	iotaTry	0.453075	0.358259	0.331019	0.143213	0.761299
32651	CG9672	Dmel_CG9672	BcDNA:GH16384|Dmel\CG9672|SPH161	FLYBASE:FBgn0030777	X	15A3-15A3	CG9672 gene product from transcript CG9672-RA	0.0418853	0.969412	0.995624	CG9672	347	426	416	43	469	CG9672	9.30494	19.1946	13.8551	1.54901	17.1069
35981	CG1809	Dmel_CG1809	Dmel\CG1809	FLYBASE:FBgn0033423	2R	45F1-45F1	CG1809 gene product from transcript CG1809-RA	0.0442091	0.976853	0.997064	CG1809	38.8613	19.3012	17.322	44.5745	5.68522e-07	CG1809	0.502499	0.41936	0.278193	0.774289	9.99953e-09
42644	Pebp1	Dmel_CG18594	BcDNA:LP12095|CG18594|Dmel\CG18594|PEBP1|T2	FLYBASE:FBgn0038973	3R	94A16-94A16	Phosphatidylethanolamine-binding protein 1	0.0630351	0.974822	0.996012	Pebp1	347	1074	958	2	549	Pebp1	11.7104	60.902	40.155	0.0906718	25.2017
261610	pgant4	Dmel_CG31956	CG31956|CG8845|CG8845b|Dmel\CG31956	FLYBASE:FBgn0051956	2L	23F3-23F3	polypeptide GalNAc transferase 4	0.0748793	0.887993	0.9909	pgant4	1726.02	1898.02	1506.01	1142.99	838	pgant4	14.797	27.341	16.0357	13.1635	9.77208
14462476	CG44013	Dmel_CG44013	CG14872|Dmel\CG44013	FLYBASE:FBgn0264775	3R	88F7-88F7	CG44013 gene product from transcript CG44013-RC	0.0971125	0.934418	0.990919	CG44013	3	7	5	0	3	CG44013	0.0695774	0.272791	0.144029	0	0.0946418
31909	CG3106	Dmel_CG3106	Dmel\CG3106	FLYBASE:FBgn0030148	X	8F6-8F6	CG3106 gene product from transcript CG3106-RB	0.0986068	0.865263	0.9909	CG3106	17	14	12	13	9	CG3106	0.14315	0.198087	0.125504	0.147057	0.103086
19836215	CR44747	Dmel_CR44747	Dmel\CR44747|lincRNA.24	FLYBASE:FBgn0265960	2L	24A1-24A1	ncRNA	0.108879	0.933783	0.990919	CR44747	4	0	0	2	3	CR44747	0.374265	0	0	0.251391	0.381817
43612	CG15533	Dmel_CG15533	Dmel\CG15533|aSMase	FLYBASE:FBgn0039768	3R	99F4-99F4	CG15533 gene product from transcript CG15533-RA	0.11995	0.922	0.9909	CG15533	4	1	0	1	3	CG15533	0.0395841	0.0166282	0	0.0132941	0.0403828
326270	MtnD	Dmel_CG33192	CG33192|Dmel\CG33192|mtnD	FLYBASE:FBgn0053192	3R	92F1-92F1	Metallothionein D	0.134927	0.923369	0.9909	MtnD	51	72	84	2	109	MtnD	4.05784	9.62591	8.3011	0.213774	11.7968
42264	CG14292	Dmel_CG14292	Dmel\CG14292	FLYBASE:FBgn0038658	3R	91D4-91D4	CG14292 gene product from transcript CG14292-RA	0.142775	0.917658	0.9909	CG14292	4	1	7	0	15	CG14292	0.134574	0.0565308	0.292503	0	0.686445
40069	CG3819	Dmel_CG3819	CT12789|Dmel\CG3819	FLYBASE:FBgn0036833	3L	75E6-75E6	CG3819 gene product from transcript CG3819-RB	0.165848	0.795	0.9909	CG3819	4991.22	6815.12	5076.97	2311.06	3883.91	CG3819	76.5213	175.563	96.6745	47.5977	80.9951
35861	PGRP-SC1b	Dmel_CG8577	CG8577|CT8705|Dmel\CG8577|PGRP SC|PGRP-SC|PGRP-SC1|PGRP-SC1B|SC1B|pgrp-sc1	FLYBASE:FBgn0033327	2R	44E2-44E2	CG8577 gene product from transcript CG8577-RB	0.186082	0.882329	0.9909	PGRP-SC1b	8	10	2	1	1	PGRP-SC1b	0.105766	0.222146	0.032841	0.0177605	0.0179833
41634	CG8773	Dmel_CG8773	Dmel\CG8773	FLYBASE:FBgn0038135	3R	87E4-87E4	CG8773 gene product from transcript CG8773-RB	0.219262	0.914063	0.9909	CG8773	957	2209	1960	3	1893	CG8773	6.63386	25.7297	16.8749	0.0279367	17.8492
38688	CG10472	Dmel_CG10472	Dmel\CG10472|SP78|anon-WO0140519.101	FLYBASE:FBgn0035670	3L	65A5-65A5	CG10472 gene product from transcript CG10472-RA	0.283444	0.794735	0.9909	CG10472	158	230	93	22	81	CG10472	3.68007	9.00144	2.69038	0.68837	2.56625
34801	CG7953	Dmel_CG7953	BG:DS00941.14|DS00941.14|Dmel\CG7953|anon-WO0140519.73	FLYBASE:FBgn0028533	2L	34D7-34D8	CG7953 gene product from transcript CG7953-RB	0.318843	0.480411	0.952739	CG7953	47	38	35	27	56	CG7953	0.887906	1.20625	0.821238	0.685224	1.43904
40267	mag	Dmel_CG5932	CG5932|Dmel\CG5932|Mag|lipA	FLYBASE:FBgn0036996	3L	77C4-77C4	magro	0.327839	0.744293	0.9909	mag	248	565	329	107	148	mag	3.66055	14.0129	6.03146	2.12167	2.97147
41702	CG9925	Dmel_CG9925	Dmel\CG9925	FLYBASE:FBgn0038191	3R	88A3-88A3	CG9925 gene product from transcript CG9925-RA	0.394723	0.723122	0.9909	CG9925	5	0	2	7	4	CG9925	0.0341386	0	0.0169605	0.0642058	0.0371493
38830	CG8560	Dmel_CG8560	CT14378|Dmel\CG8560	FLYBASE:FBgn0035781	3L	65F11-65F11	CG8560 gene product from transcript CG8560-RA	0.404026	0.778753	0.9909	CG8560	401	512.002	72	54	65	CG8560	5.58249	11.9768	1.24494	1.0099	1.23087
43621	Jon99Fii	Dmel_CG2229	CG2229|Dmel\CG2229|Jon99F|SP135	FLYBASE:FBgn0039777	3R	99F6-99F6	Jonah 99Fii	0.407606	0.851162	0.9909	Jon99Fii	320	398	12	4	21	Jon99Fii	7.64107	15.9688	0.355891	0.128311	0.682084
41996	CG10405	Dmel_CG10405	Dmel\CG10405|SP155	FLYBASE:FBgn0038431	3R	89B17-89B17	CG10405 gene product from transcript CG10405-RB	0.415944	0.501832	0.958341	CG10405	46	67	41	45	20	CG10405	1.07949	2.64192	1.19502	1.41864	0.638416
19835491	CR45617	Dmel_CR45617	Dmel\CR45617	FLYBASE:FBgn0267177	X	9F8-9F8	ncRNA	0.416517	0.72816	0.9909	CR45617	1	0	2	3	2	CR45617	0.044674	0	0.110973	0.180043	0.121535
35341	cad	Dmel_CG1759	38E.19|CAD|CG1759|Cad|Dmel\CG1759|S67|anon-WO2004063362.83|cd	FLYBASE:FBgn0000251	2L	38E9-38E10	caudal	0.434955	0.622428	0.981117	cad	3	6	5	2	5	cad	0.0254485	0.085522	0.0526797	0.0227914	0.0576934
3885655	CG34040	Dmel_CG34040	BP1015|Dmel\CG34040	FLYBASE:FBgn0054040	2R	58A2-58A2	CG34040 gene product from transcript CG34040-RA	0.488569	0.80653	0.9909	CG34040	500	187	315	2	1240	CG34040	11.1229	6.98997	8.70345	0.0597694	37.5219
38264	CG1139	Dmel_CG1139	Dmel\CG1139	FLYBASE:FBgn0035300	3L	62B12-62B12	CG1139 gene product from transcript CG1139-RA	0.489154	0.663431	0.990012	CG1139	34	51	80	10	146	CG1139	0.469728	1.18392	1.37274	0.185596	2.74369
19834825	CR44310	Dmel_CR44310	Dmel\CR44310	FLYBASE:FBgn0265369	2L	24A1-24A1	ncRNA	0.560196	0.685861	0.990012	CR44310	19	23	16	0	39	CR44310	0.312853	0.636355	0.327219	0	0.873506
14462474	CG44094	Dmel_CG44094	Dmel\CG44094	FLYBASE:FBgn0264903	3R	88C6-88C6	CG44094 gene product from transcript CG44094-RA	0.593137	0.705857	0.990721	CG44094	0	0	1	2	0	CG44094	0	0	0.0963608	0.208448	0
35199	gammaTub37C	Dmel_CG17566	CG17566|D.m.GAMMA-37C|Dmel\CG17566|GTU88*|PL10|Rb1011|TW1|Tub3B|fs(2)TW1|fs(2)TWI|fsTW1|g-Tubulin|gamma Tub37CD|gamma tubulin|gamma-Tub|gamma-Tub37C|gamma-tub|gamma-tub37C|gamma-tub37CD|gamma-tubulin|gammaTUB|gammaTUB37C|gammaTub|gammaTub2|gammaTub37CD|gammaTub37c|gamma[mat]|gammatub	FLYBASE:FBgn0010097	2L	37C7-37C7	gamma-Tubulin at 37C	0.615726	0.696547	0.990721	gammaTub37C	1	0	0	0	2	gammaTub37C	0.0133912	0	0	0	0.0364305
12798556	CG43055	Dmel_CG43055	Dmel\CG43055|MB8.chr2L.pasa.5	FLYBASE:FBgn0262357	2L	24F1-24F1	CG43055 gene product from transcript CG43055-RA	0.649123	0.61914	0.980741	CG43055	74	111	123	10	270	CG43055	2.6754	6.74319	5.52325	0.485688	13.2781
38952	Jon66Ci	Dmel_CG7118	66C|CG7118|Dmel\CG7118|Jon66C|SP171	FLYBASE:FBgn0035886	3L	66C10-66C10	Jonah 66Ci	0.658019	0.774726	0.9909	Jon66Ci	15	30	4	0	0	Jon66Ci	0.390231	1.31141	0.129248	0	0
42558	CG42335	Dmel_CG42335	CG13420|CG31177|CG5845|Dmel\CG42335|Dmel_CG13420|Dmel_CG31177	FLYBASE:FBgn0259237	3R	93F9-93F9	CG42335 gene product from transcript CG42335-RE	0.691626	0.653322	0.989199	CG42335	56	108	80	2	159	CG42335	0.438209	1.42005	0.777527	0.0210244	1.69241
38684	Jon65Aii	Dmel_CG6580	CG6580|Dmel\CG6580|Jon65A|SP153	FLYBASE:FBgn0035666	3L	65A3-65A4	Jonah 65Aii	0.694418	0.832895	0.9909	Jon65Aii	58	83	0	0	7	Jon65Aii	1.51795	3.65	0	0	0.249197
35859	PGRP-SC1a	Dmel_CG14746	CG14746|Dmel\CG14746|PGRP SC|PGRP-SC|PGRP-SC1|PGRP-SC1A|pgrp-sc1|picky	FLYBASE:FBgn0043576	2R	44E2-44E2	CG14746 gene product from transcript CG14746-RA	0.73936	0.807029	0.9909	PGRP-SC1a	29	45	0	1	0	PGRP-SC1a	1.07522	2.80346	0	0.0498078	0
8673980	Sfp60F	Dmel_CG42478	CG42478|Dmel\CG42478	FLYBASE:FBgn0259968	2R	60F5-60F5	Seminal fluid protein 60F	0.797561	0.644478	0.986896	Sfp60F	0	3	7	0	14	Sfp60F	0	0.275428	0.475042	0	1.04051
42114	Sgs5	Dmel_CG7596	BcDNA:LP02306|CG7596|Dmel\CG7596|LP02306|SGS-5|Sgs|Sgs-5|sgs5	FLYBASE:FBgn0003375	3R	90B5-90B5	Salivary gland secretion 5	0.818894	0.424825	0.943765	Sgs5	2	3	3	1	7	Sgs5	0.0685564	0.172792	0.127724	0.0460487	0.326385
5740234	CG34284	Dmel_CG34284	Dmel\CG34284	FLYBASE:FBgn0085313	3R	91D4-91D4	CG34284 gene product from transcript CG34284-RA	0.832484	0.5226	0.964148	CG34284	13	14	4	19	0	CG34284	0.545023	0.986245	0.208288	1.0701	0
38828	CG8562	Dmel_CG8562	CT15463|Dmel\CG8562	FLYBASE:FBgn0035779	3L	65F11-65F11	CG8562 gene product from transcript CG8562-RA	0.902004	0.732853	0.9909	CG8562	126	278	30	0	12	CG8562	1.85227	6.86695	0.547756	0	0.239955
32708	CG18258	Dmel_CG18258	CT41369|Dmel\CG18258|anon-SAGE:Wang-051	FLYBASE:FBgn0265267	X	15F3-15F4	CG18258 gene product from transcript CG18258-RA	0.966754	0.572022	0.976604	CG18258	5	9	0	1	0	CG18258	0.0728154	0.220232	0	0.0195638	0
38659	CG18586	Dmel_CG18586	Dmel\CG18586	FLYBASE:FBgn0035642	3L	64F3-64F3	CG18586 gene product from transcript CG18586-RC				CG18586	0	0	0	0	0	CG18586	0	0	0	0	0
41892	CG5213	Dmel_CG5213	Dmel\CG5213|cg5213	FLYBASE:FBgn0038345	3R	88F6-88F6	CG5213 gene product from transcript CG5213-RA				CG5213	0	0	0	0	0	CG5213	0	0	0	0	0
41590	CG7091	Dmel_CG7091	Dmel\CG7091	FLYBASE:FBgn0038099	3R	87D6-87D6	CG7091 gene product from transcript CG7091-RB	-0.997668	0.119812	0.753405	CG7091	18	8	22	4	12	CG7091	0.208732	0.155881	0.316863	0.0623128	0.189284
318954	CG31809	Dmel_CG31809	Dmel\CG31809	FLYBASE:FBgn0051809	2L	36B2-36B2	CG31809 gene product from transcript CG31809-RB	-0.997169	0.11208	0.731975	CG31809	112	13	95.9999	36	80	CG31809	1.82489	0.355916	1.94277	0.787991	1.77306
37997	Phk-3	Dmel_CG9358	BcDNA:RE09339|CG9358|DmelCSP3|Dmel\CG9358|PHK-3	FLYBASE:FBgn0035089	2R	60E11-60E11	Pherokine 3	-0.99514	6.68988e-05	0.00668682	Phk-3	771.999	232	557.997	306	241	Phk-3	19.1689	9.6795	17.2085	10.2071	8.13978
38707	Lcp65Ad	Dmel_CG6955	BcDNA:LP05231|CG6955|DCP1|DMCLP65d|DmelLcp65Ad|Dmel\CG6955|Lcp-d	FLYBASE:FBgn0020641	3L	65A6-65A6	CG6955 gene product from transcript CG6955-RB	-0.995586	0.523517	0.964148	Lcp65Ad	1	1	1	0	0	Lcp65Ad	0.0353911	0.0594674	0.0439568	0	0
35912	CG8197	Dmel_CG8197	Dmel\CG8197	FLYBASE:FBgn0033369	2R	45A1-45A1	CG8197 gene product from transcript CG8197-RB	-0.995586	0.523517	0.964148	CG8197	1	1	1	0	0	CG8197	0.0156841	0.0263539	0.0194801	0	0
41176	CG18542	Dmel_CG18542	Dmel\CG18542	FLYBASE:FBgn0037731	3R	85E4-85E4	CG18542 gene product from transcript CG18542-RA	-0.995586	0.523517	0.964148	CG18542	1.01939	1.01939	0.509694	0	0	CG18542	0.00879794	0.0147831	0.00546365	0	0
43207	TwdlN	Dmel_CG5476	BcDNA:RE20092|BcDNA:RE59605|CG5476|Dmel\CG5476|chr3R:22457526..22457631	FLYBASE:FBgn0039441	3R	97C2-97C2	TweedleN	-0.995586	0.523517	0.964148	TwdlN	1	1	1	0	0	TwdlN	0.0200376	0.0336691	0.0248873	0	0
19835388	CR44755	Dmel_CR44755	Dmel\CR44755	FLYBASE:FBgn0265976	2R	58D2-58D2	ncRNA	-0.995586	0.523517	0.964148	CR44755	1	1	1	0	0	CR44755	0.0435148	0.0731177	0.0540467	0	0
35139	CG17322	Dmel_CG17322	BEST:LD25345|Dmel\CG17322|LD25345	FLYBASE:FBgn0027070	2L	37B1-37B1	CG17322 gene product from transcript CG17322-RB	-0.987636	7.82861e-07	0.000142527	CG17322	1618	425.998	1196.02	601.999	651	CG17322	18.536	8.20028	17.0179	9.2647	10.1445
42578	fit	Dmel_CG17820	CG17820|Dmel\CG17820	FLYBASE:FBgn0038914	3R	93F14-93F14	female-specific independent of transformer	-0.994175	0.141664	0.771808	fit	367	317	709	117	214	fit	15.0677	21.8688	36.1542	6.45307	11.9511
39579	CG13481	Dmel_CG13481	Dmel\CG13481	FLYBASE:FBgn0036421	3L	70D5-70D5	CG13481 gene product from transcript CG13481-RC	-0.99021	0.418548	0.940409	CG13481	1	4	9	1	1	CG13481	0.0278428	0.187136	0.311234	0.0374036	0.0378728
10178913	CG42847	Dmel_CG42847	Dmel\CG42847	FLYBASE:FBgn0262036	2L	30B3-30B3	CG42847 gene product from transcript CG42847-RA	-0.989128	0.52581	0.964174	CG42847	2	0	0	0	1	CG42847	0.0533682	0	0	0	0.0362967
14462406	CR44026	Dmel_CR44026	Dmel\CR44026	FLYBASE:FBgn0264818	X	15F1-15F1	ncRNA	-0.989128	0.52581	0.964174	CR44026	2	0	0	0	1	CR44026	0.144857	0	0	0	0.0985197
4379865	BG642167	Dmel_CG34103	1a8|BG642167(1a8)|CG34103|Dmel\CG34103|anon-SAGE:Wang-011	FLYBASE:FBgn0250831	3R	96F3-96F3	CG34103 gene product from transcript CG34103-RA	-0.989128	0.52581	0.964174	BG642167	2	0	0	0	1	BG642167	0.113546	0	0	0	0.0772251
33940	CG11327	Dmel_CG11327	Dmel\CG11327	FLYBASE:FBgn0031849	2L	26F7-26F7	CG11327 gene product from transcript CG11327-RA	-0.988541	0.111461	0.730323	CG11327	26	10	14	5	8	CG11327	0.313509	0.20261	0.20967	0.0809928	0.131214
42021	CG17562	Dmel_CG17562	Dmel\CG17562	FLYBASE:FBgn0038449	3R	89D5-89D5	CG17562 gene product from transcript CG17562-RA	-0.988262	0.341173	0.904094	CG17562	9	0	3	2	5	CG17562	0.117209	0	0.0485258	0.0349904	0.0885736
26067565	CR46255	Dmel_CR46255	Dmel\CR46255	FLYBASE:FBgn0267988	3R	82A1-82A1	ncRNA	-0.988117	0.178764	0.85228	CR46255	17	2	22	13	9	CR46255	0.597767	0.118168	0.96081	0.614082	0.430467
326227	CG32650	Dmel_CG32650	CG4410|Dmel\CG32650	FLYBASE:FBgn0052650	X	11D1-11D1	CG32650 gene product from transcript CG32650-RA	-0.988099	0.388813	0.928676	CG32650	9	1	3	0	6	CG32650	0.16813	0.0313898	0.0696077	0	0.152465
33886	ppk7	Dmel_CG9499	CG9499|Dmel\CG9499|PPK7	FLYBASE:FBgn0031802	2L	26C3-26C3	pickpocket 7	-0.987969	0.228037	0.870072	ppk7	16	1	9	4	10	ppk7	0.202564	0.0212729	0.141519	0.0680302	0.172209
33290	Iris	Dmel_CG4715	CG4715|CG4715-env|Dm-cF|Dmel\CG4715	FLYBASE:FBgn0031305	2L	21F1-21F1	CG4715 gene product from transcript CG4715-RA	-0.987532	9.59194e-08	2.1894e-05	Iris	5031	1572	4031	1559	2292	Iris	62.0715	32.5894	61.7708	25.8395	38.4652
318990	Qtzl	Dmel_CG31864	CG17749|CG31864|CG31864-PA|Dmel\CG31864	FLYBASE:FBgn0051864	2L	33B5-33B5	Quetzalcoatl	-0.985411	0.0340851	0.502181	Qtzl	123	70	251	92	70	Qtzl	2.8958	2.76916	7.33955	2.90972	2.2417
19835159	CR45243	Dmel_CR45243	Dmel\CR45243	FLYBASE:FBgn0266778	3L	78A1-78A1	ncRNA	-0.985653	0.431318	0.945612	CR45243	4	0	3	4	0	CR45243	0.205185	0	0.191134	0.275642	0
31594	APC7	Dmel_CG14444	Apc7|CG14444|Dmel\CG14444	FLYBASE:FBgn0029879	X	6C1-6C1	Anaphase Promoting Complex subunit 7	-0.974318	0.00172259	0.0838965	APC7	207	61	186	80	98	APC7	1.9519	0.9665	2.17837	1.01339	1.25698
3771886	snoRNA:Psi28S-3342	Dmel_CR33787	CR33787|Dm-644|Dmel\CR33787|Psi28S-3342(SnoR644)|psi28s-3342|snoR644|snoRNA:644	FLYBASE:FBgn0086667	X	5A2-5A2	ncRNA	-0.985066	0.453087	0.951257	snoRNA:Psi28S-3342	605	20	424	96	544	snoRNA:Psi28S-3342	80.4241	4.46731	70.0049	17.1436	98.3659
36961	mthl3	Dmel_CG6530	104/8|BEST:GM02553|CG6530|Dmel\CG6530|GENE 1|Mth-3|anon-WO0170980.52|anon-WO0170980.53|gene 1|l(2)k10408|mthl-3	FLYBASE:FBgn0028956	2R	54B16-54B16	methuselah-like 3	-0.984266	0.055726	0.57974	mthl3	153	52	146	28	103	mthl3	1.33208	0.760728	1.57879	0.327491	1.21981
19835910	CR44339	Dmel_CR44339	Dmel\CR44339|lincRNA.296	FLYBASE:FBgn0265427	2R	49E6-49E7	ncRNA	-0.983885	0.425156	0.944113	CR44339	1	0	4	1	2	CR44339	0.0346597	0	0.172193	0.0465612	0.0942907
326112	PH4alphaSG1	Dmel_CG31014	CG15542|CG31014|Dmel\CG31014|PHalphaSG1|Ph4alphaSG1|SG1|alphaSG1	FLYBASE:FBgn0051014	3R	99F6-99F6	prolyl-4-hydroxylase-alpha SG1	-0.982325	0.285051	0.87029	PH4alphaSG1	17	1	4	7	4	PH4alphaSG1	0.216988	0.0214473	0.0634131	0.120029	0.0694483
14462851	CG43638	Dmel_CG43638	Dmel\CG43638	FLYBASE:FBgn0263647	3L	68F1-68F1	CG43638 gene product from transcript CG43638-RA	-0.979765	0.218207	0.870072	CG43638	7	2	8	2	5	CG43638	0.196152	0.0941695	0.278431	0.0752879	0.190581
2768964	Or69a	Dmel_CG33264	69F.1|69a|69b|CG17902|CG32116|CG33264|DOR82|DOR83|Dmel\CG33264|Or69A|Or69aA|Or69aB|Or69ab|Or69b|or69a	FLYBASE:FBgn0041622	3L	69F2-69F2	Odorant receptor 69a	-0.978925	0.20127	0.870072	Or69a	27	16	27	2	14	Or69a	0.272891	0.271725	0.338938	0.0271553	0.192472
43248	CG17192	Dmel_CG17192	DmelL5|Dmel\CG17192	FLYBASE:FBgn0039472	3R	97D14-97D14	CG17192 gene product from transcript CG17192-RA	-0.976776	0.581382	0.978224	CG17192	573	993	1911	7	517	CG17192	11.8745	34.5775	49.1871	0.194875	14.5735
35670	fa2h	Dmel_CG30502	CG1642|CG1645|CG30502|Dmel\CG30502|FA2H	FLYBASE:FBgn0050502	2R	43C1-43C1	fatty acid 2-hydroylase	-0.973968	0.0364885	0.518123	fa2h	243.566	108.202	155.816	44.053	79.8737	fa2h	3.79555	2.83319	3.01578	0.922215	1.69307
12798319	CR43417	Dmel_CR43417	Dmel\CR43417	FLYBASE:FBgn0263336	2R	53D10-53D11	ncRNA	-0.970127	0.0027479	0.117057	CR43417	442.001	130	251	161	115	CR43417	6.98263	3.45083	4.92494	3.41682	2.4712
43038	bam	Dmel_CG10422	BAM|Bam|Bam-C|BamC|BamF|CG10422|Dmel\CG10422|alpha|fs(3)neo61|ham	FLYBASE:FBgn0000158	3R	96C7-96C8	bag of marbles	-0.972378	0.53187	0.965816	bam	2	0	0	1.01614	0	bam	0.023021	0	0	0.0157126	0
38550	CG15023	Dmel_CG15023	Dmel\CG15023	FLYBASE:FBgn0035548	3L	64B6-64B6	CG15023 gene product from transcript CG15023-RD	-0.972378	0.53187	0.965816	CG15023	2	0	0	1	0	CG15023	0.0532379	0	0	0.0357595	0
19836194	CR44740	Dmel_CR44740	Dmel\CR44740	FLYBASE:FBgn0265953	2L	37B6-37B6	ncRNA	-0.972378	0.53187	0.965816	CR44740	2	0	0	1	0	CR44740	0.0958282	0	0	0.064367	0
3772436	CG33773	Dmel_CG33773	BP1061|Dmel\CG33773	FLYBASE:FBgn0053773	3R	100B1-100B1	CG33773 gene product from transcript CG33773-RA	-0.972378	0.53187	0.965816	CG33773	2	0	0	1	0	CG33773	0.0720692	0	0	0.0484083	0
14462579	CR43907	Dmel_CR43907	Dmel\CR43907	FLYBASE:FBgn0264508	2R	48A3-48A3	ncRNA	-0.972378	0.53187	0.965816	CR43907	2	0	0	1	0	CR43907	0.0872037	0	0	0.058574	0
19835961	CR44539	Dmel_CR44539	Dmel\CR44539	FLYBASE:FBgn0265732	3L	67D11-67D11	ncRNA	-0.972378	0.53187	0.965816	CR44539	2	0	0	1	0	CR44539	0.0444011	0	0	0.0298238	0
38711	CG13297	Dmel_CG13297	BcDNA:RE64858|Dmel\CG13297	FLYBASE:FBgn0035685	3L	65A6-65A6	CG13297 gene product from transcript CG13297-RA	-0.972378	0.53187	0.965816	CG13297	2	0	0	1	0	CG13297	0.0732804	0	0	0.0492219	0
14462510	CR44225	Dmel_CR44225	Dmel\CR44225	FLYBASE:FBgn0265156	3R	94D9-94D9	ncRNA	-0.972378	0.53187	0.965816	CR44225	2	0	0	1	0	CR44225	0.0990951	0	0	0.0665614	0
5740656	CG34278	Dmel_CG34278	Dmel\CG34278	FLYBASE:FBgn0085307	3R	89E13-89E13	CG34278 gene product from transcript CG34278-RA	-0.972378	0.53187	0.965816	CG34278	2	0	0	1	0	CG34278	0.12675	0	0	0.0851366	0
44276	Crtp	Dmel_CG13580	CG13580|Dmel\CG13580	FLYBASE:FBgn0029501	2R	60D1-60D1	Caldesmon-related protein	-0.972013	0.48384	0.954425	Crtp	1	0	4	3	0	Crtp	0.00888021	0	0.0441179	0.0357886	0
318579	spn-D	Dmel_CG31069	BcDNA:RE19845|CG31069|Dmel\CG31069|Spn-D|rad51C|spnD|spndD	FLYBASE:FBgn0003482	3R	97E6-97E6|3-91 cM	spindle D	-0.971205	0.443419	0.949235	spn-D	2	0	3	0	3	spn-D	0.0424969	0	0.0791736	0	0.0867088
33130	tilB	Dmel_CG14620	CG14620|Dmel\CG14620	FLYBASE:FBgn0014395	X	20C1-20C1	touch insensitive larva B	-0.963788	0.0378619	0.526384	tilB	61	31	73	18	33	tilB	0.979275	0.836223	1.45556	0.388193	0.720616
37668	CG9876	Dmel_CG9876	Dmel\CG9876	FLYBASE:FBgn0034821	2R	59C3-59C3	CG9876 gene product from transcript CG9876-RA	-0.96943	0.0985012	0.689942	CG9876	30	7	24	7	19	CG9876	0.472563	0.185277	0.46955	0.148128	0.407106
34660	Oatp33Ea	Dmel_CG5427	CG5427|Dmel\CG5427|oatp 33Ea	FLYBASE:FBgn0032433	2L	33E5-33E5	Organic anion transporting polypeptide 33Ea	-0.968728	0.195445	0.870072	Oatp33Ea	1178.01	829.994	1647.99	211.999	672.996	Oatp33Ea	8.48981	10.051	14.7515	2.05251	6.59746
36430	CG13321	Dmel_CG13321	Dmel\CG13321	FLYBASE:FBgn0033787	2R	49E4-49E4	CG13321 gene product from transcript CG13321-RB	-0.968701	0.372273	0.925708	CG13321	950.008	584.999	1378.98	69	798.006	CG13321	10.1376	10.4893	18.2767	0.989135	11.5832
2768847	CG33459	Dmel_CG33459	Dmel\CG33459|HDC06756	FLYBASE:FBgn0053459	2R	53C6-53C6	CG33459 gene product from transcript CG33459-RA	-0.967223	0.341021	0.904094	CG33459	12	2	2	1	5	CG33459	0.286227	0.0801574	0.0592503	0.0320427	0.162223
2768725	CG33474	Dmel_CG33474	Dmel\CG33474	FLYBASE:FBgn0053474	2R	47A7-47A7	CG33474 gene product from transcript CG33474-RA	-0.965413	0.074797	0.648575	CG33474	106	28	48	44	17	CG33474	1.79976	0.798827	1.01224	1.0036	0.392621
31196	CG3457	Dmel_CG3457	Dmel\CG3457|EG:17E2.1	FLYBASE:FBgn0024984	X	2E1-2E1	CG3457 gene product from transcript CG3457-RB	-0.965085	0.528527	0.965054	CG3457	4	2	0	0	0	CG3457	0.0792761	0.0666035	0	0	0
12797876	CG43402	Dmel_CG43402	Dmel\CG43402	FLYBASE:FBgn0263321	2L	22A2-22A2	CG43402 gene product from transcript CG43402-RB	-0.962427	0.0061326	0.197217	CG43402	642.997	117	380.999	260	243	CG43402	11.6235	3.55385	8.55428	6.31396	5.97515
19835610	CR45215	Dmel_CR45215	Dmel\CR45215	FLYBASE:FBgn0266742	3R	84F11-84F11	ncRNA	-0.963547	0.136306	0.770765	CR45215	48.5943	14.3752	51.3895	8.1954	41.1012	CR45215	1.03558	0.514753	1.36021	0.234622	1.19143
31396	CG3062	Dmel_CG3062	Dmel\CG3062|EG:84H4.5	FLYBASE:FBgn0025612	X	4C10-4C10	CG3062 gene product from transcript CG3062-RA	-0.963218	0.512786	0.959698	CG3062	0	1.81077	4.99272	1	1.16182e-16	CG3062	0	0.0704162	0.143514	0.0310902	3.65745e-18
42106	P5cr-2	Dmel_CG5840	CG5840|CT18319|Dmel\CG5840	FLYBASE:FBgn0038516	3R	90B3-90B3	Pyrroline-5-carboxylate reductase-like 2	-0.955273	0.000110594	0.0102504	P5cr-2	2809.61	1038.17	2010.33	1031.74	797.219	P5cr-2	42.1846	26.1916	37.4893	20.8104	16.2817
19834863	CR44541	Dmel_CR44541	Dmel\CR44541	FLYBASE:FBgn0265734	3L	67D11-67D11	ncRNA	-0.958183	0.409841	0.936278	CR44541	1	1	7	3	1	CR44541	0.0491012	0.0825044	0.426896	0.197885	0.0667892
19835759	CR42765	Dmel_CR42765	CG42765|Dmel\CR42765	FLYBASE:FBgn0261833	3R	97A8-97A8	ncRNA	-0.957609	0.16466	0.824812	CR42765	17	3	21	7	14	CR42765	0.630299	0.186898	0.967049	0.348655	0.706058
38683	Jon65Aiii	Dmel_CG6483	CG6483|CG6484|Dmel\CG6483|Jon65|Jon65A|SP98|anon-EST:GressD16|anon-WO0140519.59|jon65Aiii	FLYBASE:FBgn0035665	3L	65A3-65A3	Jonah 65Aiii	-0.956761	0.444092	0.949235	Jon65Aiii	21909	19367	38617	1194	16945	Jon65Aiii	545.87	810.801	1195.03	39.9642	574.279
19835609	CR44241	Dmel_CR44241	CG34187|Dmel\CR44241	FLYBASE:FBgn0265176	2R	51F3-51F3	ncRNA	-0.95628	0.197923	0.870072	CR44241	9	3	18	8	6	CR44241	0.397183	0.222461	0.986625	0.474283	0.360175
33622	CG2955	Dmel_CG2955	Dmel\CG2955|anon-WO0140519.175	FLYBASE:FBgn0031585	2L	24D6-24D6	CG2955 gene product from transcript CG2955-RA	-0.955645	0.245206	0.870072	CG2955	21	3	6	3	10	CG2955	0.237828	0.0570887	0.084397	0.0456421	0.154049
3885601	CG34054	Dmel_CG34054	BP1079|Dmel\CG34054|HDC05792	FLYBASE:FBgn0054054	2R	47F11-47F11	CG34054 gene product from transcript CG34054-RA	-0.953944	0.00549117	0.184564	CG34054	263	89	241	75	148	CG34054	10.5204	5.9821	11.9737	4.03032	8.05294
42008	Decay	Dmel_CG14902	CAS3|CC-3|CC3|CG14902|Cas3|Casp3|Caspase-3|DECAY|Dmel\CG14902|Drosophila executioner caspase related to Apopain/Yama|cas3|caspase 3|caspase-3|decay	FLYBASE:FBgn0028381	3R	89B18-89B18	Death executioner caspase related to Apopain/Yama	-0.954809	0.431805	0.945612	Decay	463	235	472	16	327	Decay	9.08535	7.74843	11.5036	0.421775	8.72817
39716	comm2	Dmel_CG7554	CG7554|Dmel\CG7554	FLYBASE:FBgn0041160	3L	71F1-71F1	CG7554 gene product from transcript CG7554-RA	-0.9513	2.22958e-07	4.73568e-05	comm2	1512	495	1173	528	612	comm2	21.7434	11.961	20.951	10.2002	11.9713
36172	CG9084	Dmel_CG9084	Dmel\CG9084	FLYBASE:FBgn0033582	2R	47D7-47D7	CG9084 gene product from transcript CG9084-RD	-0.952309	0.374914	0.926146	CG9084	134	54	93	4	80	CG9084	2.03861	1.38041	1.75729	0.0817502	1.65552
14462530	CR44041	Dmel_CR44041	Dmel\CR44041	FLYBASE:FBgn0264833	3R	100A7-100A7	ncRNA	-0.952082	0.412709	0.937435	CR44041	6	1	8	0	8	CR44041	0.186333	0.0521823	0.308574	0	0.337942
33824	Gpdh	Dmel_CG9042	CG9042|DROGPDHA|DmG3PDH|Dmel\CG9042|G3PDH|G3pdh|GAPDH|GPD|GPDA|GPDH|GPDH-1|Gdh|Gpd|alpha-GPD|alpha-GPDH|alpha-GPDH-1|alpha-Gpdh|alphaGPDH|alphaGpd|alphaGpdh|alphaGpdh-1|dGpdh|gpdh|gpdh-1|sn-Gpdh	FLYBASE:FBgn0001128	2L	26A3-26A3	Glycerol 3 phosphate dehydrogenase	-0.94834	1.66946e-05	0.00202627	Gpdh	38398.8	10829.7	28159.2	13254.8	16744.6	Gpdh	265.587	125.86	241.903	123.158	157.536
35435	CG2528	Dmel_CG2528	Dmel\CG2528|lincRNA.224	FLYBASE:FBgn0032969	2L	40D1-40D2	CG2528 gene product from transcript CG2528-RG	-0.950982	0.385429	0.927188	CG2528	3	0	5	1	4	CG2528	0.011623	0	0.0240602	0.00520473	0.0210801
40068	CG18223	Dmel_CG18223	BcDNA:AT03311|Dmel\CG18223|SPH200	FLYBASE:FBgn0036832	3L	75E6-75E6	CG18223 gene product from transcript CG18223-RA	-0.950933	0.539673	0.970072	CG18223	2	1	0	0	0	CG18223	0.0439535	0.0369274	0	0	0
34182	Bace	Dmel_CG13095	CG13095|Dmel\CG13095|anon-WO0140519.142|dBACE|dBace	FLYBASE:FBgn0032049	2L	29D2-29D2	beta-site APP-cleaving enzyme	-0.949849	0.623684	0.981803	Bace	26567.8	21388.1	40472.9	39	20141.6	Bace	409.33	553.7	774.487	0.807204	422.111
43332	CG12428	Dmel_CG12428	Dmel\CG12428	FLYBASE:FBgn0039543	3R	98B2-98B2	CG12428 gene product from transcript CG12428-RB	-0.945911	7.3128e-05	0.00712323	CG12428	3050.97	726.998	2147	1327.01	1133.01	CG12428	22.9437	9.18639	20.0535	13.4061	11.5897
37943	CG4781	Dmel_CG4781	4781|CT15357|Dmel\CG4781	FLYBASE:FBgn0035043	2R	60D10-60D10	CG4781 gene product from transcript CG4781-RA	-0.947566	0.26967	0.870072	CG4781	424	241	525	48	304	CG4781	5.9368	5.67007	9.13014	0.902875	5.78995
39304	CG6084	Dmel_CG6084	34F4T|Dmel\CG6084|ESTS:34F4T	FLYBASE:FBgn0086254	3L	68C15-68C15	CG6084 gene product from transcript CG6084-RC	-0.945126	1.56594e-06	0.000257253	CG6084	15969.2	5560.88	12005.6	5212.99	6236.19	CG6084	228.89	133.929	213.727	100.377	121.585
39992	CG5506	Dmel_CG5506	BcDNA:LP12049|Dmel\CG5506	FLYBASE:FBgn0036766	3L	75A8-75A8	CG5506 gene product from transcript CG5506-RA	-0.944734	0.0285717	0.459429	CG5506	1947	1002	1705	485	705	CG5506	64.2154	55.5298	69.8441	21.4889	31.6284
41499	CG4115	Dmel_CG4115	Dmel\CG4115	FLYBASE:FBgn0038017	3R	87B8-87B8	CG4115 gene product from transcript CG4115-RA	-0.939898	0.00902627	0.244711	CG4115	377	194	428	113	192	CG4115	7.37125	6.37363	10.3938	2.9681	5.10641
5740576	snoRNA:Psi28S-3571	Dmel_CR34611	CR34611|Dmel\CR34611|Psi 28S-3571|chr3R:1423362..1423500|psi28s-3571	FLYBASE:FBgn0082954	3R	83B4-83B4	ncRNA	-0.942449	0.259771	0.870072	snoRNA:Psi28S-3571	96	5	76	41	65	snoRNA:Psi28S-3571	14.5339	1.27194	14.2908	8.33866	13.3857
40486	CG11370	Dmel_CG11370	Dmel\CG11370	FLYBASE:FBgn0037181	3L	79F6-79F6	CG11370 gene product from transcript CG11370-RA	-0.941844	0.27451	0.870072	CG11370	6	6	12	3	2	CG11370	0.0988704	0.166131	0.2456	0.0664104	0.0448291
38252	dsb	Dmel_CG1887	CG1887|Dmel\CG1887|ph	FLYBASE:FBgn0035290	3L	62B9-62B10	debris buster	-0.938796	1.15804e-05	0.00156725	dsb	8408.69	2335.04	5126.96	3206.01	2648.99	dsb	39.2206	18.3006	29.7014	20.0887	16.8066
34662	Oatp33Eb	Dmel_CG6417	CG6417|Dmel\CG6417|oatp 33Eb	FLYBASE:FBgn0032435	2L	33E5-33E5	Organic anion transporting polypeptide 33Eb	-0.939181	0.2754	0.870072	Oatp33Eb	551	308	511	52	287	Oatp33Eb	4.37926	4.11325	5.04431	0.555204	3.10274
43037	CG11854	Dmel_CG11854	Dmel\CG11854	FLYBASE:FBgn0039299	3R	96C7-96C7	CG11854 gene product from transcript CG11854-RB	-0.937316	0.0181633	0.378914	CG11854	70	26	76	33.9839	31	CG11854	1.46878	0.91668	1.98064	0.957926	0.884781
34451	CG18301	Dmel_CG18301	Dmel\CG18301	FLYBASE:FBgn0032265	2L	31F5-31F5	CG18301 gene product from transcript CG18301-RA	-0.938242	0.384396	0.926625	CG18301	18	8	5	0	5	CG18301	0.286227	0.213753	0.0987505	0	0.108149
40021	CG7271	Dmel_CG7271	Dmel\CG7271	FLYBASE:FBgn0036791	3L	75D2-75D2	CG7271 gene product from transcript CG7271-RA	-0.937526	0.452667	0.951257	CG7271	1	2	4	0	1	CG7271	0.0154946	0.052071	0.0769791	0	0.0210763
33421	CG3609	Dmel_CG3609	CT12127|Dmel\CG3609	FLYBASE:FBgn0031418	2L	22E1-22E1	CG3609 gene product from transcript CG3609-RA	-0.934687	2.87688e-07	5.86614e-05	CG3609	2056.02	624	1753.01	785.999	967.001	CG3609	32.8615	16.7583	34.7997	16.8765	21.0234
40008	CG13699	Dmel_CG13699	Dmel\CG13699	FLYBASE:FBgn0036781	3L	75B13-75C1	CG13699 gene product from transcript CG13699-RA	-0.935705	0.304859	0.884548	CG13699	73	61	100	35	7	CG13699	0.423826	0.595086	0.721102	0.272981	0.0552812
31003	vnd	Dmel_CG6172	CG6172|Dm vnd|Dm-NK2|Dmel\CG6172|EC6|EG:118B3.1|HDC16822|NK-2|NK2|Nkx2|VND|Vnd|dNK-2|l(1)1Bf|l(1)EA142|l(1)EC6|l(1)GA100|l(1)GA122|l(1)RC24|l(1)VA208|l(1)VE769|lab|nk-2|vnd/NK-2	FLYBASE:FBgn0261930	X	1B10-1B10|1-0.0 cM	ventral nervous system defective	-0.935274	0.337091	0.902192	vnd	520	325.999	707.002	49	401	vnd	2.62297	2.76307	4.42937	0.332037	2.75137
39582	CG3919	Dmel_CG3919	Dmel\CG3919	FLYBASE:FBgn0036423	3L	70D7-70D7	CG3919 gene product from transcript CG3919-RC	-0.922365	0.0319378	0.482916	CG3919	71	26	44	21	23	CG3919	1.1009	0.677404	0.847372	0.43743	0.485101
19835116	CR42868	Dmel_CR42868	CG42868|Dmel\CR42868	FLYBASE:FBgn0262142	2R	58F4-58F4	ncRNA	-0.933641	0.0893919	0.681438	CR42868	35.8537	12.2588	41.3899	9.56106	27.2948	CR42868	2.31942	1.33254	3.32561	0.830904	2.40182
19834817	CR45264	Dmel_CR45264	Dmel\CR45264	FLYBASE:FBgn0266802	2R	48E4-48E6	ncRNA	-0.932486	0.279586	0.870072	CR45264	18.7118	5.39881	13.2545	1.31733	13.8529	CR45264	0.557289	0.270176	0.490296	0.0527059	0.561201
42560	Burs	Dmel_CG13419	BURS|Bur alpha|Burs alpha|Burs-alpha|Bursalpha|CG13419|Dmel\CG13419|burs|burs alpha|burs-alpha|bursalpha|frl	FLYBASE:FBgn0038901	3R	93F9-93F9	Bursicon	-0.93081	0.606127	0.979217	Burs	0	0	7	0	5	Burs	0	0	0.296159	0	0.231675
19834810	CR45605	Dmel_CR45605	Dmel\CR45605	FLYBASE:FBgn0267165	X	16F7-16F7	ncRNA	-0.930765	0.513604	0.959698	CR45605	1	0	5	0	4	CR45605	0.0236452	0	0.14684	0	0.128653
40182	CG17732	Dmel_CG17732	Dmel\CG17732	FLYBASE:FBgn0036923	3L	76D8-76D8	CG17732 gene product from transcript CG17732-RB	-0.930753	0.278425	0.870072	CG17732	8	5	14	1	8	CG17732	0.0734966	0.0771849	0.159749	0.0123418	0.0999728
3772397	CR32657	Dmel_CR32657	BEST:GH20356|Dmel\CR32657	FLYBASE:FBgn0052657	X	11A3-11A3	ncRNA	-0.930521	0.424366	0.943564	CR32657	2	1	3	0	2	CR32657	0.123518	0.103773	0.230119	0	0.168014
42798	CG10300	Dmel_CG10300	Dmel\CG10300	FLYBASE:FBgn0039107	3R	95A10-95A10	CG10300 gene product from transcript CG10300-RA	-0.927026	0.119985	0.753566	CG10300	72.367	43.2997	57.388	12.9316	21.3704	CG10300	1.06312	1.06884	1.04711	0.255207	0.427039
318622	CG31198	Dmel_CG31198	CG5845|Dmel\CG31198|anon-WO0140519.12|anon-WO0140519.24	FLYBASE:FBgn0051198	3R	93F8-93F9	CG31198 gene product from transcript CG31198-RA	-0.926165	0.617655	0.980741	CG31198	5416	5060	8597	15	3647	CG31198	39.1102	61.397	77.1064	0.145513	35.823
31676	CG12689	Dmel_CG12689	Dmel\CG12689	FLYBASE:FBgn0029952	X	7B4-7B4	CG12689 gene product from transcript CG12689-RA	-0.925706	0.382566	0.926185	CG12689	2	1	6	3	1	CG12689	0.0566994	0.0476358	0.211267	0.114254	0.0385623
38135	Klp61F	Dmel_CG9191	6345|CG9191|CG9191-PA|DmKLP61F|DmKRP130|DmKlp61F|Dmel\CG9191|KIF 8|KIF11|KLP2|KLP61|KLP61F|KLP61f|KRP130|KRP[[(130)]]|KRP[[130]]|Kin-5|Klp 61F|Klp2|Klp61F/KRP130|Klp61f|Krp130|klp61F|klp61f|l(3)07012|l(3)6D283|l(3)Klp61F|urc|urcn	FLYBASE:FBgn0004378	3L	61F4-61F4	Kinesin-like protein at 61F	-0.925182	0.226083	0.870072	Klp61F	13.1793	9.59675	14.7265	3	4.03734	Klp61F	0.0742239	0.0908157	0.103011	0.0226972	0.0309287
14462877	CR43874	Dmel_CR43874	Dmel\CR43874	FLYBASE:FBgn0264466	3L	74A2-74A2	ncRNA	-0.92402	0.374275	0.926146	CR43874	3	0	5	3	2	CR43874	0.0828932	0	0.171593	0.111357	0.0751696
42248	CG34282	Dmel_CG34282	CG7710|Dmel\CG34282	FLYBASE:FBgn0085311	3R	91C1-91C1	CG34282 gene product from transcript CG34282-RB	-0.923875	0.460827	0.951916	CG34282	1	2	4	1	0	CG34282	0.0322977	0.108539	0.160459	0.0433882	0
40381	Est-Q	Dmel_CG7529	CG7529|Dmel\CG7529	FLYBASE:FBgn0037090	3L	78D4-78D4	Esterase Q	-0.920636	9.86818e-07	0.000173464	Est-Q	2732	1040	2158	869	1118	Est-Q	32.6	20.8523	31.983	13.9302	18.1465
34920	CG18480	Dmel_CG18480	BG:DS07108.4|BcDNA:LP11031|CT42128|Dmel\CG18480	FLYBASE:FBgn0028518	2L	35D3-35D3	CG18480 gene product from transcript CG18480-RB	-0.922314	0.317097	0.890483	CG18480	302.001	192	430	33	243.999	CG18480	1.38989	1.48477	2.45794	0.204026	1.52748
42860	Root	Dmel_CG6129	CG6129|Dmel\CG6129|Q8IMX3_DROME	FLYBASE:FBgn0039152	3R	95E1-95E1	Rootletin	-0.91985	0.00829775	0.232969	Root	2536.25	510.999	1779.2	911.994	1316.99	Root	7.4639	2.52685	6.50325	3.6055	5.27195
3346239	CG33514	Dmel_CG33514	CG15017|CG15018|Dmel\CG33514	FLYBASE:FBgn0053514	3L	64B2-64B2	CG33514 gene product from transcript CG33514-RA	-0.920021	0.372555	0.925708	CG33514	352.762	212	526.621	31	328.786	CG33514	6.52293	6.58691	12.0946	0.770057	8.26969
33755	Cyp4ac2	Dmel_CG17970	4ac2|CG17970|CYP4ac2|Dmel\CG17970	FLYBASE:FBgn0031694	2L	25D2-25D2	CG17970 gene product from transcript CG17970-RB	-0.915182	2.61547e-05	0.00296284	Cyp4ac2	840	251	639	329	346	Cyp4ac2	10.7155	5.38012	10.1243	5.63805	6.00376
26067542	CR46231	Dmel_CR46231	Dmel\CR46231|lincRNA.497	FLYBASE:FBgn0267951	3L	67F1-67F1	ncRNA	-0.919805	0.510405	0.959698	CR46231	6	0	1	4	0	CR46231	0.167057	0	0.0345816	0.149614	0
19834912	CR45641	Dmel_CR45641	Dmel\CR45641	FLYBASE:FBgn0267201	3R	89B7-89B7	ncRNA	-0.919748	0.328174	0.894596	CR45641	6	0	8	4	5	CR45641	0.192361	0	0.318557	0.172276	0.218047
35862	PGRP-SC2	Dmel_CG14745	CG14745|CG14745 PGRP|Dmel\CG14745|PCRP-SC2|PGRP-SC|pgrp-sc2	FLYBASE:FBgn0043575	2R	44E2-44E2	CG14745 gene product from transcript CG14745-RA	-0.917713	0.221585	0.870072	PGRP-SC2	615	381	464	145	108	PGRP-SC2	17.9726	18.7088	16.8417	5.69251	4.29313
32659	CG32568	Dmel_CG32568	CG4724|Dmel\CG32568	FLYBASE:FBgn0052568	X	15A3-15A3	CG32568 gene product from transcript CG32568-RC	-0.917284	0.183213	0.859733	CG32568	25	4	27	8	22	CG32568	0.299793	0.0805983	0.402139	0.128876	0.358854
2768920	squ	Dmel_CG4711	CG4711|Dmel\CG4711|SQU|atg|mat(2)cell-A|mat(2)cellHK35	FLYBASE:FBgn0267347	2L	36A10-36A10|2-54 cM	squash	-0.917184	0.0508988	0.557445	squ	74.4511	32	106.279	27.1188	57.7164	squ	1.18302	0.854389	2.09749	0.578883	1.24748
42034	Ubx	Dmel_CG10388	BX-C|Bxl|CG10388|Cbx|DUbx|Dm Ubx|DmUbx|Dmel\CG10388|Hm|UBX|UBx|Uab|Ubx1b|abx|bx|bx[D]|bxd|bxd[D]|bxl|l(3)89Eb|pbx|ubx	FLYBASE:FBgn0003944	3R	89D6-89D9|3-58.8 cM	Ultrabithorax	-0.917086	0.181262	0.856889	Ubx	19	3	10	5	10	Ubx	0.0967346	0.0256646	0.0632354	0.0341978	0.0692537
36433	CG13323	Dmel_CG13323	Dmel\CG13323|FBgn0033788	FLYBASE:FBgn0033788	2R	49F1-49F1	CG13323 gene product from transcript CG13323-RB	-0.914577	0.0243828	0.433466	CG13323	1611	740.004	1656.01	404	926.008	CG13323	13.7085	10.5807	17.5021	4.61825	10.7183
40836	Sodh-1	Dmel_CG1982	BG:DS00464.2|CG1982|DM_7298873|Dmel\CG1982|Sdh-1|Sodh	FLYBASE:FBgn0024289	3R	84B2-84B2	Sorbitol dehydrogenase 1	-0.908426	0.00198258	0.0918778	Sodh-1	11610.6	4671.93	8923.42	4692.94	3259.87	Sodh-1	182.495	123.39	174.205	99.093	69.697
14462879	CG44004	Dmel_CG44004	CG34252|Dmel\CG44004	FLYBASE:FBgn0264746	3L	75B6-75B6	CG44004 gene product from transcript CG44004-RB	-0.906563	0.0334015	0.495931	CG44004	65	16	45	28	25	CG44004	1.08837	0.450162	0.935855	0.629828	0.569401
14462549	CR43905	Dmel_CR43905	Dmel\CR43905	FLYBASE:FBgn0264506	2R	42B1-42B1	ncRNA	-0.906643	0.175128	0.846738	CR43905	14	7	29	13	8	CR43905	0.304908	0.256167	0.78446	0.380351	0.236998
38284	ACXD	Dmel_CG5712	AC|CG5712|DACXD|Dmel\CG5712	FLYBASE:FBgn0040507	3L	62D3-62D3	CG5712 gene product from transcript CG5712-RB	-0.904028	0.00706811	0.2132	ACXD	461	234	485.001	141	223	ACXD	2.44056	2.08156	3.18906	1.00278	1.60586
5740385	snoRNA:Psi18S-525c	Dmel_CR34573	CR34573|Dmel\CR34573|psi18S-525c	FLYBASE:FBgn0083036	2L	38C6-38C6	ncRNA	-0.904152	0.432432	0.945612	snoRNA:Psi18S-525c	3	1	2	0	2	snoRNA:Psi18S-525c	0.48808	0.273373	0.40414	0	0.442603
3772183	CG10096	Dmel_CG10096	CG32919|Dmel\CG10096|anon-WO0140519.58	FLYBASE:FBgn0038032	3R	87B9-87B9	CG10096 gene product from transcript CG10096-RC	-0.903032	0.00018922	0.0156418	CG10096	863.237	348.22	853.167	402.387	335.577	CG10096	3.59629	2.4376	4.41459	2.252	1.90165
38784	Dbi	Dmel_CG8627	ACBP|BcDNA:RH39533|CG8627|DBI|Dmel\CG8627|anon-WO0172774.131|dbi	FLYBASE:FBgn0010387	3L	65E4-65E4	Diazepam-binding inhibitor	-0.901648	1.80039e-06	0.000283849	Dbi	6734.06	2616.04	5794.05	2740.94	2513.04	Dbi	339.835	221.83	363.166	185.819	172.506
19835625	CR45284	Dmel_CR45284	Dmel\CR45284	FLYBASE:FBgn0266822	2L	34F2-34F2	ncRNA	-0.902831	0.329066	0.894649	CR45284	7	2	3	3	1	CR45284	0.0242194	0.0116273	0.0128919	0.013944	0.0047063
43688	mesh	Dmel_CG31004	CG12074|CG15560|CG31004|CT5150|Dmel\CG31004|Mesh|anon-WO0140519.233	FLYBASE:FBgn0051004	3R	100B5-100B5	CG31004 gene product from transcript CG31004-RC	-0.902117	0.367587	0.922922	mesh	2007.98	1118.99	2463	171	1612.01	mesh	8.45908	7.92096	12.8873	0.967745	9.23736
19834866	CR44429	Dmel_CR44429	Dmel\CR44429	FLYBASE:FBgn0265611	X	13B5-13B5	ncRNA	-0.897846	0.0299518	0.465028	CR44429	57.3542	18.3371	43.0816	22.9796	22.2472	CR44429	1.55907	0.83756	1.45454	0.839158	0.822605
43603	CG18404	Dmel_CG18404	Dmel\CG18404|anon-WO0140519.106	FLYBASE:FBgn0039761	3R	99E3-99E3	CG18404 gene product from transcript CG18404-RA	-0.90027	0.646879	0.98733	CG18404	1868	1416	2300	2	1213	CG18404	67.0908	85.4544	102.6	0.0964975	59.26
59159	Lcp65Ag3	Dmel_CG18779	CG18779|DmelLcp65Ag3|Dmel\CG18779|Lcp-g3|g3	FLYBASE:FBgn0086611	3L	65A6-65A6	Larval cuticle protein	-0.900059	0.371483	0.925561	Lcp65Ag3	4	0	4	3	2	Lcp65Ag3	0.160596	0	0.199465	0.161807	0.109224
39310	CG7339	Dmel_CG7339	Dmel\CG7339|lincRNA.S4825	FLYBASE:FBgn0036188	3L	68D1-68D1	CG7339 gene product from transcript CG7339-RB	-0.896168	0.000550571	0.0356774	CG7339	766	216	610	267	400.999	CG7339	10.2577	4.86026	10.1457	4.80322	7.30429
40422	CG14572	Dmel_CG14572	Dmel\CG14572	FLYBASE:FBgn0037128	3L	78E6-78E6	CG14572 gene product from transcript CG14572-RA	-0.897321	0.36556	0.921991	CG14572	12	0	4	4	6	CG14572	0.288118	0	0.119284	0.129018	0.195954
34245	borr	Dmel_CG4454	BORR|Bor|Borr|CG4454|Dmel\CG4454|dBor	FLYBASE:FBgn0032105	2L	30A6-30A6	borealin-related	-0.89632	0.350559	0.909509	borr	11	0	5	6	4	borr	0.184754	0	0.104304	0.135379	0.091385
33991	Mnn1	Dmel_CG13778	CG13778|CG33266|Dmel\CG13778|MEN1|Menin|Menin1|Mnn|menin|mnn1	FLYBASE:FBgn0031885	2L	27D7-27D7	Menin 1	-0.894927	4.06329e-08	9.52603e-06	Mnn1	7276.79	2409.97	5763.94	2788	3079.94	Mnn1	29.9775	16.6822	29.4921	15.4294	17.2589
42917	CG13616	Dmel_CG13616	Dmel\CG13616	FLYBASE:FBgn0039200	3R	96A1-96A1	CG13616 gene product from transcript CG13616-RB	-0.894976	0.307106	0.885596	CG13616	4	2	7	2	3	CG13616	0.115962	0.0974254	0.25205	0.077891	0.118302
33893	CG42370	Dmel_CG42370	CG13981|CG33295|CG9508|CG9511|CT26920|Dmel\CG42370|Dmel_CG9508|Dmel_CG9511	FLYBASE:FBgn0259716	2L	26C4-26D1	CG42370 gene product from transcript CG42370-RA	-0.891141	2.34468e-06	0.000358573	CG42370	1499	572	1331	562	672	CG42370	15.7265	10.0835	17.3436	7.92074	9.58988
5740198	snoRNA:Psi28S-1192b	Dmel_CR34596	CR34596|Dmel\CR34596|Psi28S-1192b|chrX:16978184..16978371|psi28S-1192b	FLYBASE:FBgn0083000	X	15E5-15E5	ncRNA	-0.894078	0.437451	0.946838	snoRNA:Psi28S-1192b	13	0	12	2	15	snoRNA:Psi28S-1192b	2.05371	0	2.35456	0.424449	3.22331
40920	CG10086	Dmel_CG10086	Dmel\CG10086	FLYBASE:FBgn0037517	3R	84E1-84E1	CG10086 gene product from transcript CG10086-RA	-0.893722	0.562409	0.975941	CG10086	226	124	256	2	188	CG10086	2.64324	2.43689	3.71878	0.0314238	2.9909
3885636	CG34030	Dmel_CG34030	BP1084|Dmel\CG34030|HDC08855	FLYBASE:FBgn0054030	3L	65E3-65E3	CG34030 gene product from transcript CG34030-RA	-0.893288	0.369664	0.924619	CG34030	9	1	7	8	1	CG34030	0.238696	0.0445644	0.230586	0.285032	0.0360759
26067283	CR45956	Dmel_CR45956	Dmel\CR45956	FLYBASE:FBgn0267618	3L	78E2-78E2	ncRNA	-0.891309	0.453836	0.95141	CR45956	4	0	1	1	2	CR45956	0.0562968	0	0.0174806	0.018907	0.0382885
40511	CG11131	Dmel_CG11131	Dmel\CG11131	FLYBASE:FBgn0037204	3L	80B2-80B2	CG11131 gene product from transcript CG11131-RB	-0.891309	0.453836	0.95141	CG11131	4	0	1	1	2	CG11131	0.0632369	0	0.0196355	0.0212379	0.0430086
317954	Drsl4	Dmel_CG32282	CG32282|Dmel\CG32282|Dro-4|Dro4|Drs-lF|dro-4|dro4|dros4	FLYBASE:FBgn0052282	3L	63D1-63D1	Drosomycin-like 4	-0.881473	0.000913178	0.0516239	Drsl4	4939	1212	3960	2395	2164	Drsl4	333.358	137.455	331.97	217.159	198.675
35824	Mal-A1	Dmel_CG8696	CG8696|Dmel\CG8696|Drome_A1|H|LvpH|V|lvpH|mal_A1	FLYBASE:FBgn0002570	2R	44D1-44D1	Maltase A1	-0.890323	0.581145	0.978224	Mal-A1	52145	22954	45295	340	39922	Mal-A1	622.568	460.487	671.67	5.45322	648.337
14462842	CR43910	Dmel_CR43910	Dmel\CR43910	FLYBASE:FBgn0264511	3L	66D6-66D6	ncRNA	-0.889838	0.200545	0.870072	CR43910	22	5	22	5	19	CR43910	0.904944	0.345584	1.12397	0.276292	1.06308
41585	Spc25	Dmel_CG7242	BcDNA:LD37196|CG7242|Cal2|Dmel\CG7242|Mitch|S3|cal2|dmSpc25R|l(3)87Da|l(3)A34-1|l(3)A46-1|l(3)S3|l(3)c00064|spc25	FLYBASE:FBgn0087021	3R	87D5-87D5|3-51.7 cM	CG7242 gene product from transcript CG7242-RA	-0.888444	0.243756	0.870072	Spc25	10	3	6	2	5	Spc25	0.225216	0.113529	0.167835	0.0605103	0.153174
19834980	CR44923	Dmel_CR44923	Dmel\CR44923|lincRNA.672	FLYBASE:FBgn0266228	3R	82D2-82D2	ncRNA	-0.887591	0.389697	0.928676	CR44923	8	2	6	0	7	CR44923	0.215052	0.0903377	0.200326	0	0.255957
19835830	CR44564	Dmel_CR44564	Dmel\CR44564|lincRNA.589	FLYBASE:FBgn0265757	3L	74A5-74A5	ncRNA	-0.887185	0.30388	0.884177	CR44564	5	1	6	3	3	CR44564	0.114141	0.0383581	0.17012	0.0920011	0.0931553
2768832	CG33469	Dmel_CG33469	Dmel\CG33469	FLYBASE:FBgn0053469	2R	51B6-51B6	CG33469 gene product from transcript CG33469-RB	-0.884897	0.153163	0.798938	CG33469	36	8	15	7	17	CG33469	1.20558	0.450162	0.623903	0.314914	0.774386
36184	CG13226	Dmel_CG13226	Dmel\CG13226	FLYBASE:FBgn0033594	2R	47E1-47E1	CG13226 gene product from transcript CG13226-RA	-0.883723	0.445103	0.949235	CG13226	3	1	2	2	0	CG13226	0.0686283	0.0384386	0.0568256	0.0614628	0
32609	CG9981	Dmel_CG9981	DmCG9981|Dmel\CG9981	FLYBASE:FBgn0030746	X	14C3-14C4	CG9981 gene product from transcript CG9981-RC	-0.881987	0.237165	0.870072	CG9981	21	18	30	10	4	CG9981	0.111663	0.160823	0.198127	0.0714317	0.0289311
37746	Pal2	Dmel_CG5472	CG5472|Dmel\CG5472|PAL|PAL2|Pal|anon-WO0149856.5|dPAL2	FLYBASE:FBgn0262728	2R	59F6-59F6	Peptidyl-alpha-hydroxyglycine-alpha-amidating lyase 2	-0.879187	1.15758e-06	0.000194537	Pal2	12201.2	4063.35	9862.09	4544.21	5605.77	Pal2	115.45	64.6044	115.903	57.7632	72.151
19836018	CR45662	Dmel_CR45662	Dmel\CR45662	FLYBASE:FBgn0267222	3R	95F9-95F9	ncRNA	-0.880543	0.499155	0.956868	CR45662	2	0	4	0	4	CR45662	0.0952005	0	0.236484	0	0.258991
43602	CG9682	Dmel_CG9682	Dmel\CG9682|anon-WO0140519.240	FLYBASE:FBgn0039760	3R	99E3-99E3	CG9682 gene product from transcript CG9682-RC	-0.880183	0.617614	0.980741	CG9682	1011	815	1305	4	663	CG9682	13.3661	18.1049	21.4287	0.0710418	11.9229
2768952	CG33263	Dmel_CG33263	CG14106|Dmel\CG33263	FLYBASE:FBgn0053263	3L	70B1-70B1	CG33263 gene product from transcript CG33263-RA	-0.879967	0.365092	0.921779	CG33263	4	1	4	3	1	CG33263	0.102713	0.0431472	0.127573	0.103488	0.0349286
246581	GstE9	Dmel_CG17534	CG17534|CT38753|DmGSTE9|Dmel\CG17534|E9|GST3-1|GSTE9|Gst3-1|gste9	FLYBASE:FBgn0063491	2R	55C8-55C8	Glutathione S transferase E9	-0.875663	1.36059e-05	0.00179375	GstE9	11111	3230	8801	5019	4616	GstE9	307.398	150.154	302.421	186.537	173.712
26067084	CR32582	Dmel_CR32582	BcDNA:SD27303|CG32582|Dmel\CR32582|mdcds_55373	FLYBASE:FBgn0052582	X	13F7-13F7	ncRNA	-0.87837	0.105593	0.709194	CR32582	28	6	27	13	17	CR32582	0.877048	0.315793	1.05042	0.547027	0.724318
43062	CG31087	Dmel_CG31087	CG10551|Dmel\CG31087	FLYBASE:FBgn0051087	3R	96D1-96D1	CG31087 gene product from transcript CG31087-RA	-0.878094	0.612207	0.980741	CG31087	750.002	386.001	825.996	3	654	CG31087	11.2145	9.6982	15.3401	0.0602613	13.3018
37031	CG18635	Dmel_CG18635	Dmel\CG18635	FLYBASE:FBgn0034279	2R	54E8-54E8	CG18635 gene product from transcript CG18635-RA	-0.877963	0.142611	0.773844	CG18635	84	23	74	15	67	CG18635	0.883395	0.406433	0.966583	0.211918	0.95844
35635	Cyp9b2	Dmel_CG4486	9b2|BEST:GH08116|CG4486|Dmel\CG4486|P-450|P-450 Cyp9b2|P450|cyp9b2	FLYBASE:FBgn0015039	2R	42F2-42F2	Cytochrome P450-9b2	-0.87351	0.000439804	0.0300239	Cyp9b2	8674	3234	9057	3181	5290	Cyp9b2	113.438	71.0664	147.115	55.886	94.1043
38499	mas	Dmel_CG15002	CG15002|Dmel\CG15002|SPH79|c-SPH79	FLYBASE:FBgn0011653	3L	64A8-64A8	masquerade	-0.873861	0.607282	0.979217	mas	7	0	0	4	0	mas	0.0417299	0	0	0.0320339	0
32592	CG9914	Dmel_CG9914	Dmel\CG9914	FLYBASE:FBgn0030737	X	14B9-14B9	CG9914 gene product from transcript CG9914-RB	-0.872575	0.000831852	0.0484797	CG9914	7266.73	2909.81	5547.44	3001.71	2182.32	CG9914	109.634	73.7661	103.952	60.8381	44.7857
37797	CG13562	Dmel_CG13562	Dmel\CG13562	FLYBASE:FBgn0034928	2R	60A9-60A9	CG13562 gene product from transcript CG13562-RA	-0.873222	0.065827	0.626442	CG13562	55	15	67	35	31	CG13562	0.889504	0.407625	1.34583	0.760419	0.681964
43244	CG31075	Dmel_CG31075	150697_at|CG6309|CT19744|Dmel\CG31075|GH20910p	FLYBASE:FBgn0051075	3R	97D12-97D12	CG31075 gene product from transcript CG31075-RA	-0.871177	1.53129e-05	0.00190391	CG31075	4429.08	1364.99	2592.04	1614.01	1452.02	CG31075	51.5251	26.6821	37.4524	25.2238	22.9769
38588	CG13704	Dmel_CG13704	BcDNA:RE40159|Dmel\CG13704	FLYBASE:FBgn0035583	3L	64C2-64C2	CG13704 gene product from transcript CG13704-RA	-0.872137	0.312833	0.889276	CG13704	238	139	271	24	170	CG13704	7.60795	7.46604	10.7595	1.03063	7.39187
12798408	CG43191	Dmel_CG43191	Dmel\CG43191|noncoding_6153	FLYBASE:FBgn0262820	2R	48D8-48D8	CG43191 gene product from transcript CG43191-RA	-0.870666	0.0460237	0.550324	CG43191	95.1477	40.15	101.036	26.7856	61.5495	CG43191	2.04164	1.44761	2.6927	0.772115	1.79647
39333	CG10361	Dmel_CG10361	Dmel\CG10361	FLYBASE:FBgn0036208	3L	68E1-68E1	CG10361 gene product from transcript CG10361-RA	-0.868922	0.000558516	0.0357821	CG10361	1006	383	698	373	322	CG10361	15.3262	9.80436	13.2076	7.63386	6.67276
59142	CG18746	Dmel_CG18746	Dmel\CG18746	FLYBASE:FBgn0042103	3R	84E1-84E1	CG18746 gene product from transcript CG18746-RA	-0.86921	0.0599479	0.600382	CG18746	61	32	68	18	34	CG18746	0.894322	0.788314	1.23824	0.354516	0.678043
31060	CG11378	Dmel_CG11378	Dmel\CG11378|EG:BACR42I17.2	FLYBASE:FBgn0040364	X	1E3-1E3	CG11378 gene product from transcript CG11378-RB	-0.867944	4.85161e-07	9.15996e-05	CG11378	2287.04	858.998	1821.97	875.001	905.998	CG11378	18.0979	11.4217	17.9072	9.30169	9.75203
318633	CG31226	Dmel_CG31226	BcDNA:AT26083|Dmel\CG31226|NEST:bs14h12	FLYBASE:FBgn0051226	3R	91D2-91D2	CG31226 gene product from transcript CG31226-RB	-0.868259	0.580343	0.978029	CG31226	0	0	3	0	2	CG31226	0	0	0.208823	0	0.152465
38233	CG12020	Dmel_CG12020	Dmel\CG12020	FLYBASE:FBgn0035273	3L	62B4-62B4	CG12020 gene product from transcript CG12020-RA	-0.868259	0.580343	0.978029	CG12020	0	0	3	0	2	CG12020	0	0	0.0654043	0	0.0477527
26067579	CR46269	Dmel_CR46269	Dmel\CR46269	FLYBASE:FBgn0278599	2R	42A4-42A4	ncRNA	-0.868259	0.580343	0.978029	CR46269	0	0	3	0	1.70536	CR46269	0	0	0.0474487	0	0.0295394
43567	ocn	Dmel_CG7929	BcDNA:GH02250|CG7929|Dmel\CG7929|Ocn|bs29e10.y1	FLYBASE:FBgn0041102	3R	99D3-99D3	ocnus	-0.868259	0.580343	0.978029	ocn	0	0	3	0	2	ocn	0	0	0.131231	0	0.095814
19835324	CR44842	Dmel_CR44842	Dmel\CR44842	FLYBASE:FBgn0266116	3L	62A2-62A2	ncRNA	-0.86813	0.571199	0.976272	CR44842	0	1	7	0	4	CR44842	0	0.018473	0.0955833	0	0.0598173
41967	CG6126	Dmel_CG6126	CT19169|Dmel\CG6126	FLYBASE:FBgn0038407	3R	89B7-89B7	CG6126 gene product from transcript CG6126-RA	-0.86398	5.11732e-07	9.5438e-05	CG6126	7120	2232	4914	2707	2804	CG6126	73.0115	38.4584	62.5862	37.2906	39.1115
3346205	CheB53a	Dmel_CG33550	CG16797|CG33457|CG33550|Dmel\CG33550	FLYBASE:FBgn0261292	2R	53C5-53C5	Chemosensory protein B 53a	-0.86623	0.423351	0.942541	CheB53a	48	23	12	1	11	CheB53a	1.53663	1.2372	0.477135	0.0430059	0.479
246606	CG30424	Dmel_CG30424	Dmel\CG30424|mdcds_18556	FLYBASE:FBgn0050424	2R	60E11-60E11	CG30424 gene product from transcript CG30424-RB	-0.862395	0.00301156	0.125338	CG30424	283	91	232	102	144	CG30424	3.60167	1.94601	3.66723	1.74388	2.49284
246398	CG30025	Dmel_CG30025	Dmel\CG30025	FLYBASE:FBgn0050025	2R	47F4-47F5	CG30025 gene product from transcript CG30025-RA	-0.863446	0.365872	0.922149	CG30025	7	4	7	0	5	CG30025	0.188403	0.180898	0.234002	0	0.183052
3354922	CG40198	Dmel_CG40198	BcDNA:RE21703|Dmel\CG40198	FLYBASE:FBgn0058198	3R	-	CG40198 gene product from transcript CG40198-RC	-0.861859	0.00797213	0.229169	CG40198	366	204	464.001	158	183	CG40198	5.09198	4.76893	8.01782	2.953	3.46315
19835867	CR44986	Dmel_CR44986	Dmel\CR44986	FLYBASE:FBgn0266321	2L	26A3-26A3	ncRNA	-0.862322	0.0770527	0.648575	CR44986	143.24	35.5997	79.9783	27.705	80.506	CR44986	4.48029	1.871	3.10703	1.16413	3.42519
326216	Atox1	Dmel_CG32446	CG12562|CG32446|DmAtox1|Dmel\CG32446	FLYBASE:FBgn0052446	3L	78E2-78E2	Antioxidant 1 copper chaperone	-0.85833	4.5996e-07	8.90401e-05	Atox1	2311	851	1887	834	1048	Atox1	55.7939	34.5225	56.5836	27.0491	34.4162
37939	CG4741	Dmel_CG4741	Dmel\CG4741	FLYBASE:FBgn0035040	2R	60D9-60D9	CG4741 gene product from transcript CG4741-RB	-0.861838	0.26835	0.870072	CG4741	95	73	149	14	75	CG4741	1.22477	1.58139	2.38589	0.242471	1.31525
37804	Taldo	Dmel_CG2827	154176_at|CG2827|CT9666|Dmel\CG2827|TA|Tal|tal	FLYBASE:FBgn0023477	2R	60A12-60A12	Transaldolase	-0.855719	5.49545e-06	0.000778165	Taldo	14350	5170	10683	5296	5717	Taldo	280.325	169.702	259.2	138.982	151.912
42494	dmrt93B	Dmel_CG5737	CG5737|Dmel\CG5737|dmrt93b	FLYBASE:FBgn0038851	3R	93B10-93B10	doublesex-Mab related 93B	-0.857165	0.244335	0.870072	dmrt93B	11	6	8	3	3	dmrt93B	0.245205	0.224736	0.221492	0.0898374	0.0909645
318936	Acp24A4	Dmel_CG31779	CG31779|Dmel\CG31779	FLYBASE:FBgn0051779	2L	24B1-24B1	Accessory gland protein 24A4	-0.855913	0.427853	0.945169	Acp24A4	5	6	9	0	3	Acp24A4	0.166929	0.336588	0.373195	0	0.136238
39916	TpnC73F	Dmel_CG7930	CG7930|DmTnC3|DmTpnC73F|DmTpnCIa|Dmel\CG7930|TNC|TNC73F|TnC|TnC73F|Tnc2|TpnC Ia|TpnCIa|tpnC73F	FLYBASE:FBgn0010424	3L	73E5-73E5	Troponin C at 73F	-0.854166	0.039583	0.536381	TpnC73F	428.999	263	624.998	157	285	TpnC73F	8.83152	9.09745	15.9805	4.34188	7.98064
36525	Cpr50Cb	Dmel_CG6305	CG6305|DmelCpr50Cb|Dmel\CG6305	FLYBASE:FBgn0033869	2R	50C5-50C5	Cuticular protein 50Cb	-0.854173	0.139357	0.770765	Cpr50Cb	33	16	21	10	8	Cpr50Cb	0.829793	0.676022	0.655854	0.337797	0.273628
5740547	CG34461	Dmel_CG34461	CG7072|Cpr66Ca|DmelCpr66Ca|Dmel\CG34461|Dmel_CG7072|anon-SAGE:Wang-027	FLYBASE:FBgn0250833	3L	66C7-66C7	CG34461 gene product from transcript CG34461-RB	-0.849574	0.0402328	0.542097	CG34461	71	18	47	29	30	CG34461	0.82641	0.352042	0.679465	0.453456	0.474977
39005	CG5804	Dmel_CG5804	BcDNA:RE05521|Dmel\CG5804	FLYBASE:FBgn0035926	3L	66D14-66D14	CG5804 gene product from transcript CG5804-RA	-0.853534	0.596908	0.979217	CG5804	368	306	354	3	141	CG5804	23.8063	33.2622	28.4433	0.260715	12.4073
42774	CG10170	Dmel_CG10170	Dmel\CG10170	FLYBASE:FBgn0039085	3R	95A1-95A1	CG10170 gene product from transcript CG10170-RA	-0.852242	0.565384	0.975983	CG10170	231	197	436	5	253	CG10170	2.85488	4.09098	6.6926	0.083013	4.25316
318046	mthl14	Dmel_CG32476	BcDNA:RE31310|CG32476|Dmel\CG32476	FLYBASE:FBgn0052476	3L	61B3-61B3	methuselah-like 14	-0.851972	0.276116	0.870072	mthl14	182	110	233	24	144	mthl14	1.89755	1.92707	3.01723	0.336149	2.0422
34959	CG13258	Dmel_CG13258	Dmel\CG13258	FLYBASE:FBgn0032582	2L	35F1-35F1	CG13258 gene product from transcript CG13258-RB	-0.850642	0.379318	0.926146	CG13258	6	0	10	5	6	CG13258	0.161289	0	0.333876	0.180561	0.219392
5740480	CG34247	Dmel_CG34247	Dmel\CG34247	FLYBASE:FBgn0085276	3L	72D10-72D10	CG34247 gene product from transcript CG34247-RA	-0.850193	0.250089	0.870072	CG34247	26	14	16	9	3	CG34247	1.60573	1.45282	1.2273	0.746694	0.252021
37301	CG11200	Dmel_CG11200	Dmel\CG11200	FLYBASE:FBgn0034500	2R	56F16-56F16	Carbonyl reductase	-0.84942	1.81548e-05	0.00213865	CG11200	2069.99	873.006	1733.02	787.003	808.999	CG11200	26.7344	18.9454	27.7995	13.6546	14.2123
32793	CG7135	Dmel_CG7135	Dmel\CG7135	FLYBASE:FBgn0030895	X	16F7-16F7	CG7135 gene product from transcript CG7135-RA	-0.848533	1.124e-06	0.000190992	CG7135	3825	1197	2446	1440	1417	CG7135	54.9331	28.8857	43.6306	27.7821	27.6814
34726	Prosalpha6T	Dmel_CG5648	5648|Alpha6T|CG5648|Dmel\CG5648|alpha6T|prosalpha6T	FLYBASE:FBgn0032492	2L	34A11-34A11	Proteasome alpha6 subunit, Testis-specific	-0.849222	0.331962	0.897102	Prosalpha6T	11	1	11	3	11	Prosalpha6T	0.235108	0.0359137	0.292011	0.0861382	0.319803
41272	Cyp12e1	Dmel_CG14680	12e1|CG14680|Dmel\CG14680	FLYBASE:FBgn0037817	3R	86B4-86B4	CG14680 gene product from transcript CG14680-RC	-0.840074	0.00635541	0.199425	Cyp12e1	896	241	754	323	550	Cyp12e1	12.0504	5.4462	12.5949	5.83572	10.0616
19835614	CR44833	Dmel_CR44833	Dmel\CR44833|Mgn94020	FLYBASE:FBgn0266096	X	4D7-4E2	ncRNA	-0.848394	0.425913	0.944843	CR44833	3	2	6	0	4	CR44833	0.146643	0.164269	0.36427	0	0.265959
40549	hkb	Dmel_CG9768	5953|CG9768|Dmel\CG9768|HKB|Hkb|anon-82B3|gurt	FLYBASE:FBgn0261434	3R	82A4-82A4	huckebein	-0.846668	0.184024	0.860373	hkb	17	3	12	8	8	hkb	0.236513	0.0701314	0.207357	0.149519	0.151395
42716	CG6688	Dmel_CG6688	Dmel\CG6688	FLYBASE:FBgn0039038	3R	94D9-94D9	CG6688 gene product from transcript CG6688-RA	-0.84405	0.13776	0.770765	CG6688	37	28	55	12	21	CG6688	0.453675	0.576881	0.837602	0.197663	0.350249
30522401	CG46312	Dmel_CG46312	Dmel\CG46312|eIF5-5'utr	FLYBASE:FBgn0284228	X	14A5-14A5	CG46312 gene product from transcript CG46312-RA	-0.839477	0.000225446	0.0177719	CG46312	1229.9	466.009	1147	438.65	684.445	CG46312	10.3605	6.59615	12.0007	4.96397	7.84267
36973	CG4847	Dmel_CG4847	BEST:GH19547|Dmel\CG4847	FLYBASE:FBgn0034229	2R	54C1-54C1	CG4847 gene product from transcript CG4847-RA	-0.8365	0.000822815	0.0483883	CG4847	11580.1	2987	9244.18	4923.11	6090.03	CG4847	164.681	71.3761	163.28	94.0528	117.806
2768990	Muc68E	Dmel_CG33265	CG33265|Dmel\CG33265	FLYBASE:FBgn0053265	3L	68E4-68E4	Mucin 68E	-0.83828	0.513852	0.959698	Muc68E	1060	692	1470	42	993	Muc68E	4.14288	4.54451	7.13585	0.220519	5.2791
53584	Ugt37b1	Dmel_CG9481	AC 005285A|CG9481|DmeUgt37b1|Dmel\CG9481	FLYBASE:FBgn0026755	2L	26B11-26B11	UDP-glycosyltransferase 37b1	-0.838234	0.292024	0.875843	Ugt37b1	229	186	368	41	175	Ugt37b1	2.8692	3.91583	5.72671	0.690096	2.98249
19834780	CR43144	Dmel_CR43144	CG43144|Dmel\CR43144|lincRNA.217	FLYBASE:FBgn0262620	2L	39E3-39E3	ncRNA	-0.838066	0.0829355	0.659902	CR43144	33	12	32	18	13	CR43144	1.26438	0.772554	1.52281	0.926478	0.677518
33072	Npc1b	Dmel_CG12092	151|4|7|AF2/19|CG12092|Dmel\CG12092|Dmel_CG11233|NPC1b|Q256|R-9-28|R9-28|dncp1b|l(1)19Ec|l(1)2-3|l(1)R-9-28|l151|l152|lN5|lt2-14a|npc1b	FLYBASE:FBgn0261675	X	19E4-19E4	Niemann-Pick type C-1b	-0.837844	0.213419	0.870072	Npc1b	107	43	60	10	55	Npc1b	0.587434	0.396669	0.409127	0.0737522	0.410726
42781	CG16723	Dmel_CG16723	Dmel\CG16723	FLYBASE:FBgn0039092	3R	95A3-95A3	CG16723 gene product from transcript CG16723-RB	-0.837014	0.464719	0.951916	CG16723	33	26	61	1	38	CG16723	0.344555	0.456145	0.791054	0.0140263	0.539688
33585	CG15418	Dmel_CG15418	Dmel\CG15418	FLYBASE:FBgn0031554	2L	24A2-24A2	CG15418 gene product from transcript CG15418-RB	-0.83693	0.0693393	0.636116	CG15418	58.6732	37.0839	78.6132	24.8908	30.0032	CG15418	2.40891	2.55829	4.00874	1.37284	1.67557
326136	Npc2e	Dmel_CG31410	CG31410|CG3928|Dmel\CG31410|npc2e	FLYBASE:FBgn0051410	3R	85F8-85F8	Niemann-Pick type C-2e	-0.836665	0.313515	0.889276	Npc2e	6.99851	5.3188	7.43245	1.64271	1.99117	Npc2e	0.230823	0.294762	0.304465	0.0727837	0.0893296
3771860	CG33752	Dmel_CG33752	Dmel\CG33752	FLYBASE:FBgn0053752	2R	49B3-49B3	CG33752 gene product from transcript CG33752-RA	-0.836659	0.376029	0.926146	CG33752	5	5	13	6	1	CG33752	0.195349	0.328243	0.630835	0.314914	0.0531441
40412	CG32447	Dmel_CG32447	CG14571|CG7155|Dmel\CG32447|anon-WO0170980.76|anon-WO0170980.77	FLYBASE:FBgn0052447	3L	78E4-78E4	CG32447 gene product from transcript CG32447-RD	-0.829599	0.0115566	0.282775	CG32447	140	46	110	59	61	CG32447	0.589214	0.325303	0.575002	0.333578	0.349212
31865	Gr8a	Dmel_CG15371	CG15371|Dmel\CG15371|GR8a|Gr8D1	FLYBASE:FBgn0030108	X	8D2-8D2	Gustatory receptor 8a	-0.836247	0.301331	0.883145	Gr8a	20	3	5	4	9	Gr8a	0.288945	0.0728269	0.0897196	0.0776329	0.176865
19835002	CR44595	Dmel_CR44595	Dmel\CR44595|lincRNA.122	FLYBASE:FBgn0265806	2L	33F1-33F1	ncRNA	-0.835329	0.480324	0.952739	CR44595	2	2	7.65245	0	5	CR44595	0.0379476	0.0637632	0.180338	0	0.129044
50220	CG12853	Dmel_CG12853	Dmel\CG12853|NEST:bs26d12|bs26d12.y1	FLYBASE:FBgn0040747	2R	51D3-51D3	CG12853 gene product from transcript CG12853-RA	-0.835173	0.338884	0.902726	CG12853	8	2	3	2	3	CG12853	0.530114	0.222687	0.246906	0.178036	0.270405
44858	sad	Dmel_CG14728	315a1|CG14728|CYP315A1|Cyp315a1|Dmel\CG14728|Sad	FLYBASE:FBgn0003312	3R	87A1-87A1|3-51 cM	shadow	-0.834554	0.159034	0.810972	sad	55	9	28	30	15	sad	0.676283	0.185949	0.427618	0.49555	0.250883
246549	CG30339	Dmel_CG30339	BcDNA:RE54230|Dmel\CG30339	FLYBASE:FBgn0050339	2R	45F6-45F6	CG30339 gene product from transcript CG30339-RA	-0.833782	0.198913	0.870072	CG30339	264	162	322	48	184	CG30339	5.62604	5.80095	8.52289	1.37417	5.33374
5740351	snoRNA:Psi28S-3091a	Dmel_CR34610	CR34610|Dmel\CR34610|Psi 28S-3091a|chr3R:1422405..1422506|psi28s-3091a	FLYBASE:FBgn0082979	3R	83B4-83B4	ncRNA	-0.83301	0.46504	0.951916	snoRNA:Psi28S-3091a	14	0	9	2	14	snoRNA:Psi28S-3091a	2.26084	0	1.80516	0.433881	3.07527
14462725	CR43752	Dmel_CR43752	Dmel\CR43752	FLYBASE:FBgn0264083	2L	29A2-29A2	ncRNA	-0.831764	0.27917	0.870072	CR43752	12	2	5	4	5	CR43752	0.513971	0.143937	0.265986	0.230153	0.291301
36345	Cpr49Ab	Dmel_CG30042	CG30042|CG8496|DmelCpr49Ab|Dmel\CG30042	FLYBASE:FBgn0050042	2R	49A1-49A1	Cuticular protein 49Ab	-0.829898	0.472355	0.952055	Cpr49Ab	16	10	6	3	0	Cpr49Ab	0.409407	0.429952	0.190686	0.103123	0
37619	stl	Dmel_CG3622	BcDNA:GM08694|CG3622|Dmel\CG3622|fs(2)A16	FLYBASE:FBgn0086408	2R	59B2-59B2|2-102 cM	stall	-0.825659	0.000294898	0.0217868	stl	648.004	251	559	246	309	stl	3.09872	2.01681	3.32008	1.5803	2.00992
37618	CycB	Dmel_CG3510	2g|3510|CG3510|CYC-B|CYCB|Cyc B|Cycb|DmcycB|Dmel\CG3510|chr2R:18312808..18312907|cyc B|cyc-B|cycB|cycb|cyclin B|cyclinB|mAbF2F4	FLYBASE:FBgn0000405	2R	59B2-59B2	Cyclin B	-0.829119	0.101663	0.696487	CycB	136	32	40	35	45	CycB	0.973064	0.384713	0.355463	0.336411	0.437955
33615	CG15422	Dmel_CG15422	Dmel\CG15422	FLYBASE:FBgn0031579	2L	24D3-24D3	CG15422 gene product from transcript CG15422-RA	-0.827865	0.692269	0.990721	CG15422	182	140	245	0	148	CG15422	5.7755	7.46502	9.65642	0	6.38843
14462673	CG43750	Dmel_CG43750	Dmel\CG43750	FLYBASE:FBgn0264081	2L	22E1-22E1	CG43750 gene product from transcript CG43750-RB	-0.827814	0.453906	0.95141	CG43750	2	0	4	2	2	CG43750	0.0392103	0	0.0974007	0.0526745	0.0533353
14462694	CR44057	Dmel_CR44057	Dmel\CR44057|lincRNA.30	FLYBASE:FBgn0264866	2L	24D8-24D8	ncRNA	-0.82633	0.272293	0.870072	CR44057	9.90338	6.71082	9.90338	3.1399	3.36664	CR44057	0.391128	0.445345	0.485793	0.166591	0.180862
38651	Cralbp	Dmel_CG10546	CG10546|CRALBP|Dmel\CG10546	FLYBASE:FBgn0035636	3L	64E8-64E8	Cellular retinaldehyde binding protein	-0.825479	0.00201445	0.0925801	Cralbp	367.514	126.024	320.213	143.341	194.051	Cralbp	4.99511	2.87812	5.40557	2.61722	3.58757
50305	CG8012	Dmel_CG8012	BcDNA:GH26995|Dmel\CG8012	FLYBASE:FBgn0040832	3L	66C1-66C1	CG8012 gene product from transcript CG8012-RB	-0.818325	0.000237138	0.0185028	CG8012	724.001	234	542	300.999	311	CG8012	18.5475	10.0727	17.2455	10.3588	10.8373
42050	CG8907	Dmel_CG8907	Dmel\CG8907|LP01469p	FLYBASE:FBgn0038466	3R	89E8-89E8	CG8907 gene product from transcript CG8907-RA	-0.824679	0.275707	0.870072	CG8907	854.998	520.999	1001.01	132	600.997	CG8907	7.55563	7.7362	10.9869	1.56704	7.22425
41101	CG16736	Dmel_CG16736	Dmel\CG16736	FLYBASE:FBgn0037668	3R	85D4-85D4	CG16736 gene product from transcript CG16736-RA	-0.824495	0.256152	0.870072	CG16736	16	4	7	3	8	CG16736	0.384157	0.161374	0.208746	0.0967632	0.261272
19834990	CR44535	Dmel_CR44535	Dmel\CR44535|incRNA.418|lincRNA.418	FLYBASE:FBgn0265728	3L	62C1-62C1	ncRNA	-0.824198	0.602237	0.979217	CR44535	0	0	3	2	0	CR44535	0	0	0.0400158	0.0288542	0
31749	CG10761	Dmel_CG10761	Dmel\CG10761	FLYBASE:FBgn0030015	X	7D17-7D17	CG10761 gene product from transcript CG10761-RA	-0.824198	0.602237	0.979217	CG10761	0	0	3	2	0	CG10761	0	0	0.0648301	0.046747	0
37194	CG15116	Dmel_CG15116	Dmel\CG15116|GPx-like	FLYBASE:FBgn0034415	2R	56B2-56B2	CG15116 gene product from transcript CG15116-RA	-0.824198	0.602237	0.979217	CG15116	0	0	3	2	0	CG15116	0	0	0.126727	0.0913791	0
42399	CG10887	Dmel_CG10887	Dmel\CG10887	FLYBASE:FBgn0038773	3R	92D1-92D1	CG10887 gene product from transcript CG10887-RA	-0.824198	0.602237	0.979217	CG10887	0	0	3	2	0	CG10887	0	0	0.0371262	0.0267706	0
3771875	CG33920	Dmel_CG33920	Dmel\CG33920	FLYBASE:FBgn0053920	3R	100B1-100B1	CG33920 gene product from transcript CG33920-RA	-0.824198	0.602237	0.979217	CG33920	0	0	3	2	0	CG33920	0	0	0.149599	0.107871	0
37363	Cib2	Dmel_CG9236	CG9236|Dmel\CG9236|cib2	FLYBASE:FBgn0034558	2R	57B4-57B4	Calcium and integrin binding family member 2	-0.823971	0.198318	0.870072	Cib2	23	3	17	11	13	Cib2	0.529484	0.116046	0.486078	0.340187	0.407083
5740441	CG34161	Dmel_CG34161	Dmel\CG34161	FLYBASE:FBgn0085190	2L	32A1-32A1	CG34161 gene product from transcript CG34161-RA	-0.823531	0.323287	0.891099	CG34161	6	1	6	3	4	CG34161	0.226699	0.0634869	0.281567	0.152272	0.205577
35830	Mal-A8	Dmel_CG8690	CG8690|CT6532|Dmel\CG8690|Drome_A8|mal_A8	FLYBASE:FBgn0033297	2R	44D1-44D1	Maltase A8	-0.823396	0.6411	0.986147	Mal-A8	7030	4046	6737	22	5181	Mal-A8	84.4876	81.705	100.562	0.35519	84.6966
41567	CG14391	Dmel_CG14391	BcDNA:AT22529|Dmel\CG14391	FLYBASE:FBgn0038078	3R	87C5-87C5	CG14391 gene product from transcript CG14391-RA	-0.823055	0.376883	0.926146	CG14391	12	0	6	6	6	CG14391	0.426077	0	0.2646	0.286192	0.289783
14462551	CR44165	Dmel_CR44165	Dmel\CR44165	FLYBASE:FBgn0265050	2R	42C4-42C4	ncRNA	-0.820599	0.144428	0.777725	CR44165	68.0521	18.3288	57.0333	15.1977	52.5887	CR44165	1.20716	0.546313	1.25656	0.36216	1.26891
32525	CG8952	Dmel_CG8952	Dmel\CG8952|SP52	FLYBASE:FBgn0030688	X	13E14-13E14	CG8952 gene product from transcript CG8952-RA	-0.819013	0.562453	0.975941	CG8952	974	806	1452	25	822	CG8952	23.5411	32.7332	43.588	0.811724	27.0243
35226	CG10026	Dmel_CG10026	Dmel\CG10026	FLYBASE:FBgn0032785	2L	37E1-37E1	CG10026 gene product from transcript CG10026-RA	-0.817458	0.00395082	0.148088	CG10026	1535	675.002	1217.01	429.001	724.001	CG10026	16.004	11.8253	15.7596	6.00868	10.2677
5740868	CG34458	Dmel_CG34458	CG5197|Dmel\CG34458|Dmel_CG5197|SP118	FLYBASE:FBgn0085487	2R	53D1-53D1	CG34458 gene product from transcript CG34458-RA	-0.817917	0.471469	0.952055	CG34458	1	3	9	1	3	CG34458	0.0254386	0.128233	0.28436	0.0341739	0.103808
246600	CG30411	Dmel_CG30411	BcDNA:RE06996|Dmel\CG30411	FLYBASE:FBgn0050411	2R	59D11-59D11	CG30411 gene product from transcript CG30411-RA	-0.816778	0.020951	0.41236	CG30411	193	84	179	59	108	CG30411	3.40144	2.48754	3.91823	1.39687	2.58907
38134	CG9192	Dmel_CG9192	Dmel\CG9192	FLYBASE:FBgn0035193	3L	61F4-61F4	CG9192 gene product from transcript CG9192-RA	-0.817293	0.121298	0.756839	CG9192	58	15	56	18	46	CG9192	1.06525	0.462914	1.27745	0.444116	1.1492
41311	Fdh	Dmel_CG6598	ADHX|ADHX_DROME|CG6598|Dmel\CG6598|GSNOR|ODH|Odh|fdh|gfd|gfd/odh|odh	FLYBASE:FBgn0011768	3R	86C7-86C7|3-49.2 cM	Formaldehyde dehydrogenase	-0.816188	1.44174e-05	0.00185219	Fdh	4068	1331	3066	1892	1533	Fdh	66.3322	36.4676	62.0937	41.4443	34.0017
59158	Cpr65Au	Dmel_CG18778	BcDNA:GH21145|CG18778|DmelCpr65Au|Dmel\CG18778	FLYBASE:FBgn0042119	3L	65A6-65A6	Cuticular protein 65Au	-0.812899	3.28934e-06	0.000488025	Cpr65Au	8763.39	2842.97	6777.28	3756.12	3852.97	Cpr65Au	363.213	197.991	348.88	209.136	217.22
41037	CG8136	Dmel_CG8136	Dmel\CG8136|anon-WO0140519.254|anon-WO0140519.56	FLYBASE:FBgn0037616	3R	85A9-85A9	CG8136 gene product from transcript CG8136-RB	-0.814691	0.0571362	0.588011	CG8136	95	43	78	44	27	CG8136	1.27845	0.972329	1.30373	0.795449	0.49424
33810	CG11034	Dmel_CG11034	Dmel\CG11034	FLYBASE:FBgn0031741	2L	25F5-25F5	CG11034 gene product from transcript CG11034-RC	-0.810917	0.0258728	0.440736	CG11034	888.996	364.001	904.007	264.001	606.999	CG11034	7.60037	5.22904	9.59927	3.03207	7.0589
14462588	CG43919	Dmel_CG43919	Dmel\CG43919	FLYBASE:FBgn0264540	2R	51B1-51B1	CG43919 gene product from transcript CG43919-RA	-0.81219	0.474333	0.952055	CG43919	4	1	6	0	6	CG43919	0.183974	0.0772826	0.342752	0	0.375372
31311	CG12535	Dmel_CG12535	Dmel\CG12535	FLYBASE:FBgn0029657	X	3D2-3D3	CG12535 gene product from transcript CG12535-RF	-0.812035	0.295692	0.879444	CG12535	19.8605	5.82117	19.0641	16.5423	2.61944	CG12535	0.0661943	0.0326006	0.0789187	0.0740674	0.0118755
34221	CG13101	Dmel_CG13101	Dmel\CG13101	FLYBASE:FBgn0032084	2L	29F6-29F6	CG13101 gene product from transcript CG13101-RB	-0.808569	0.00194209	0.0908268	CG13101	668.998	213	399.999	212	286	CG13101	9.17859	4.91039	6.81619	3.90739	5.33742
19835021	CR45102	Dmel_CR45102	Dmel\CR45102|RE64691	FLYBASE:FBgn0266549	X	3E5-3E5	ncRNA	-0.804331	0.000921533	0.0516305	CR45102	555	179	438	254	239	CR45102	8.46712	4.58861	8.29944	5.20567	4.9597
326185	CG32054	Dmel_CG32054	BcDNA:GM13904|CG6645|Dmel\CG32054	FLYBASE:FBgn0052054	3L	67D8-67D8	CG32054 gene product from transcript CG32054-RA	-0.807927	0.61828	0.980741	CG32054	138	106	210	1	135	CG32054	1.69494	2.1876	3.20352	0.0164997	2.25541
12797909	CR43159	Dmel_CR43159	Dmel\CR43159	FLYBASE:FBgn0262689	3L	71D4-71D4	ncRNA	-0.807254	0.414334	0.938208	CR43159	10	1.42798e-05	6.35866	3.21992	8.04315	CR43159	0.18554	4.45189e-07	0.146533	0.0802568	0.202991
37592	CG30195	Dmel_CG30195	CG13513|Dmel\CG30195	FLYBASE:FBgn0050195	2R	58F3-58F3	CG30195 gene product from transcript CG30195-RA	-0.806953	0.235944	0.870072	CG30195	29	3	14	11	15	CG30195	1.09952	0.191123	0.659275	0.560273	0.773594
19836216	CR44889	Dmel_CR44889	Dmel\CR44889	FLYBASE:FBgn0266183	X	18E3-18E3	ncRNA	-0.806284	0.483258	0.954425	CR44889	2	0	9	4	4	CR44889	0.0524061	0	0.292904	0.140803	0.142569
36922	CG6967	Dmel_CG6967	CT21565|Dmel\CG6967	FLYBASE:FBgn0034187	2R	53F4-53F4	CG6967 gene product from transcript CG6967-RD	-0.798384	0.04762	0.552309	CG6967	173.532	49	101.444	45.1319	92.2513	CG6967	1.08899	0.516685	0.790683	0.380478	0.787466
38843	CG7548	Dmel_CG7548	Dmel\CG7548	FLYBASE:FBgn0035792	3L	66A3-66A3	CG7548 gene product from transcript CG7548-RA	-0.803401	0.613609	0.980741	CG7548	5	0	0	3	0	CG7548	0.160774	0	0	0.129588	0
19835402	CR45241	Dmel_CR45241	Dmel\CR45241	FLYBASE:FBgn0266776	3L	73B5-73B5	ncRNA	-0.802539	0.464398	0.951916	CR45241	5	0	4	5	1	CR45241	0.281666	0	0.27987	0.378385	0.0766264
12798272	CG43117	Dmel_CG43117	Dmel\CG43117	FLYBASE:FBgn0262577	3R	97B3-97B3	CG43117 gene product from transcript CG43117-RB	-0.802153	0.31873	0.890483	CG43117	18	2	11	4	14	CG43117	1.23015	0.229667	0.933703	0.367235	1.30145
40956	CG7910	Dmel_CG7910	Dmel\CG7910	FLYBASE:FBgn0037547	3R	84E10-84E10	CG7910 gene product from transcript CG7910-RA	-0.80197	0.126674	0.770765	CG7910	39	23	43	20	12	CG7910	0.430281	0.426384	0.589234	0.296427	0.180088
34760	CG16956	Dmel_CG16956	Dmel\CG16956	FLYBASE:FBgn0032523	2L	34B11-34B11	CG16956 gene product from transcript CG16956-RA	-0.801687	0.580557	0.978029	CG16956	0	1	3	0	1	CG16956	0	0.0497041	0.11022	0	0.0402367
37055	CG5767	Dmel_CG5767	CT18118|Dmel\CG5767	FLYBASE:FBgn0034292	2R	55B1-55B2	CG5767 gene product from transcript CG5767-RA	-0.80014	0.678564	0.990012	CG5767	750	518	878	1	598	CG5767	19.146	22.2194	27.8383	0.0342939	20.765
42522	CG5892	Dmel_CG5892	Dmel\CG5892	FLYBASE:FBgn0038873	3R	93D1-93D1	CG5892 gene product from transcript CG5892-RB	-0.79903	0.557089	0.974778	CG5892	6	1	15	0	15	CG5892	0.0561638	0.0157286	0.174393	0	0.19099
38036	CG13877	Dmel_CG13877	Dmel\CG13877	FLYBASE:FBgn0035112	3L	61B2-61B2	CG13877 gene product from transcript CG13877-RB	-0.797907	0.0210281	0.413346	CG13877	267.718	114.31	173.706	77.216	101.608	CG13877	11.3994	8.17852	9.18655	4.41685	5.88502
31460	CG16756	Dmel_CG16756	BcDNA:RH17440|Dmel\CG16756	FLYBASE:FBgn0029765	X	4F10-4F10	CG16756 gene product from transcript CG16756-RA	-0.78921	0.000182735	0.0152709	CG16756	1197	391	900	546	491	CG16756	50.0877	27.4915	46.7748	30.6923	27.9469
5740302	snoRNA:Psi18S-841d	Dmel_CR34555	CR34555|Dmel\CR34555|Psi18S-841d|psi18S-841d	FLYBASE:FBgn0083016	2R	57D12-57D12	ncRNA	-0.797564	0.391636	0.928676	snoRNA:Psi18S-841d	17	3	3	2	8	snoRNA:Psi18S-841d	2.68562	0.796347	0.588639	0.424449	1.7191
19834973	CR45614	Dmel_CR45614	Dmel\CR45614	FLYBASE:FBgn0267174	X	10A4-10A4	ncRNA	-0.797077	0.591687	0.979187	CR45614	8	0	1	0	6	CR45614	0.336694	0	0.0522729	0	0.343488
318893	CG33127	Dmel_CG33127	Dmel\CG33127	FLYBASE:FBgn0053127	2L	21B8-21B8	CG33127 gene product from transcript CG33127-RA	-0.794313	0.300529	0.882656	CG33127	690	365	760	101	544	CG33127	15.1792	13.4921	20.7657	2.98485	16.2785
14462402	CR44053	Dmel_CR44053	Dmel\CR44053	FLYBASE:FBgn0264862	X	15A9-15A10	ncRNA	-0.794127	0.120734	0.754921	CR44053	33.6076	13.0218	27.0824	18.3543	9.58357	CR44053	0.266525	0.173522	0.266759	0.195541	0.103381
19836085	CR45530	Dmel_CR45530	Dmel\CR45530	FLYBASE:FBgn0267086	X	5E4-5E4	ncRNA	-0.793817	0.47011	0.952055	CR45530	12	3	1	4	1	CR45530	0.785619	0.330018	0.0813135	0.351796	0.0890523
38462	CG12766	Dmel_CG12766	Dmel\CG12766	FLYBASE:FBgn0035476	3L	64A1-64A1	CG12766 gene product from transcript CG12766-RA	-0.790781	0.531597	0.965816	CG12766	542	254	890	34	769	CG12766	10.9917	8.65536	22.4176	0.926287	21.2133
246593	dany	Dmel_CG30401	CG13496|CG30401|Dmel\CG30401	FLYBASE:FBgn0050401	2R	58B1-58B1	distal antenna-young	-0.789596	0.247114	0.870072	dany	25	3	12	12	10	dany	0.433246	0.0873576	0.25829	0.279367	0.235727
37590	Ugt58Fa	Dmel_CG4414	AC 004377A|CG4414|Dmel\CG4414|ugt58Fa	FLYBASE:FBgn0040091	2R	58F3-58F3	CG4414 gene product from transcript CG4414-RB	-0.789004	0.00111994	0.0603071	Ugt58Fa	526.001	183	369	195	229	Ugt58Fa	6.15199	3.59637	5.36028	3.06382	3.64317
35718	CG1941	Dmel_CG1941	Dmel\CG1941	FLYBASE:FBgn0033214	2R	43E12-43E12	CG1941 gene product from transcript CG1941-RC	-0.785001	0.00125898	0.0658378	CG1941	630.998	259	510	222	298	CG1941	8.17856	5.6407	8.21014	3.86547	5.25387
59217	CG18869	Dmel_CG18869	Dmel\CG18869|Tes36|anon-WO0140519.104|anon-WO0153538.77	FLYBASE:FBgn0042179	3L	64A5-64A5	CG18869 gene product from transcript CG18869-RA	-0.788656	0.242597	0.870072	CG18869	178	69	137	22	127	CG18869	1.96385	1.27915	1.87733	0.32607	1.90593
35751	azot	Dmel_CG11165	BcDNA:AT10229|BcDNA:AT23738|CBP2|CG11165|Dmel\CG11165	FLYBASE:FBgn0033238	2R	43F6-43F6	ahuizotl	-0.785832	0.223757	0.870072	azot	52.6199	5	31	29	24.4567	azot	1.82961	0.292121	1.33875	1.35458	1.1567
246668	Obp56f	Dmel_CG30450	56f|CG30450|DmelObp56f|Dmel\CG30450|Obp-d|anon-AE003794.1	FLYBASE:FBgn0043533	2R	56E2-56E2	Odorant-binding protein 56f	-0.78579	0.569846	0.976077	Obp56f	1	0	2	0	2	Obp56f	0.0412896	0	0.102566	0	0.112327
37736	Eglp1	Dmel_CG5398	Aqp5398|CG5398|Dmel\CG5398|Eglp 1|anon-WO0140519.151	FLYBASE:FBgn0034882	2R	59F4-59F4	Entomoglyceroporin 1	-0.78579	0.569846	0.976077	Eglp1	1	0	2	0	2	Eglp1	0.0232419	0	0.0577343	0	0.063229
19834864	CR45405	Dmel_CR45405	Dmel\CR45405	FLYBASE:FBgn0266954	3L	68B3-68B3	ncRNA	-0.78579	0.569846	0.976077	CR45405	1	0	2	0	2	CR45405	0.0773082	0	0.192038	0	0.210315
19835737	CR44963	Dmel_CR44963	Dmel\CR44963	FLYBASE:FBgn0266278	X	12E8-12E8	ncRNA	-0.78579	0.569846	0.976077	CR44963	1	0	2	0	2	CR44963	0.0440423	0	0.109404	0	0.119816
19835409	CR44969	Dmel_CR44969	Dmel\CR44969	FLYBASE:FBgn0266304	2L	21B2-21B2	ncRNA	-0.785077	0.0946252	0.688583	CR44969	46.8463	10.5012	32.7664	20.4365	23.6651	CR44969	0.961668	0.362221	0.835431	0.563582	0.660806
41027	CG8036	Dmel_CG8036	Dmel\CG8036|anon-WO0118547.344	FLYBASE:FBgn0037607	3R	85A5-85A5	CG8036 gene product from transcript CG8036-RB	-0.779555	0.000358726	0.0256355	CG8036	29836.2	11817.7	21975.2	10910.8	12484.7	CG8036	236.702	157.535	216.532	116.283	134.726
41198	Whamy	Dmel_CG12946	CG12946|Dmel\CG12946	FLYBASE:FBgn0037750	3R	85E8-85E8	WHAMM and JMY related	-0.782251	0.146481	0.783957	Whamy	344	170	346	70	241	Whamy	3.43385	2.85138	4.28973	0.938686	3.2723
19834918	CR45669	Dmel_CR45669	CG45669|Dmel\CR45669	FLYBASE:FBgn0267229	3R	98F4-98F4	ncRNA	-0.782005	0.116912	0.742341	CR45669	47	10	43	27	26	CR45669	0.463639	0.165755	0.526845	0.357805	0.348876
41900	CG5399	Dmel_CG5399	Dmel\CG5399	FLYBASE:FBgn0038353	3R	89A2-89A2	CG5399 gene product from transcript CG5399-RB	-0.78168	0.294271	0.878375	CG5399	3466.08	2269.97	3575.11	546.002	1985.97	CG5399	48.877	53.7863	62.6162	10.3433	38.0936
3355108	CG41128	Dmel_CG41128	BcDNA:RH61753|Dmel\CG41128|Minos1b|RH61753p	FLYBASE:FBgn0069923	3R	-	CG41128 gene product from transcript CG41128-RB	-0.778297	0.000571007	0.036234	CG41128	657	259	590	268	337	CG41128	39.3495	26.065	43.8892	21.563	27.4548
40976	CG11671	Dmel_CG11671	BcDNA:GM23845|Dmel\CG11671	FLYBASE:FBgn0037562	3R	84F8-84F8	CG11671 gene product from transcript CG11671-RA	-0.779169	0.184567	0.861222	CG11671	37	9	15	9	17	CG11671	1.18448	0.484123	0.596418	0.387053	0.740272
42924	CG13618	Dmel_CG13618	Dmel\CG13618	FLYBASE:FBgn0039203	3R	96A5-96A6	CG13618 gene product from transcript CG13618-RA	-0.776318	0.00121655	0.064154	CG13618	710	309	646	330	293	CG13618	15.1603	11.0865	17.1322	9.46593	8.51004
5740278	snoRNA:Or-CD1	Dmel_CR34656	CR34656|DmOr_cd1|Dmel\CR34656|orphan CD1|snoRNA:OR-CD1	FLYBASE:FBgn0086027	2R	58D1-58D1	ncRNA	-0.778134	0.380989	0.926146	snoRNA:Or-CD1	11	1	4	6	3	snoRNA:Or-CD1	2.26236	0.345584	1.02179	1.65775	0.839276
14462693	CG43774	Dmel_CG43774	CG10039|Dmel\CG43774	FLYBASE:FBgn0264296	2L	24D3-24D3	CG43774 gene product from transcript CG43774-RA	-0.776802	0.710286	0.990721	CG43774	197	136	231	0	163	CG43774	9.80544	11.3743	14.2805	0	11.0358
318677	CG31313	Dmel_CG31313	BcDNA:RH02566|Dmel\CG31313	FLYBASE:FBgn0051313	3R	88C6-88C6	CG31313 gene product from transcript CG31313-RA	-0.771555	0.00074182	0.0448405	CG31313	8565.5	3065.99	6085.02	4018.89	2889.99	CG31313	235.48	141.631	207.776	148.425	108.072
40989	Ctr1B	Dmel_CG7459	CG7459|Dmel\CG7459|ctr1B	FLYBASE:FBgn0062412	3R	84F11-84F11	Copper transporter 1B	-0.771071	0.0013595	0.069089	Ctr1B	457.178	171.625	369.611	196.739	201.899	Ctr1B	10.4584	6.59701	10.5017	6.04605	6.28247
35717	tor	Dmel_CG1389	CG1389|Dmel\CG1389|TOR|Tor|Torso|splc	FLYBASE:FBgn0003733	2R	43E12-43E12	torso	-0.771196	0.438714	0.947501	tor	21	1	4	4	12	tor	0.146221	0.0116998	0.0345926	0.0374155	0.113655
33760	CG14024	Dmel_CG14024	Dmel\CG14024|d4ST1	FLYBASE:FBgn0031697	2L	25D5-25D5	CG14024 gene product from transcript CG14024-RB	-0.76871	0.00021011	0.0168767	CG14024	943.003	319	717.002	396	435	CG14024	7.85869	4.46697	7.42146	4.43335	4.93107
41888	B9d1	Dmel_CG14870	B9D1|CG14870|Dmel\CG14870	FLYBASE:FBgn0038342	3R	88F6-88F6	CG14870 gene product from transcript CG14870-RA	-0.770426	0.32758	0.894335	B9d1	16	6	20	16	3	B9d1	0.39593	0.24948	0.614697	0.531887	0.10098
5740851	CG41284	Dmel_CG41284	Dmel\CG41284	FLYBASE:FBgn0085599	3L	-	CG41284 gene product from transcript CG41284-RC	-0.770388	0.380311	0.926146	CG41284	13.9617	5.99541	13.9862	11.9816	1.24556	CG41284	0.148767	0.107343	0.185098	0.171508	0.018053
326133	CG31343	Dmel_CG31343	BEST:GH20248|CG5839|Dmel\CG31343|anon-WO0140519.86	FLYBASE:FBgn0051343	3R	93F8-93F8	CG31343 gene product from transcript CG31343-RA	-0.768747	0.538471	0.969146	CG31343	195	215	241	13	59	CG31343	1.41517	2.62179	2.17232	0.126741	0.582427
41648	CCHa2	Dmel_CG14375	BcDNA:RE10132|CCH2|CCM|CG14375|Dm-CCHa2|Dmel\CG14375	FLYBASE:FBgn0038147	3R	87E8-87E8	CCHamide-2	-0.766721	1.55502e-05	0.00191781	CCHa2	3050.98	1062.99	2101.98	1302.01	1166.01	CCHa2	45.5888	26.6892	39.0105	26.1357	23.6993
19835469	CR45639	Dmel_CR45639	Dmel\CR45639	FLYBASE:FBgn0267199	3R	89B7-89B7	ncRNA	-0.767737	0.349707	0.908962	CR45639	14.9998	6	5	5	2	CR45639	0.481605	0.323699	0.199392	0.215663	0.0873473
2768869	CG34330	Dmel_CG34330	CG33254|Dmel\CG34330	FLYBASE:FBgn0085359	X	18A2-18A2	CG34330 gene product from transcript CG34330-RB	-0.765576	0.00132906	0.0681996	CG34330	1920.96	860.994	1947.99	705.002	1160	CG34330	59.9123	45.1214	75.4597	29.5385	49.2119
318213	ppk8	Dmel_CG32792	CG32792|Dmel\CG32792|ppk29	FLYBASE:FBgn0052792	X	3D6-3D6	pickpocket 8	-0.765745	0.112211	0.732413	ppk8	30.9436	14.0014	36.6145	14.4922	19.7088	ppk8	0.325736	0.247658	0.478718	0.204941	0.282209
5740186	CG34265	Dmel_CG34265	Dmel\CG34265	FLYBASE:FBgn0085294	3L	63C3-63C3	CG34265 gene product from transcript CG34265-RB	-0.763066	0.0384647	0.528994	CG34265	111	38	84	38	60	CG34265	5.1818	2.98076	4.87045	2.3831	3.80999
12798034	CR43148	Dmel_CR43148	Dmel\CR43148	FLYBASE:FBgn0262631	2L	39E3-39E3	ncRNA	-0.765143	0.0613966	0.609251	CR43148	169	79	128	41	84	CR43148	2.43674	1.91397	2.29227	0.794158	1.64747
43678	CG11318	Dmel_CG11318	Dmel\CG11318|RE14222p|anon-WO0170980.121|anon-WO0170980.122	FLYBASE:FBgn0039818	3R	100B2-100B3	CG11318 gene product from transcript CG11318-RA	-0.764496	0.241731	0.870072	CG11318	274	88	169	37	185	CG11318	2.16116	1.16628	1.6556	0.392047	1.98483
33786	CG14013	Dmel_CG14013	Dmel\CG14013	FLYBASE:FBgn0031720	2L	25E6-25E6	CG14013 gene product from transcript CG14013-RA	-0.763584	0.564839	0.975983	CG14013	1	0	2	1	1	CG14013	0.0228282	0	0.0567066	0.030667	0.0310518
37963	Lcp9	Dmel_CG16914	CG16914|DmelLcp9|Dmel\CG16914|LCP9|lcp9	FLYBASE:FBgn0025578	2R	60E1-60E1	Larval cuticle protein 9	-0.763584	0.564839	0.975983	Lcp9	1	0	2	1	1	Lcp9	0.0553323	0	0.137449	0.0743325	0.075265
35347	CG9331	Dmel_CG9331	Dmel\CG9331	FLYBASE:FBgn0032889	2L	38F1-38F1	CG9331 gene product from transcript CG9331-RK	-0.760996	1.03182e-06	0.000179314	CG9331	4415.96	1615	3454.02	1792	2071.01	CG9331	36.0165	22.1327	34.9891	19.6342	22.9759
31413	CG6978	Dmel_CG6978	Dmel\CG6978	FLYBASE:FBgn0029727	X	4D1-4D1	CG6978 gene product from transcript CG6978-RA	-0.7625	0.519757	0.963627	CG6978	7	6	4	0	1	CG6978	0.0768798	0.110726	0.054564	0	0.0149393
37496	CG13488	Dmel_CG13488	Dmel\CG13488	FLYBASE:FBgn0034670	2R	58A4-58A4	CG13488 gene product from transcript CG13488-RC	-0.762245	0.60592	0.979217	CG13488	2	0	7	0	7	CG13488	0.0485544	0	0.211071	0	0.231159
59175	CG18814	Dmel_CG18814	Dmel\CG18814	FLYBASE:FBgn0042137	3L	72E3-72E3	CG18814 gene product from transcript CG18814-RB	-0.76193	0.335457	0.900523	CG18814	14	3	4	5	4	CG18814	0.31926	0.114954	0.113294	0.153175	0.124077
33642	Tps1	Dmel_CG4104	19920676|BcDNA:GH08860|CG4104|CG4104 PA|Dmel\CG4104|TPS|TreS|dTps1|dtps1|jf5|l(2)24Ea|l(2)jf4|l(2)jf5|l(2)k08903|tps1	FLYBASE:FBgn0027560	2L	24E4-24E5	Trehalose-6-phosphate synthase 1	-0.760879	0.000576135	0.0364084	Tps1	53584	18191	36652	22075	21977	Tps1	400.062	228.209	339.877	221.408	223.19
32436	dob	Dmel_CG5560	CG5560|Dmel\CG5560|Dob	FLYBASE:FBgn0030607	X	13A8-13A8	doppelganger von brummer	-0.756726	0.00230596	0.102515	dob	1021	482	852	360	454	dob	11.9993	9.51838	12.4366	5.68373	7.25774
14462594	CR43730	Dmel_CR43730	Dmel\CR43730	FLYBASE:FBgn0263981	2R	53B1-53B1	ncRNA	-0.759502	0.221178	0.870072	CR43730	52.8566	11.3246	15.5096	21.5204	12.5273	CR43730	0.804133	0.289493	0.293064	0.439824	0.25924
41214	CG9458	Dmel_CG9458	CT26802|Dmel\CG9458	FLYBASE:FBgn0037765	3R	85E10-85E10	CG9458 gene product from transcript CG9458-RA	-0.757142	0.58491	0.978591	CG9458	1	0	2	2	0	CG9458	0.0242232	0	0.060172	0.0650822	0
8673963	Sfp93F	Dmel_CG42608	CG42608|Dmel\CG42608	FLYBASE:FBgn0261060	3R	93F7-93F7	Seminal fluid protein 93F	-0.757142	0.58491	0.978591	Sfp93F	1	0	2	2	0	Sfp93F	0.0662642	0	0.164604	0.178036	0
318891	CG33124	Dmel_CG33124	CG10879|CG33124-PB|Dmel\CG33124|dSLC5A13	FLYBASE:FBgn0053124	2L	22D4-22D4	CG33124 gene product from transcript CG33124-RD	-0.756978	0.491646	0.955836	CG33124	2	0	5	3	2	CG33124	0.0208223	0	0.0646547	0.0419585	0.0283232
41465	ssp5	Dmel_CG14735	CG14735|Dmel\CG14735|Ssp5|Tes59|anon-WO0140519.127	FLYBASE:FBgn0037985	3R	87A5-87A5	short spindle 5	-0.756978	0.491646	0.955836	ssp5	2	0	5	3	2	ssp5	0.0182894	0	0.0567898	0.0368544	0.0248779
32399	CG5321	Dmel_CG5321	Dmel\CG5321|anon-EST:Posey66	FLYBASE:FBgn0030575	X	12F2-12F2	CG5321 gene product from transcript CG5321-RB	-0.755302	0.000121561	0.0110657	CG5321	1598.02	506	1072.01	659.997	688.999	CG5321	19.572	10.4133	16.3074	10.8592	11.4786
19836121	CR45134	Dmel_CR45134	Dmel\CR45134	FLYBASE:FBgn0266627	2R	47A11-47A11	ncRNA	-0.756526	0.379392	0.926146	CR45134	4.62197	5	11.6025	5.0642	2.08952	CR45134	0.149723	0.272154	0.466815	0.220379	0.0920704
12798101	CR43494	Dmel_CR43494	Dmel\CR43494	FLYBASE:FBgn0263505	X	3B4-3B4	ncRNA	-0.755612	0.670075	0.990012	CR43494	8	0	0	5	0	CR43494	0.350216	0	0	0.294046	0
19836154	CR44509	Dmel_CR44509	Dmel\CR44509	FLYBASE:FBgn0265702	2R	56E2-56E2	ncRNA	-0.755612	0.670075	0.990012	CR44509	7.84455	8.01582e-19	8.77252e-20	4.98332	2.40629e-21	CR44509	0.226514	3.8892e-20	3.14618e-21	0.193307	9.45129e-23
40900	Ubc84D	Dmel_CG12799	CG12799|Dmel\CG12799|UbcD84|ubc	FLYBASE:FBgn0017456	3R	84D9-84D9	Ubiquitin conjugating enzyme 84D	-0.755383	0.137248	0.770765	Ubc84D	32	8	30	18	18	Ubc84D	1.09518	0.460056	1.27523	0.827576	0.837959
42657	bond	Dmel_CG6921	CG6921|Dmel\CG6921|James bond	FLYBASE:FBgn0260942	3R	94B4-94B4|3-75.5 cM	james bond	-0.754248	6.40999e-06	0.000899339	bond	3602.19	1543.92	3130.47	1512.82	1644.86	bond	40.8378	29.4107	44.0795	23.04	25.3653
19835255	CR45582	Dmel_CR45582	Dmel\CR45582	FLYBASE:FBgn0267142	3R	87B4-87B4	ncRNA	-0.754785	0.39341	0.929028	CR45582	4	2	11	3	6	CR45582	0.238914	0.200723	0.816031	0.240715	0.48747
37293	CG8908	Dmel_CG8908	Dmel\CG8908	FLYBASE:FBgn0034493	2R	56F11-56F11	CG8908 gene product from transcript CG8908-RE	-0.745581	0.0197477	0.399473	CG8908	166	54.2857	134.711	78	80.9995	CG8908	0.70932	0.389767	0.71494	0.447743	0.470795
31356	CG15375	Dmel_CG15375	Dmel\CG15375|mdcds_59461	FLYBASE:FBgn0029694	X	4A5-4A5	CG15375 gene product from transcript CG15375-RB	-0.753888	0.560511	0.975689	CG15375	4	0	2	4	0	CG15375	0.0707822	0	0.0439568	0.0950877	0
37577	nsr	Dmel_CG3875	CG3875|Dmel\CG3875|cg3875	FLYBASE:FBgn0034740	2R	58F4-58F4	novel spermatogenesis regulator	-0.753883	0.521464	0.963948	nsr	2.35315	1.62902e-32	4.572	3.54054	1.19499	nsr	0.0203333	2.3652e-34	0.0490677	0.0410986	0.0140454
36418	CG3814	Dmel_CG3814	BEST:CK02213|CK02213|Dmel\CG3814	FLYBASE:FBgn0025692	2R	49D6-49D6	CG3814 gene product from transcript CG3814-RB	-0.753515	0.387406	0.928038	CG3814	351.975	260.702	423.516	44.1907	239.558	CG3814	5.97151	7.43193	8.92429	1.00717	5.52838
39567	Sox21a	Dmel_CG7345	CG7345|Dmel\CG7345|SOXB2.3|Sox B2-3|Sox21|SoxB2.3	FLYBASE:FBgn0036411	3L	70D2-70D2	CG7345 gene product from transcript CG7345-RA	-0.753121	0.140177	0.770765	Sox21a	46	22	47	12	32	Sox21a	0.429483	0.34514	0.545027	0.150511	0.406399
19834967	CR44419	Dmel_CR44419	Dmel\CR44419	FLYBASE:FBgn0265592	2R	55A3-55A3	ncRNA	-0.75193	0.142065	0.772548	CR44419	59	18	24	21	17	CR44419	2.14019	1.09713	1.08129	1.02334	0.838811
26067352	CR46033	Dmel_CR46033	Dmel\CR46033	FLYBASE:FBgn0267697	3L	73B5-73B5	ncRNA	-0.750947	0.193948	0.870072	CR46033	43.0786	11.5584	14.5358	14.8659	12.2363	CR46033	0.928934	0.418798	0.38931	0.430639	0.358913
12798055	scaRNA:MeU2-C41	Dmel_CR43570	CR43570|Dmel\CR43570|mgU2-41|scaRNA:lds-a|scaRNA:mgU2-41	FLYBASE:FBgn0261453	3R	84E5-84E5	small Cajal body-specific RNA : MeU2-C41	-0.749636	0.0753554	0.648575	scaRNA:MeU2-C41	81	33	96	34	61	scaRNA:MeU2-C41	14.4744	9.90864	21.3068	8.16195	14.8272
19835953	CR45392	Dmel_CR45392	Dmel\CR45392|lincRNA.596	FLYBASE:FBgn0266941	3L	75B7-75B7	ncRNA	-0.748897	0.57255	0.976604	CR45392	1	1	2	0	1	CR45392	0.0416844	0.070042	0.103546	0	0.0567006
32610	CG4301	Dmel_CG4301	DmCG4301|Dmel\CG4301	FLYBASE:FBgn0030747	X	14C4-14C4	CG4301 gene product from transcript CG4301-RC	-0.748761	0.12449	0.765514	CG4301	682.999	427	775.999	184	420.001	CG4301	2.43819	2.56129	3.44064	0.8824	2.03944
7354413	CG42263	Dmel_CG42263	Dmel\CG42263	FLYBASE:FBgn0259148	3L	76D6-76D6	CG42263 gene product from transcript CG42263-RB	-0.748459	0.247553	0.870072	CG42263	15	10	18	8	5	CG42263	0.300288	0.336381	0.44756	0.215148	0.136154
8674009	Sfp65A	Dmel_CG42479	CG42479|Dmel\CG42479	FLYBASE:FBgn0259969	3L	65A15-65A15	Seminal fluid protein 65A	-0.748165	0.248958	0.870072	Sfp65A	18	8	14	10	4	Sfp65A	0.708333	0.528981	0.684266	0.528646	0.214111
43150	E(spl)mdelta-HLH	Dmel_CG8328	CG8328|Dmel\CG8328|E(Spl) HLH-m delta|E(Spl)-HLH-mdelta|E(spl) mdelta|E(spl)-mdelta|E(spl)Mdelta|E(spl)delta|E(spl)mC|E(spl)mdelta|HLH-mdelta|HLHMD|HLHMdelta|HLHmC|HLHmdelta|bHLHc14|mC|md|mdelta|mdelta0.5	FLYBASE:FBgn0002734	3R	96F9-96F9|3-89.1 cM	Enhancer of split mdelta, helix-loop-helix	-0.747422	0.527778	0.965011	E(spl)mdelta-HLH	5	1	1	0	3	E(spl)mdelta-HLH	0.107606	0.0361618	0.0267299	0	0.0878216
318668	CG31296	Dmel_CG31296	Dmel\CG31296|NEST:bs01d08	FLYBASE:FBgn0051296	3R	88F7-88F7	CG31296 gene product from transcript CG31296-RB	-0.74683	0.422349	0.941804	CG31296	11	0	6	6	6	CG31296	0.186188	0	0.126137	0.13643	0.138142
43115	CG4960	Dmel_CG4960	BcDNA:AT31258|Dmel\CG4960	FLYBASE:FBgn0039371	3R	96F3-96F3	CG4960 gene product from transcript CG4960-RB	-0.746055	0.58486	0.978591	CG4960	2	0	1	0	2	CG4960	0.0449503	0	0.0279148	0	0.0611431
49992	CG15219	Dmel_CG15219	BcDNA:LP09525|Dmel\CG15219|cg15219	FLYBASE:FBgn0040519	2L	40E3-40E3	CG15219 gene product from transcript CG15219-RC	-0.746055	0.58486	0.978591	CG15219	2	0	1	0	2	CG15219	0.0836888	0	0.0519719	0	0.113837
33127	Cyp6t1	Dmel_CG1644	6t1|CG1644|Dmel\CG1644	FLYBASE:FBgn0031182	X	20A1-20A1	CG1644 gene product from transcript CG1644-RA	-0.742958	0.00181408	0.0872411	Cyp6t1	1624	693	1293	767	568	Cyp6t1	19.8346	14.2218	19.614	12.5844	9.43625
19836184	CR45189	Dmel_CR45189	Dmel\CR45189	FLYBASE:FBgn0266699	3R	100A5-100A5	ncRNA	-0.745322	0.394577	0.929293	CR45189	11	1	5	7	3	CR45189	0.258138	0.0394316	0.145734	0.220677	0.0957624
31338	CG2901	Dmel_CG2901	Dmel\CG2901	FLYBASE:FBgn0029679	X	3F2-3F2	CG2901 gene product from transcript CG2901-RA	-0.745192	0.286087	0.870512	CG2901	31	8	16	19	5	CG2901	0.248375	0.107701	0.15922	0.204503	0.0544918
19836236	CR44338	Dmel_CR44338	CG44338|Dmel\CR44338	FLYBASE:FBgn0265426	3R	84D3-84D3	ncRNA	-0.743695	0.464122	0.951916	CR44338	2	3	15	3	7	CR44338	0.0511159	0.128835	0.476156	0.103002	0.243354
19836222	CR45418	Dmel_CR45418	Dmel\CR45418	FLYBASE:FBgn0266967	3L	65C1-65C1	ncRNA	-0.743665	0.473298	0.952055	CR45418	10	4	9	9	0	CR45418	0.464838	0.312426	0.519609	0.562011	0
41011	Or85d	Dmel_CG11742	85.2|85A.2|85d|CG11742|DOR114|Dmel\CG11742	FLYBASE:FBgn0037594	3R	85A3-85A3	Odorant receptor 85d	-0.743378	0.442249	0.949235	Or85d	32	1	23	9	31	Or85d	0.563058	0.0295657	0.502647	0.212739	0.741959
34244	aust	Dmel_CG17009	CG17009|Dmel\CG17009	FLYBASE:FBgn0032104	2L	30A6-30A6	australin	-0.743008	0.238507	0.870072	aust	15	5	21	12.166	9	aust	0.352006	0.197158	0.612083	0.383536	0.287287
34485	CG17124	Dmel_CG17124	Dmel\CG17124|anon-WO0118547.153	FLYBASE:FBgn0032297	2L	32A5-32A5	CG17124 gene product from transcript CG17124-RB	-0.74039	3.26022e-05	0.00356133	CG17124	7956.91	2793.03	5606.1	3434.04	3268	CG17124	58.0354	34.2302	50.7857	33.6476	32.4224
39284	chrb	Dmel_CG7533	BcDNA:GH09771|CG7533|Charybde|Dmel\CG7533|EP(3)1035|anon-EST:Liang-2.51|char|clone 2.51	FLYBASE:FBgn0036165	3L	68C10-68C10	charybde	-0.738192	0.000211756	0.0168767	chrb	18685.6	6461.11	14707.2	7851.13	9424.67	chrb	68.3496	39.7119	66.8177	38.5799	46.8932
43680	CG15554	Dmel_CG15554	BcDNA:RE10288|Dmel\CG15554	FLYBASE:FBgn0039820	3R	100B3-100B3	CG15554 gene product from transcript CG15554-RA	-0.74282	0.174229	0.843724	CG15554	37	24	41	10	21	CG15554	1.00703	1.09759	1.38598	0.36563	0.777457
34338	Pen	Dmel_CG4799	2.1|CG4799|DPend|Dalpha2|Dimp-alpha2|Dmel\CG4799|IMPalpha2|Imp-alpha2|Kap alpha2|Kap-alpha2|Kpna2|OHO31|Oho31|Rch1|alpha2|alpha2A-Kap|alphaKap2|anon-WO0140519.258|bs29g06.y1|imp alpha2|imp-alpha2|impalpha2|importin alpha2/pendulin|l(2)144/1|l(2)k06324|l(2)k14401|oho-31|oho31|pen|pen-2	FLYBASE:FBgn0267727	2L	31A1-31A2	Pendulin	-0.742688	0.204864	0.870072	Pen	36	10	16	8	18	Pen	0.304553	0.14215	0.168117	0.0909181	0.207132
4379815	sphinx	Dmel_CR34154	CR34154|Dmel\CR34154|Sphinx|spx	FLYBASE:FBgn0083990	4	102F4-102F4	ncRNA	-0.742354	0.375582	0.926146	sphinx	24.9676	1	15.3269	10	17.9601	sphinx	0.440742	0.0296615	0.336042	0.237142	0.431252
35840	CG14752	Dmel_CG14752	Dmel\CG14752	FLYBASE:FBgn0033307	2R	44D4-44D4	CG14752 gene product from transcript CG14752-RA	-0.741651	0.362533	0.920048	CG14752	9	4	8	1	7	CG14752	0.363349	0.271348	0.401146	0.0542352	0.384409
19835437	CR44814	Dmel_CR44814	Dmel\CR44814	FLYBASE:FBgn0266049	2R	60B7-60B7	ncRNA	-0.741525	0.496092	0.956811	CR44814	5	1	1	1	2	CR44814	0.303634	0.102039	0.0754245	0.0815794	0.165206
34590	Tsp33B	Dmel_CG14936	CG14936|Dm.Tsp33B|Dmel\CG14936	FLYBASE:FBgn0032376	2L	33A1-33A1	Tetraspanin 33B	-0.740938	0.511792	0.959698	Tsp33B	3	3	3	1	0	Tsp33B	0.0588684	0.0989161	0.0731163	0.0263609	0
3355135	Stlk	Dmel_CG40293	BcDNA:LD05623|CG40293|Dmel\CG40293|LD05623|stlk	FLYBASE:FBgn0046692	2R	41A3-41A3	Ste20-like kinase	-0.731644	0.0112782	0.28024	Stlk	1241	372	1079	498.001	820.004	Stlk	14.4063	7.25617	15.5573	7.76621	12.9482
10178806	CG42656	Dmel_CG42656	DMG8-chr3R.6.013|Dmel\CG42656	FLYBASE:FBgn0261508	3R	84D9-84D9	CG42656 gene product from transcript CG42656-RA	-0.739867	0.256488	0.870072	CG42656	60	45	54	20	12	CG42656	5.12963	6.46446	5.73403	2.29702	1.3955
3355150	AGO3	Dmel_CG40300	Ago-3|Ago3|BEST:LD15785|CG40300|Dmel\CG40300|ago3|dAgo3	FLYBASE:FBgn0250816	3L	80F9-80F9	Argonaute 3	-0.73951	0.162105	0.818768	AGO3	53	11	22	19	22	AGO3	0.36312	0.126635	0.18721	0.174875	0.205027
5740107	snoRNA:Psi28S-1135f	Dmel_CR34599	CR34599|Dmel\CR34599|Psi28S-1135f|psi28S-1135f	FLYBASE:FBgn0083007	X	15E5-15E5	ncRNA	-0.73837	0.338124	0.902726	snoRNA:Psi28S-1135f	75	18	92	17	92	snoRNA:Psi28S-1135f	10.8283	4.36672	16.4975	3.29721	18.0676
34437	LManII	Dmel_CG6206	BcDNA:GH02419|CG6206|Dmel\CG6206|LM|LM408|dLM|dLM408|dLManII	FLYBASE:FBgn0027611	2L	31E5-31E5	Lysosomal alpha-mannosidase II	-0.730058	0.000688352	0.0419401	LManII	24469.4	8571.7	17528	11126.1	9934.64	LManII	146.836	86.4294	130.639	89.6919	81.0917
35095	CG5790	Dmel_CG5790	Dmel\CG5790	FLYBASE:FBgn0032677	2L	36F2-36F2	CG5790 gene product from transcript CG5790-RB	-0.733855	0.605492	0.979217	CG5790	0	0	4	1	2	CG5790	0	0	0.0431856	0.0116774	0.0236479
33707	Jon25Bii	Dmel_CG8869	25B|CG8869|Dmel\CG8869|Jon25|Jon25B|SP112	FLYBASE:FBgn0031654	2L	25B4-25B4	Jonah 25Bii	-0.733518	0.728113	0.9909	Jon25Bii	3238	6637.02	9685	5	2526.95	Jon25Bii	78.9613	271.954	293.338	0.163798	83.8201
261616	CG31778	Dmel_CG31778	BcDNA:HL03084|Dmel\CG31778	FLYBASE:FBgn0051778	2L	24C1-24C1	CG31778 gene product from transcript CG31778-RA	-0.728537	0.000132738	0.0117339	CG31778	1357.99	570.998	1184.83	560.999	684.002	CG31778	26.0382	18.3965	28.2164	14.4503	17.8397
12798118	CR43264	Dmel_CR43264	Dmel\CR43264	FLYBASE:FBgn0262945	X	5C2-5C2	ncRNA	-0.731508	0.391983	0.928676	CR43264	5	2	5	3	2	CR43264	0.342782	0.23039	0.425745	0.276292	0.186506
53427	ACXB	Dmel_CG17174	AC|AC34A|Ac34A|CG17174|DACXB|Dmel\CG17174	FLYBASE:FBgn0040509	2L	34A2-34A2	CG17174 gene product from transcript CG17174-RA	-0.731311	0.577755	0.977547	ACXB	2	0	1	1	1	ACXB	0.012258	0	0.00761242	0.00823362	0.00833692
19835165	CR44443	Dmel_CR44443	Dmel\CR44443|lincRNA.259	FLYBASE:FBgn0265636	2R	42F2-42F2	ncRNA	-0.731311	0.577755	0.977547	CR44443	2	0	1	1	1	CR44443	0.0725488	0	0.0450539	0.0487305	0.0493418
41632	Osi22	Dmel_CG8644	CG8644|Dmel\CG8644	FLYBASE:FBgn0038133	3R	87E4-87E4	Osiris 22	-0.731311	0.577755	0.977547	Osi22	2	0	1	1	1	Osi22	0.0376853	0	0.0234031	0.0253129	0.0256304
41313	Sodh-2	Dmel_CG4649	CG4649|DM_7299382|Dmel\CG4649|SODH-2|Sdh|Sdh-2	FLYBASE:FBgn0022359	3R	86C7-86C7	Sorbitol dehydrogenase-2	-0.728352	0.000580285	0.0364264	Sodh-2	1103.01	444.542	804.089	432.174	466.035	Sodh-2	17.8653	12.0984	16.1758	9.40348	10.2675
38923	eIF4E-3	Dmel_CG8023	CG8023|Dmel\CG8023|anon-WO0140519.227|eIF4E|elF4E-3|l(3)0139|l(3)L0139	FLYBASE:FBgn0265089	3L	66C1-66C1	eukaryotic translation initiation factor 4E-3	-0.729499	0.60389	0.979217	eIF4E-3	3	0	6	0	7	eIF4E-3	0.0628873	0	0.156216	0	0.199597
3772415	roX2	Dmel_CR32665	CR32665|Dmel\CR32665|RoX2|roX|rox2	FLYBASE:FBgn0019660	X	10C7-10C7	RNA on the X 2	-0.728091	0.0270921	0.446465	roX2	9333.85	2781	7085.96	3077	6057.09	roX2	148.747	74.4689	140.255	65.8742	131.301
318136	CG32641	Dmel_CG32641	Dmel\CG32641	FLYBASE:FBgn0052641	X	11E3-11E3	CG32641 gene product from transcript CG32641-RA	-0.72838	0.120744	0.754921	CG32641	124	50	159	45	116	CG32641	5.8011	3.93047	9.23885	2.82814	7.38179
38574	CG13712	Dmel_CG13712	Dmel\CG13712|HL4	FLYBASE:FBgn0035570	3L	64B14-64B14	CG13712 gene product from transcript CG13712-RA	-0.728353	0.544095	0.971257	CG13712	4	0	20	11	8	CG13712	0.127865	0	0.794058	0.472371	0.347852
41610	CG7966	Dmel_CG7966	Dmel\CG7966	FLYBASE:FBgn0038115	3R	87D10-87D10	CG7966 gene product from transcript CG7966-RA	-0.726176	0.00266835	0.115274	CG7966	2836	1033	2053	1436	971	CG7966	39.7093	24.3037	35.7032	27.011	18.4935
34250	Cks30A	Dmel_CG3738	CDI2|CG3738|Cdi2|Cks|DmCks1|Dmel\CG3738|U40077|cdi2|cks|cks30A|fs(2)rem|rem	FLYBASE:FBgn0010314	2L	30A8-30A8|2-32 cM	Cyclin-dependent kinase subunit 30A	-0.728168	0.139373	0.770765	Cks30A	36	9	28	16	21	Cks30A	0.684249	0.287435	0.661	0.408537	0.542932
3355089	mRpS5	Dmel_CG40049	BcDNA:RE47909|CG40049|Dmel\CG40049|MRP-S5|MrpS5	FLYBASE:FBgn0044510	3L	-	mitochondrial ribosomal protein S5	-0.72361	0.000132289	0.0117339	mRpS5	2489.02	945.999	1849	873	1276.02	mRpS5	32.261	20.6027	29.7658	15.2007	22.4968
34141	mtsh	Dmel_CG7795	CG7795|Dmel\CG7795	FLYBASE:FBgn0262598	2L	29A4-29A4	mitoshell	-0.727497	0.0704875	0.640213	mtsh	111	27	74	54	51	mtsh	0.95724	0.391243	0.792613	0.625592	0.59825
42772	CG10177	Dmel_CG10177	Dmel\CG10177	FLYBASE:FBgn0039083	3R	95A1-95A1	CG10177 gene product from transcript CG10177-RA	-0.727445	0.0837231	0.661896	CG10177	46	20	46	22	24	CG10177	0.697387	0.509485	0.866175	0.448063	0.494928
12798102	MRE16	Dmel_CR34335	CG34335|CR34335|Dmel\CR34335	FLYBASE:FBgn0267910	X	3D5-3D5	mRNA-like ncRNA in embryogenesis 16	-0.722214	0.0100026	0.257959	MRE16	36484.9	11014.9	32049.1	15720.3	23515.8	MRE16	2203.33	1117.72	2403.89	1275.35	1931.71
318663	CG31287	Dmel_CG31287	Dmel\CG31287|NEST:bs24f08	FLYBASE:FBgn0051287	3R	89B7-89B7	CG31287 gene product from transcript CG31287-RB	-0.725625	0.155291	0.80365	CG31287	24.3773	8.83466	22.1903	9.66954	13.9465	CG31287	0.372945	0.227109	0.421653	0.198731	0.290229
3772427	primo-2	Dmel_CG33747	BEO2|CG31311|CG33747|CG9599|Dmel\CG33747|LMW-PTP|Primo-2|primo	FLYBASE:FBgn0040076	3R	87F12-87F12	CG33747 gene product from transcript CG33747-RC	-0.725213	0.262128	0.870072	primo-2	14.2887	9.82356	16.968	6.25138	6.2513	primo-2	0.233164	0.269353	0.343899	0.137039	0.138757
38884	exex	Dmel_CG8254	CG8254|DHB9|Dmel\CG8254|HB9|Hb9|dHb9|dhb9|hb9	FLYBASE:FBgn0041156	3L	66A21-66A21	extra-extra	-0.724938	0.106355	0.711447	exex	163	121	250	66	114	exex	1.49434	1.86395	2.84666	0.812844	1.42162
34117	SLC5A11	Dmel_CG8451	CG8451|CG8451-PA|Dmel\CG8451	FLYBASE:FBgn0031998	2L	28F1-28F1	Sodium/solute co-transporter-like 5A11	-0.72191	0.000240288	0.0186466	SLC5A11	4462.4	1430.33	3140.61	2171.11	1807.02	SLC5A11	36.5731	19.6976	31.9697	23.9042	20.1451
33011	CG34331	Dmel_CG34331	Dmel\CG34331	FLYBASE:FBgn0085360	X	19B1-19B1	CG34331 gene product from transcript CG34331-RC	-0.721504	0.000254372	0.0195483	CG34331	1140	425	1011	541	587	CG34331	25.2315	15.8057	27.7921	16.0856	17.6722
40957	CG7900	Dmel_CG7900	Dmel\CG7900	FLYBASE:FBgn0037548	3R	84E11-84E12	CG7900 gene product from transcript CG7900-RB	-0.719649	0.000275271	0.0206359	CG7900	1311	566	1095	525	629	CG7900	15.2108	11.0344	15.7795	8.1829	9.92689
318658	Tpl94D	Dmel_CG31281	CG31281|Dmel\CG31281|NEST:bs11b10|NEST:bs30g09|Tpl[94D]|tpl|tpl94D|tpl[94D]	FLYBASE:FBgn0051281	3R	94D5-94D5	Transition protein-like 94D	-0.721591	0.531495	0.965816	Tpl94D	5	2	1	0	2	Tpl94D	0.0731084	0.0491374	0.0181606	0	0.0397779
36109	whd	Dmel_CG12891	BEST:GH27794|CG12891|CPT1|CPTI|Cpt1|Dmel\CG12891|dCPT1|gh27794	FLYBASE:FBgn0261862	2R	47A9-47A11|2-61 cM	withered	-0.71638	0.000288469	0.0214153	whd	16301.5	5842.18	12148.9	7496.9	6991.85	whd	111.933	67.4048	103.61	69.1533	65.3037
5740215	CG13177	Dmel_CG13177	Dmel\CG13177	FLYBASE:FBgn0040759	2R	48E4-48E4	CG13177 gene product from transcript CG13177-RB	-0.72078	0.57681	0.977547	CG13177	31	16	6	7	0	CG13177	0.614949	0.533313	0.147829	0.186541	0
38998	Cp18	Dmel_CG6517	ACE3|CG6517|CP18|Dmel\CG6517|Dms18|E5|S-18|S18|cp18|s-18|s18|s18-1	FLYBASE:FBgn0000357	3L	66D12-66D12	Chorion protein 18	-0.72004	0.294811	0.878854	Cp18	35	6	10	15	10	Cp18	1.1757	0.338662	0.417217	0.676895	0.456925
261623	CG31683	Dmel_CG31683	BcDNA:GH02384|Dmel\CG31683	FLYBASE:FBgn0051683	2L	38C7-38C7	CG31683 gene product from transcript CG31683-RA	-0.715564	0.032442	0.48498	CG31683	177.955	80.472	223.019	99.7852	115.88	CG31683	0.955094	0.725712	1.48665	0.719451	0.845973
117463	Ste12DOR	Dmel_CG32616	CG32616|Dmel\CG32616|SC-1|Ste|SteDOR	FLYBASE:FBgn0044817	X	12D2-12D2	Stellate 12D orphon	-0.719059	0.564259	0.975983	Ste12DOR	1	0	8	4	3	Ste12DOR	0.0387228	0	0.384759	0.208078	0.158016
19835471	CR44542	Dmel_CR44542	Dmel\CR44542|incRNA.489|lincRNA.489	FLYBASE:FBgn0265735	3L	67D11-67D11	ncRNA	-0.71789	0.599792	0.979217	CR44542	2	0	1	2	0	CR44542	0.132932	0	0.082553	0.178579	0
42830	RpS19b	Dmel_CG5338	BcDNA:SD22440|CG5338|Dmel\CG5338|RpS19	FLYBASE:FBgn0039129	3R	95C13-95C13	Ribosomal protein S19b	-0.717203	0.606024	0.979217	RpS19b	1	2	2	0	0	RpS19b	0.0327341	0.110006	0.0813135	0	0
32276	CG15742	Dmel_CG15742	Dmel\CG15742	FLYBASE:FBgn0030462	X	11E8-11E8	CG15742 gene product from transcript CG15742-RC	-0.717015	0.615234	0.980741	CG15742	0	0	4	2	1	CG15742	0	0	0.101319	0.0547933	0.0277403
2768724	CG33475	Dmel_CG33475	Dmel\CG33475	FLYBASE:FBgn0053475	2R	47A6-47A6	CG33475 gene product from transcript CG33475-RA	-0.716997	0.274118	0.870072	CG33475	20	3	12	9	11	CG33475	0.982023	0.247513	0.731821	0.593655	0.734682
36347	CG8501	Dmel_CG8501	Dmel\CG8501	FLYBASE:FBgn0033724	2R	49A1-49A1	CG8501 gene product from transcript CG8501-RA	-0.716518	0.0648813	0.621308	CG8501	67	28	61	34	30	CG8501	1.35623	0.952362	1.53363	0.924566	0.826029
326109	CG18858	Dmel_CG18858	38C.53|Dmel\CG18858	FLYBASE:FBgn0042175	2L	38C7-38C7	CG18858 gene product from transcript CG18858-RB	-0.714097	0.0272049	0.44736	CG18858	209.044	94.5281	261.98	117.215	136.12	CG18858	1.12305	0.853314	1.74809	0.845951	0.99472
19835931	CR44458	Dmel_CR44458	Dmel\CR44458|lincRNA.316	FLYBASE:FBgn0265651	2R	51F11-51F11	ncRNA	-0.71606	0.18004	0.854019	CR44458	39	8	20	16	17.8552	CR44458	0.943658	0.325256	0.601052	0.52008	0.587664
50191	CG15353	Dmel_CG15353	BcDNA:RH63135|Dmel\CG15353	FLYBASE:FBgn0040718	2L	22B8-22B8	CG15353 gene product from transcript CG15353-RA	-0.712016	0.0307345	0.472708	CG15353	158.201	63.1559	132.786	80.828	65.2812	CG15353	9.85406	6.61007	10.2729	6.76345	5.53108
318638	CG31231	Dmel_CG31231	BcDNA:AT20662|BcDNA:GH08511|Dmel\CG31231|anon-WO0140519.92	FLYBASE:FBgn0051231	3R	91B8-91B8	CG31231 gene product from transcript CG31231-RA	-0.715443	0.339662	0.903252	CG31231	7	3	7	3	4	CG31231	0.0680975	0.0490387	0.0845791	0.0392062	0.0529307
2768980	Muc68Ca	Dmel_CG18331	CG18331|Dmel\CG18331|cg18331	FLYBASE:FBgn0036181	3L	68C15-68C15	Mucin 68Ca	-0.715308	0.0588157	0.594494	Muc68Ca	90	30	59	39	37	Muc68Ca	0.206015	0.115388	0.167741	0.119928	0.115205
41786	smp-30	Dmel_CG7390	CG7390|CT22723|Dca|Dmel\CG7390|Smp-30	FLYBASE:FBgn0038257	3R	88D2-88D2	Senescence marker protein-30	-0.715213	0.31802	0.890483	smp-30	9201.75	3625.12	11682.1	2287.03	10001.6	smp-30	120.412	79.709	189.869	40.2042	178.026
37485	lox2	Dmel_CG4402	CG4402|Dmel\CG4402|Dmloxl-2|dmlox-2	FLYBASE:FBgn0034660	2R	58A1-58A1	lysyl oxidase-like 2	-0.708504	0.000559205	0.0357821	lox2	1091	456	1056	498	616	lox2	13.7564	9.66117	16.5377	8.43547	10.5651
26067058	pre-mod(mdg4)-G	Dmel_CG45986	CG45986|Dmel\CG45986	FLYBASE:FBgn0267648	3R	93D8-93D8	CG45986 gene product from transcript CG45986-RA	-0.713709	0.127884	0.770765	pre-mod(mdg4)-G	177.709	52.2515	231.08	93.6873	165.469	pre-mod(mdg4)-G	0.82553	0.407858	1.33327	0.584662	1.04557
8673970	CG40472	Dmel_CG40472	CR40472|Dmel\CG40472|ND-AGGGL	FLYBASE:FBgn0085736	3L	-	CG40472 gene product from transcript CG40472-RC	-0.712385	0.0607146	0.60586	CG40472	163	58	159	61	119	CG40472	7.75884	4.63898	9.40023	3.90067	7.70497
41954	sxe2	Dmel_CG4979	CG4979|Dmel\CG4979	FLYBASE:FBgn0038398	3R	89B2-89B3	sex-specific enzyme 2	-0.708265	0.00186526	0.0883141	sxe2	15557.5	6670.28	10741.3	5242.11	6760.45	sxe2	185.438	133.595	159.019	83.9397	109.61
43234	ro	Dmel_CG6348	CG6348|DROROUGH|Dmel\CG6348|Ro	FLYBASE:FBgn0003267	3R	97D4-97D5|3-91.1 cM	rough	-0.711586	0.185792	0.863716	ro	21	8	18	11	9	ro	0.368912	0.236145	0.392742	0.259595	0.21506
19835815	CR45508	Dmel_CR45508	Dmel\CR45508	FLYBASE:FBgn0267064	X	20A1-20A1	ncRNA	-0.711006	0.618685	0.980741	CR45508	0	1	4	0	2	CR45508	0	0.0737061	0.217927	0	0.119334
43247	CG6295	Dmel_CG6295	DmelL6|Dmel\CG6295	FLYBASE:FBgn0039471	3R	97D13-97D13	CG6295 gene product from transcript CG6295-RA	-0.710568	0.719937	0.9909	CG6295	8642	9704	14450	13	7019	CG6295	172.689	325.826	358.633	0.348974	190.783
12798366	CR43470	Dmel_CR43470	Dmel\CR43470	FLYBASE:FBgn0263447	3L	65E9-65E9	ncRNA	-0.710397	0.425653	0.944843	CR43470	25.4049	1.55095	12.61	19.6354	5.2063	CR43470	0.308723	0.0316691	0.190326	0.320547	0.0860589
34212	Tsp29Fb	Dmel_CG9496	CG9496|Dm.Tsp29Fb|Dmel\CG9496|anon-EST:ParkEST130	FLYBASE:FBgn0032075	2L	29F5-29F5	Tetraspanin 29Fb	-0.709791	0.0863116	0.672919	Tsp29Fb	4701.9	2540.97	4983.77	1398	3143.04	Tsp29Fb	83.3379	75.6754	109.713	33.2872	75.7766
5740753	snoRNA:Psi28S-3405c	Dmel_CR34621	CR34621|Dmel\CR34621|chr3R:24427860..24427959|psi28s-3405c	FLYBASE:FBgn0082958	3R	98D6-98D6	ncRNA	-0.709711	0.26146	0.870072	snoRNA:Psi28S-3405c	16	8	23	6	15	snoRNA:Psi28S-3405c	2.49153	2.09325	4.44843	1.25516	3.17726
38432	ImpE2	Dmel_CG1934	CG1934|Dmel\CG1934|IMP-E2|Imp-E2	FLYBASE:FBgn0001254	3L	63E2-63E2	Ecdysone-inducible gene E2	-0.709332	0.351039	0.910122	ImpE2	15	2	12	5	13	ImpE2	0.19146	0.0428945	0.190239	0.0857348	0.225707
317897	CG32181	Dmel_CG32181	BcDNA:AT19257|Dmel\CG32181	FLYBASE:FBgn0052181	3L	75A1-75A1	CG32181 gene product from transcript CG32181-RB	-0.709018	0.143019	0.774227	CG32181	68	13	46	35	35	CG32181	0.651346	0.209233	0.547258	0.450371	0.456021
36994	CG6484	Dmel_CG6484	Dmel\CG6484	FLYBASE:FBgn0034247	2R	54C10-54C10	CG6484 gene product from transcript CG6484-RA	-0.708657	0.62557	0.982727	CG6484	3214	1956	5508	97	4711	CG6484	44.068	45.0642	93.8001	1.78669	87.8629
32709	CG5162	Dmel_CG5162	Dmel\CG5162	FLYBASE:FBgn0030828	X	15F4-15F4	CG5162 gene product from transcript CG5162-RB	-0.707518	0.00075426	0.045369	CG5162	3210	1560	2653	1245.99	1380	CG5162	45.6497	37.2771	46.86	23.8039	26.6948
31276	CG14419	Dmel_CG14419	Dmel\CG14419	FLYBASE:FBgn0029639	X	3C2-3C2	CG14419 gene product from transcript CG14419-RA	-0.706574	0.00454132	0.161512	CG14419	483	160	337	206	225	CG14419	14.4442	8.03993	12.5173	8.27589	9.1526
10178853	CG42866	Dmel_CG42866	Dmel\CG42866	FLYBASE:FBgn0262140	2L	38A8-38A8	CG42866 gene product from transcript CG42866-RA	-0.708111	0.324466	0.892233	CG42866	13	2	9	5	9	CG42866	0.703255	0.181796	0.604706	0.363362	0.662258
26067296	CR45969	Dmel_CR45969	Dmel\CR45969	FLYBASE:FBgn0267631	3L	80B1-80B1	ncRNA	-0.708109	0.251118	0.870072	CR45969	37.1042	7	16.078	10	21.0225	CR45969	2.74205	0.869233	1.47576	0.99278	2.11326
12798224	CR43612	Dmel_CR43612	Dmel\CR43612	FLYBASE:FBgn0263587	3L	69C6-69C6	ncRNA	-0.7077	0.265996	0.870072	CR43612	23	9	10	6	8	CR43612	0.426741	0.280585	0.230446	0.149551	0.201902
26067549	CR46238	Dmel_CR46238	Dmel\CR46238|lincRNA.760	FLYBASE:FBgn0267958	3R	87C8-87C8	ncRNA	-0.707565	0.457499	0.951916	CR46238	8	10	12	2	2	CR46238	0.243246	0.510906	0.453178	0.0816932	0.0827181
317946	CG32267	Dmel_CG32267	Dmel\CG32267	FLYBASE:FBgn0052267	3L	63E2-63E2	CG32267 gene product from transcript CG32267-RA	-0.70471	0.00686476	0.208713	CG32267	438	159	352	171	246	CG32267	19.5272	11.911	19.4913	10.2415	14.9182
3355041	eIF-4B	Dmel_CG10837	CG10837|Dm-eIF4B|Dmel\CG10837|EIF-4B|Eif4B|eIF-4B-L|eIF-4B-S|eIF-4b|eIF4B|eIF4B-L|eIF4B-S|eIf4b	FLYBASE:FBgn0020660	3L	-	Eukaryotic initiation factor 4B	-0.707353	0.227175	0.870072	eIF-4B	21	5	20	14	11	eIF-4B	0.238199	0.0952964	0.281763	0.213329	0.169718
43309	Gr98d	Dmel_CG31061	98B.1|CG12884|CG31061|Dmel\CG31061|GR98B.1|GR98d|Gr98A1|Gr98B1	FLYBASE:FBgn0046885	3R	98A4-98A4	Gustatory receptor 98d	-0.706871	0.364493	0.921307	Gr98d	7	4	17	9	5	Gr98d	0.123169	0.118263	0.371522	0.212739	0.119671
41687	Cht5	Dmel_CG9307	CG9307|DmCHT5|DmCht5|Dmel\CG9307	FLYBASE:FBgn0038180	3R	87F13-87F13	Chitinase 5	-0.703212	0.024326	0.433466	Cht5	243	79	156	109	98	Cht5	2.49652	1.36377	1.99061	1.50437	1.36953
317862	CG32115	Dmel_CG32115	BcDNA:RE40923|Dmel\CG32115	FLYBASE:FBgn0052115	3L	69F1-69F1	CG32115 gene product from transcript CG32115-RA	-0.705496	0.122223	0.758895	CG32115	164	66	144	40	121	CG32115	2.29189	1.54981	2.49945	0.750949	2.30012
26067444	CR46128	Dmel_CR46128	Dmel\CR46128	FLYBASE:FBgn0267803	3R	84D9-84D9	ncRNA	-0.704985	0.22282	0.870072	CR46128	48.1067	22.4178	101.356	31.0838	62.6477	CR46128	0.305053	0.238862	0.798272	0.264791	0.540367
39465	CG14118	Dmel_CG14118	Dmel\CG14118	FLYBASE:FBgn0036323	3L	69E8-69F1	CG14118 gene product from transcript CG14118-RA	-0.704867	0.262283	0.870072	CG14118	20	15	29	6	15	CG14118	0.266352	0.335662	0.479685	0.107344	0.271727
14462633	CR43787	Dmel_CR43787	Dmel\CR43787	FLYBASE:FBgn0264328	2R	60D10-60D10	ncRNA	-0.704827	0.112363	0.732466	CR43787	105.183	31.2199	115.727	79.2939	53.763	CR43787	1.17473	0.585885	1.60532	1.18969	0.816758
37223	CG9416	Dmel_CG9416	CG9416-PA|Dmel\CG9416	FLYBASE:FBgn0034438	2R	56D2-56D2	CG9416 gene product from transcript CG9416-RB	-0.702373	0.000195996	0.0160287	CG9416	1954	778.996	1358.01	739.001	853.998	CG9416	13.3581	8.94831	11.5307	6.78681	7.9413
33933	CG13771	Dmel_CG13771	Dmel\CG13771	FLYBASE:FBgn0031844	2L	26F6-26F6	CG13771 gene product from transcript CG13771-RA	-0.704502	0.636878	0.986147	CG13771	3	0	0	0	2	CG13771	0.0457042	0	0	0	0.0414457
14462680	CR44147	Dmel_CR44147	Dmel\CR44147	FLYBASE:FBgn0264996	2L	23C4-23C5	ncRNA	-0.704502	0.636878	0.986147	CR44147	3.48719	1.09655e-06	1.4857e-13	6.40178e-20	2.44169	CR44147	0.15452	8.16441e-08	8.17659e-15	3.81075e-21	0.147168
19835912	CR44683	Dmel_CR44683	Dmel\CR44683|lincRNA.633	FLYBASE:FBgn0265894	3L	77E1-77E1	ncRNA	-0.703875	0.665578	0.990012	CR44683	4.99646	3	3.31541e-08	3.05274e-11	9.11461e-09	CR44683	0.0708701	0.0715002	5.84077e-10	5.81689e-13	1.75855e-10
42450	Cpr92F	Dmel_CG5494	CG5494|Dmel\CG5494	FLYBASE:FBgn0038819	3R	92F5-92F6	Cuticular protein 92F	-0.699258	0.00941707	0.2487	Cpr92F	348	134	299	181	156	Cpr92F	4.08327	2.64192	4.35745	2.85304	2.48982
5740617	snoRNA:Psi18S-1854a	Dmel_CR34602	CR34602|Dmel\CR34602|Psi 18S-1854a|Psi18S-1854a|chrX:16979867..16979988|psi18S-1854a	FLYBASE:FBgn0083042	X	15E6-15E6	ncRNA	-0.703158	0.131763	0.770765	snoRNA:Psi18S-1854a	54	21	41	15	33	snoRNA:Psi18S-1854a	8.59306	5.61512	8.10345	3.20661	7.14304
42360	CG4572	Dmel_CG4572	CT14806|Dmel\CG4572|anon-WO02059370.13	FLYBASE:FBgn0038738	3R	92B3-92B4	CG4572 gene product from transcript CG4572-RD	-0.698418	2.48546e-05	0.00285791	CG4572	3726.92	1473.01	3301.97	1873.99	1789.01	CG4572	43.2873	28.7475	47.6338	29.2401	28.2644
42575	CG31178	Dmel_CG31178	BEST:LP09246|BcDNA:LP09246|CG13414|CT32770|Dmel\CG31178|Dromel_CG31178_FBtr0084138_mORF|Tes87	FLYBASE:FBgn0064912	3R	93F14-93F14	CG31178 gene product from transcript CG31178-RB	-0.701845	0.259006	0.870072	CG31178	28	5	29	14	24	CG31178	0.515562	0.154696	0.663213	0.346299	0.601103
34661	CG5421	Dmel_CG5421	Dmel\CG5421	FLYBASE:FBgn0032434	2L	33E5-33E5	CG5421 gene product from transcript CG5421-RB	-0.701104	0.56895	0.976077	CG5421	6	1	0	1	2	CG5421	0.0805949	0.0225705	0	0.018045	0.0365427
40567	CG31522	Dmel_CG31522	BcDNA:GH22993|BcDNA:LD10305|CG9798|Dmel\CG31522|anon-WO0118547.381	FLYBASE:FBgn0051522	3R	82B1-82B2	CG31522 gene product from transcript CG31522-RF	-0.695948	0.00124106	0.065222	CG31522	10512.4	5368.65	11159.6	4912.75	5636.67	CG31522	66.0841	56.7082	87.1314	41.4878	48.1985
41010	CG31259	Dmel_CG31259	CG11740|Dmel\CG31259	FLYBASE:FBgn0051259	3R	85A2-85A2	CG31259 gene product from transcript CG31259-RB	-0.698667	0.598209	0.979217	CG31259	80	137	396	15	228	CG31259	0.707822	2.03676	4.35172	0.178289	2.744
40011	CheA75a	Dmel_CG7313	BcDNA:HL02449|CG7313|Dmel\CG7313	FLYBASE:FBgn0036783	3L	75C2-75C2	Chemosensory protein A 75a	-0.698418	0.891526	0.9909	CheA75a	114	66	0	0	0	CheA75a	3.55551	3.45881	0	0	0
37008	CG42562	Dmel_CG42562	CG14481|Dmel\CG42562|Dmel_CG14481	FLYBASE:FBgn0260764	2R	54D5-54D5	CG42562 gene product from transcript CG42562-RA	-0.695848	0.0488254	0.552309	CG42562	120	55	123	68	55	CG42562	5.42761	4.17999	6.90979	4.13178	3.3838
318608	CG31157	Dmel_CG31157	Dmel\CG31157	FLYBASE:FBgn0051157	3R	87D10-87D10	CG31157 gene product from transcript CG31157-RD	-0.696032	0.504494	0.959246	CG31157	3	0	5	2	4	CG31157	0.0493979	0	0.102256	0.0442402	0.0895904
26067202	CR45874	Dmel_CR45874	Dmel\CR45874|Mgn3857	FLYBASE:FBgn0267534	3L	67B11-67B11	ncRNA	-0.689623	0.0467669	0.551618	CR45874	188.004	65.4975	158.119	69.9349	122.06	CR45874	4.69491	2.74834	4.9043	2.34614	4.1462
45285	Dr	Dmel_CG1897	153515_at|99B|CG1897|Dmel\CG1897|Dr/msh|Msh|Msx|l(3)FA30|ltt|msh|msh-1|msh1	FLYBASE:FBgn0000492	3R	99B3-99B3|3-99.2 cM	Drop	-0.689054	0.0321977	0.483193	Dr	891	344	584	445	264	Dr	7.61153	4.93785	6.19639	5.10686	3.0677
12798140	CG43326	Dmel_CG43326	CG13514|CG30217|Dmel\CG43326|Dmel_CG30217	FLYBASE:FBgn0263031	2R	58F4-58F4	CG43326 gene product from transcript CG43326-RB	-0.694641	0.235779	0.870072	CG43326	23	8.00609	12.3956	7.00509	10.2239	CG43326	0.407991	0.238632	0.2731	0.166931	0.246692
14462352	CR43956	Dmel_CR43956	Dmel\CR43956	FLYBASE:FBgn0264616	4	102A3-102A3	ncRNA	-0.694001	0.386665	0.927919	CR43956	22	2	28	12	25	CR43956	2.38617	0.364497	3.77197	1.74848	3.68836
19836071	CR44645	Dmel_CR44645	Dmel\CR44645	FLYBASE:FBgn0265856	2R	57A4-57A4	ncRNA	-0.692667	0.0740418	0.648575	CR44645	132.885	53.4783	82.41	58.2256	42.074	CR44645	4.13269	2.7946	3.18324	2.4326	1.77986
12798443	snoRNA:2R:9445205	Dmel_CR43587	CR43587|Dmel\CR43587|chr2R:9073472..9073780|snoRNA:2R_9445205	FLYBASE:FBgn0263472	2R	50B1-50B1	ncRNA	-0.690676	0.505574	0.959651	snoRNA:2R:9445205	7	0	5	2	7	snoRNA:2R:9445205	1.01064	0	0.896602	0.387907	1.37471
14462473	CR44095	Dmel_CR44095	Dmel\CR44095	FLYBASE:FBgn0264904	3R	88C6-88C6	ncRNA	-0.689645	0.0598539	0.599834	CR44095	158.309	49.3664	141.564	98.3981	75.4395	CR44095	4.44753	2.3304	4.93969	3.71364	2.88288
37372	CG9344	Dmel_CG9344	BcDNA:RE43665|Dmel\CG9344	FLYBASE:FBgn0034564	2R	57B5-57B5	CG9344 gene product from transcript CG9344-RA	-0.685638	0.0454423	0.550324	CG9344	122	48	116	68	60	CG9344	5.61121	3.70956	6.62653	4.20151	3.75372
38330	CG1246	Dmel_CG1246	Dmel\CG1246	FLYBASE:FBgn0035360	3L	62E8-62E8	CG1246 gene product from transcript CG1246-RC	-0.689311	0.493781	0.955836	CG1246	732.003	397.999	844.996	69	730.001	CG1246	8.55674	7.81742	12.2682	1.08354	11.6074
12798579	CG43074	Dmel_CG43074	Dmel\CG43074	FLYBASE:FBgn0262484	3L	63E2-63E2	CG43074 gene product from transcript CG43074-RA	-0.689197	0.278725	0.870072	CG43074	14	4	12	9	6	CG43074	0.450831	0.216437	0.479954	0.38934	0.262816
38698	loj	Dmel_CG10733	CG10733|Dmel\CG10733|LOJ|l(3)04026|p24	FLYBASE:FBgn0061492	3L	65A6-65A6	logjam	-0.683209	0.00183343	0.0876209	loj	769.004	311.999	634.002	313	409	loj	14.2197	9.69392	14.5607	7.77509	10.2872
246579	CG30380	Dmel_CG30380	Dmel\CG30380	FLYBASE:FBgn0050380	2R	43F4-43F4	CG30380 gene product from transcript CG30380-RA	-0.688983	0.0983573	0.689942	CG30380	76	29	74	29	54	CG30380	3.60974	2.31444	4.36542	1.85038	3.48876
19835575	CR44441	Dmel_CR44441	Dmel\CR44441|lincRNA.S8353	FLYBASE:FBgn0265634	4	102A6-102A7	ncRNA	-0.688489	0.15142	0.795669	CR44441	40	19	54	19	33	CR44441	0.745968	0.595387	1.25079	0.476008	0.837122
326238	CG32750	Dmel_CG32750	CG3648|Dmel\CG32750	FLYBASE:FBgn0052750	X	5D8-5D8	CG32750 gene product from transcript CG32750-RA	-0.688134	0.144596	0.777808	CG32750	96	55	137	35	87	CG32750	1.27227	1.22478	2.25508	0.623128	1.56835
14462419	CR43656	Dmel_CR43656	Dmel\CR43656	FLYBASE:FBgn0263665	X	20F1-20F1	ncRNA	-0.688096	0.127026	0.770765	CR43656	48	13	35	23	25	CR43656	0.758293	0.345084	0.686745	0.488117	0.537218
19835224	CR44390	Dmel_CR44390	Dmel\CR44390	FLYBASE:FBgn0265540	2R	53E4-53E4	ncRNA	-0.68768	0.0596286	0.598753	CR44390	134.653	39.2738	116.189	68.3858	80.0315	CR44390	0.906038	0.444036	0.971013	0.618153	0.732496
34235	Toll-4	Dmel_CG18241	CG18241|CT29238|Dmel\CG18241|TL4|Tl-4|dTLR4|dToll4|toll	FLYBASE:FBgn0032095	2L	30A1-30A1	CG18241 gene product from transcript CG18241-RA	-0.686956	0.278552	0.870072	Toll-4	21	6	36	19	19	Toll-4	0.13553	0.0650656	0.288569	0.164729	0.166795
14462663	CR44074	Dmel_CR44074	Dmel\CR44074	FLYBASE:FBgn0264883	2L	22B3-22B3	ncRNA	-0.686575	0.375179	0.926146	CR44074	9	5	27	14	9	CR44074	0.286854	0.267777	1.06884	0.599442	0.39019
36195	TpnC47D	Dmel_CG9073	BcDNA:RE34610|CG9073|DmTnC2|DmTpnC47D|DmTpnCIb|Dmel\CG9073|TNC|TNC47D|TnC|TnC47D|Tnc3|TpnC Ib|TpnCIb	FLYBASE:FBgn0010423	2R	47E5-47E5	Troponin C at 47D	-0.686193	0.189484	0.867692	TpnC47D	80.0001	55	114	24	67	TpnC47D	2.2049	2.5471	3.90243	0.888607	2.51182
34189	Acer	Dmel_CG10593	ACE|ACER|CG10593|Dmel\CG10593|acer|l(2)k07704	FLYBASE:FBgn0016122	2L	29D4-29D4	Angiotensin-converting enzyme-related	-0.682571	0.00015925	0.0136821	Acer	8238.56	3029.64	5469.06	3417.8	3502.45	Acer	56.1626	34.7034	46.3064	31.2999	32.4775
37527	CG11269	Dmel_CG11269	Dmel\CG11269	FLYBASE:FBgn0034700	2R	58C1-58C1	CG11269 gene product from transcript CG11269-RA	-0.68562	0.364783	0.921477	CG11269	12	5	5	3	4	CG11269	0.652397	0.456757	0.337623	0.219105	0.295805
5740498	CG34202	Dmel_CG34202	Dmel\CG34202	FLYBASE:FBgn0085231	2R	57B2-57B2	CG34202 gene product from transcript CG34202-RA	-0.684542	0.520663	0.963661	CG34202	3	2	4	3	0	CG34202	0.0599475	0.067153	0.0992755	0.0805325	0
3355102	Scp1	Dmel_CG15848	BcDNA:GH15296|CG15848|Dcabp-A.1|Dmel\CG15848|SCP|SCP1	FLYBASE:FBgn0020908	2R	80A-80B	Sarcoplasmic calcium-binding protein 1	-0.684341	0.307427	0.886235	Scp1	2993.02	1480	1211	546.003	848	Scp1	53.2223	44.2213	26.7461	13.043	20.5114
14462528	CR44046	Dmel_CR44046	Dmel\CR44046	FLYBASE:FBgn0264838	3R	99D3-99D3	ncRNA	-0.684288	0.0643568	0.620311	CR44046	96.0957	43.8811	79.4031	35.546	48.0333	CR44046	2.01053	1.54266	2.06337	0.999075	1.36699
26067120	CR45789	Dmel_CR45789	Dmel\CR45789|Mgn687	FLYBASE:FBgn0267439	2L	31E1-31E1	ncRNA	-0.683926	0.0740184	0.648575	CR45789	69.6921	24.5963	60.8529	33.4644	38.5493	CR45789	2.67492	1.58629	2.90095	1.72548	2.0126
34031	Obp28a	Dmel_CG6641	28a|CG6641|DmelObp28a|Dmel\CG6641|PB-PRP5|PBP5|PBPRP-5|PBPRP5|Pbprp5|obp28a|pbprp-5|pbprp5	FLYBASE:FBgn0011283	2L	28A4-28A4	Odorant-binding protein 28a	-0.681699	8.44546e-05	0.00807227	Obp28a	4570	1708	3524	1811	2453	Obp28a	173.27	108.813	165.949	92.2413	126.508
32680	CG4880	Dmel_CG4880	Dmel\CG4880	FLYBASE:FBgn0030803	X	15B4-15B4	CG4880 gene product from transcript CG4880-RA	-0.675606	0.018127	0.37871	CG4880	249.999	114	238.999	111	139	CG4880	3.20601	2.4565	3.80675	1.91227	2.42469
40073	CG18135	Dmel_CG18135	Dmel\CG18135	FLYBASE:FBgn0036837	3L	75F2-75F2	CG18135 gene product from transcript CG18135-RB	-0.674508	0.0013079	0.0673457	CG18135	25100.9	10271.1	18259.5	10061	11409.7	CG18135	134.387	92.3992	121.42	72.3615	83.0912
38548	CG11345	Dmel_CG11345	Dmel\CG11345	FLYBASE:FBgn0035546	3L	64B6-64B6	CG11345 gene product from transcript CG11345-RA	-0.681477	0.607959	0.979561	CG11345	0	1	4	1	1	CG11345	0	0.0396879	0.117345	0.0317302	0.0321283
19834748	CR45478	Dmel_CR45478	Dmel\CR45478	FLYBASE:FBgn0267034	X	2C1-2C2	ncRNA	-0.681397	0.561977	0.975941	CR45478	9	0	1	4	3	CR45478	0.592774	0	0.0818048	0.353921	0.268771
45706	Cyp4d14	Dmel_CG3540	4d14|CG3540|CYP4D14|Dmel\CG3540|EG:152A3.2	FLYBASE:FBgn0023541	X	2E1-2E1	CG3540 gene product from transcript CG3540-RA	-0.681271	0.250547	0.870072	Cyp4d14	192.371	141.549	194.554	40.7539	96.8579	Cyp4d14	2.47571	3.06092	3.10981	0.704581	1.69555
37597	CG13511	Dmel_CG13511	Dmel\CG13511	FLYBASE:FBgn0034759	2R	58F4-58F4	CG13511 gene product from transcript CG13511-RB	-0.681068	0.259616	0.870072	CG13511	20.7391	8.60727	17.2155	5.45359	13.8881	CG13511	0.175449	0.122352	0.180889	0.0619788	0.159815
36124	CG12934	Dmel_CG12934	Dmel\CG12934	FLYBASE:FBgn0033541	2R	47B2-47B2	CG12934 gene product from transcript CG12934-RB	-0.680665	0.176362	0.848111	CG12934	31	10	32	21	16	CG12934	0.716679	0.388462	0.918851	0.652203	0.50315
41098	St2	Dmel_CG16733	CG16733|Dmel\CG16733|dmST2|st2	FLYBASE:FBgn0037665	3R	85D4-85D4	Sulfotransferase 2	-0.679735	0.596473	0.979217	St2	1	4	7	0	2	St2	0.0142676	0.0958951	0.124046	0	0.0388147
19835885	CG44257	Dmel_CG44257	Dmel\CG44257	FLYBASE:FBgn0265197	3R	90A1-90A1	CG44257 gene product from transcript CG44257-RA	-0.679529	0.488854	0.955836	CG44257	5	0	8	5	5	CG44257	0.200376	0	0.398197	0.269182	0.272559
37732	ItgaPS5	Dmel_CG5372	CG5372|CT17068|Dmel\CG5372|ItgalphaPS5|alpha-PS5|alphaPS5	FLYBASE:FBgn0034880	2R	59E4-59E4	Integrin alphaPS5 subunit	-0.679254	0.418918	0.940559	ItgaPS5	10	6	7	5	1	ItgaPS5	0.0679792	0.068535	0.0591025	0.0456611	0.00924678
43687	bnk	Dmel_CG1480	Bnk|CG1480|Dmel\CG1480	FLYBASE:FBgn0004389	3R	100B5-100B5	bottleneck	-0.67922	0.615517	0.980741	bnk	28	20	9	0	4	bnk	0.593799	0.712684	0.237059	0	0.115387
246432	Obp50a	Dmel_CG30067	CG30067|DmelObp50a|Dmel\CG30067|anon-AE003814.2	FLYBASE:FBgn0050067	2R	50F6-50F6	Odorant-binding protein 50a	-0.678758	0.620642	0.980741	Obp50a	2	2	1	0	0	Obp50a	0.0598926	0.100637	0.0371942	0	0
19834792	CR45646	Dmel_CR45646	Dmel\CR45646	FLYBASE:FBgn0267206	3R	94B3-94B3	ncRNA	-0.677388	0.469068	0.952055	CR45646	7	4	3	1	2	CR45646	0.283129	0.271851	0.150709	0.0543358	0.110035
19835673	CR44374	Dmel_CR44374	Dmel\CR44374	FLYBASE:FBgn0265524	X	19F1-19F1	ncRNA	-0.67606	0.303295	0.883484	CR44374	11.9563	6.00166	10.0277	5.85426	4.37388	CR44374	0.447866	0.377753	0.466535	0.294594	0.222861
35285	CG10659	Dmel_CG10659	Dmel\CG10659	FLYBASE:FBgn0032839	2L	38B1-38B1	CG10659 gene product from transcript CG10659-RA	-0.675768	0.73077	0.9909	CG10659	778	451	941	1	873	CG10659	20.2642	19.7384	30.4418	0.0349904	30.9299
19835370	CR45319	Dmel_CR45319	Dmel\CR45319	FLYBASE:FBgn0266858	2R	48D5-48D5	ncRNA	-0.675749	0.539319	0.970072	CR45319	4	1	4	0	4.99076	CR45319	0.0246966	0.0103744	0.0306739	0	0.041914
40875	Gld	Dmel_CG1152	CG1152|Dmel\CG1152|GDH|GLD|Go|gld|glucose dehydrogenase|l(3)84Cg	FLYBASE:FBgn0001112	3R	84D3-84D3|3-48 cM	Glucose dehydrogenase	-0.669652	0.0104982	0.266223	Gld	831	469	949	383	483	Gld	6.24925	5.92631	8.8639	3.86924	4.9407
59144	CG18748	Dmel_CG18748	CR18748|Dmel\CG18748	FLYBASE:FBgn0042105	3R	84E1-84E1	CG18748 gene product from transcript CG18748-RB	-0.674532	0.615799	0.980741	CG18748	144	94	152	3	125	CG18748	2.08041	2.28191	2.72747	0.0582247	2.45646
40901	alpha-Est7	Dmel_CG1112	Ali|Alpha-Est7|CG1112|DmalphaE7|Dmel\CG1112|EST23|Est-23|Est23|H|Mce|aE7|ali|alphaE7|alphaest-7	FLYBASE:FBgn0015575	3R	84D9-84D9	alpha-Esterase-7	-0.66803	0.000663691	0.0405993	alpha-Est7	14103	6372	12605	6577	6898	alpha-Est7	152.434	115.726	169.217	95.4986	101.416
19835005	CR45184	Dmel_CR45184	Dmel\CR45184	FLYBASE:FBgn0266694	3L	61D2-61D2	ncRNA	-0.673712	0.346325	0.907183	CR45184	179.149	41.2959	127.725	31.8377	163.28	CR45184	1.47437	0.571065	1.30557	0.351993	1.82785
19834948	SclB	Dmel_CG45091	BEST:LP06756|BcDNA:RE28911|CG45091|CR31696|Dmel\CG45091|ORF-B|mel2|pncr003|pncr003:2L|pncr003:2L ORFB|pncr:003:2L|scl	FLYBASE:FBgn0266492	2L	36B2-36B2	Sarcolamban B	-0.672696	0.0937792	0.688179	SclB	122.14	70.8742	160.133	50.7966	91.5436	SclB	2.29549	2.23815	3.73791	1.28248	2.34023
5740227	snoRNA:Psi28S-3405d	Dmel_CR34623	CR34623|Dmel\CR34623|psi28s-3405d	FLYBASE:FBgn0082957	3R	98D6-98D6	ncRNA	-0.672012	0.0796826	0.648976	snoRNA:Psi28S-3405d	89	48	111	45	58	snoRNA:Psi28S-3405d	13.8592	12.5595	21.4685	9.41368	12.2854
12798535	snoRNA:Psi28S-2996	Dmel_CR43565	CR43565|Dmel\CR43565|Psi 28S-2996|psi28s-2996|snoRNA:RpL5-a	FLYBASE:FBgn0082980	2L	40F7-40F7	ncRNA	-0.67065	0.193279	0.870072	snoRNA:Psi28S-2996	26	8	27	15	17	snoRNA:Psi28S-2996	4.16782	2.15482	5.37566	3.23018	3.7068
43036	to	Dmel_CG11853	CG11853|CT33074|Dmel\CG11853|Takeout|To	FLYBASE:FBgn0039298	3R	96C7-96C7	takeout	-0.667736	6.3817e-05	0.00650635	to	8099.44	3087.99	6292.24	3580	4021	to	140.922	90.2786	135.976	83.677	95.164
37710	CG9815	Dmel_CG9815	Dmel\CG9815	FLYBASE:FBgn0034861	2R	59D11-59D11	CG9815 gene product from transcript CG9815-RD	-0.669181	0.102883	0.699924	CG9815	66	27	80	42	42	CG9815	0.995752	0.684472	1.49909	0.851249	0.861928
26067362	CR46043	Dmel_CR46043	Dmel\CR46043	FLYBASE:FBgn0267710	3R	92D8-92D8	ncRNA	-0.668939	0.492533	0.955836	CR46043	10	0	7	4	9	CR46043	0.372665	0	0.324003	0.200253	0.456222
14462518	CR44021	Dmel_CR44021	Dmel\CR44021	FLYBASE:FBgn0264791	3R	96A5-96A5	ncRNA	-0.668901	0.218047	0.870072	CR44021	41.4962	18.8075	32.63	8.73386	26.6427	CR44021	1.99263	1.51752	1.94611	0.563411	1.74025
37754	l(2)not	Dmel_CG4084	1(2) not|CG4084|Dmel\CG4084|cDNA 10F|dAlg3|ntid	FLYBASE:FBgn0011297	2R	59F6-59F6	lethal (2) neighbor of tid	-0.666335	0.00550464	0.184611	l(2)not	609.787	291.55	557.288	259.01	318.335	l(2)not	7.80159	6.26764	8.85558	4.45166	5.53993
14462891	CR43875	Dmel_CR43875	Dmel\CR43875	FLYBASE:FBgn0264467	3L	77B3-77B3	ncRNA	-0.667981	0.139602	0.770765	CR43875	63.5965	21.4724	52.2875	40.7616	23.7148	CR43875	1.73742	0.985686	1.7742	1.49597	0.881264
31606	CG4095	Dmel_CG4095	Dmel\CG4095	FLYBASE:FBgn0029890	X	6C5-6C5	CG4095 gene product from transcript CG4095-RA	-0.667912	0.568567	0.976077	CG4095	5	2	10	0	10	CG4095	0.0661837	0.0444832	0.164404	0	0.180051
38668	CG33523	Dmel_CG33523	BcDNA:GH09028|CG10727|CG10977|CG32410|Dmel\CG33523|Vap-33B	FLYBASE:FBgn0053523	3L	64F5-65A1	CG33523 gene product from transcript CG33523-RE	-0.663951	0.000138415	0.0120959	CG33523	6322.95	2498.01	4514.91	2474.01	3040.03	CG33523	44.2524	29.3762	39.2462	23.2604	28.9408
34404	pim	Dmel_CG5052	CG5052|Dmel\CG5052|PIM|Pim|frag2|l(2)31Df	FLYBASE:FBgn0003087	2L	31D10-31D10|2-30 cM	pimples	-0.667106	0.305754	0.884878	pim	18	3	14	11	10	pim	0.401244	0.112368	0.387611	0.329404	0.303215
31080	Tsp2A	Dmel_CG11415	CG11415|D8.7|Dm.Tsp2A|Dmel\CG11415|EG:8D8.7|tsp2A	FLYBASE:FBgn0024361	X	1F4-1F4	Tetraspanin 2A	-0.666358	0.416953	0.939789	Tsp2A	321.001	193	362	44	283	Tsp2A	6.74842	6.81772	9.45228	1.24265	8.09276
33420	CG3597	Dmel_CG3597	BVRA|Dmel\CG3597	FLYBASE:FBgn0031417	2L	22E1-22E1	CG3597 gene product from transcript CG3597-RA	-0.663859	6.43114e-05	0.00651334	CG3597	2641.06	1115.99	2154.97	1078.99	1378	CG3597	46.849	33.2636	47.4783	25.7123	33.2497
39125	CG18180	Dmel_CG18180	Dmel\CG18180|SP151	FLYBASE:FBgn0036024	3L	67C3-67C3	CG18180 gene product from transcript CG18180-RA	-0.665574	0.686025	0.990012	CG18180	16872	16530	29212	189	18666	CG18180	408.241	672.06	877.896	6.14344	614.35
50160	CG14645	Dmel_CG14645	Dmel\CG14645	FLYBASE:FBgn0040687	3R	82A4-82A4	CG14645 gene product from transcript CG14645-RA	-0.665277	0.201956	0.870072	CG14645	38984.1	25394.3	31642.9	11256.7	14082.4	CG14645	2077.97	2274.43	2094.88	806.054	1021.04
36359	CG13154	Dmel_CG13154	Dmel\CG13154	FLYBASE:FBgn0033736	2R	49A4-49A4	CG13154 gene product from transcript CG13154-RA	-0.664853	0.6001	0.979217	CG13154	13.0263	7	1	1	1	CG13154	0.309351	0.279329	0.0294961	0.0319031	0.0323033
317987	Vps11	Dmel_CG32350	BcDNA:LD20292|CG32350|Dmel\CG32350	FLYBASE:FBgn0052350	3L	80D3-80D3	Vacuolar protein sorting 11	-0.663641	0.00286781	0.12073	Vps11	1342.18	517.36	1099.35	509.516	807.874	Vps11	10.2886	6.66382	10.4668	5.2469	8.42372
31747	GIIIspla2	Dmel_CG1583	BEST:HL07869|CG1583|Dmel\CG1583|GIIIsPLA2|Giiispla2	FLYBASE:FBgn0030013	X	7D17-7D17	Phospholipase A2 group III	-0.656798	0.00671308	0.204916	GIIIspla2	1547.98	477	1163.99	857.996	700	GIIIspla2	21.8713	11.3243	20.4263	16.2852	13.4531
7354422	CG42239	Dmel_CG42239	Dmel\CG42239	FLYBASE:FBgn0250868	2R	54C9-54C9	CG42239 gene product from transcript CG42239-RA	-0.656791	0.0354861	0.508136	CG42239	212	106	212	113	99	CG42239	10.6739	8.96764	13.2573	7.64303	6.78011
5740793	CG34312	Dmel_CG34312	CG30058|Dmel\CG34312|Dmel_CG30058	FLYBASE:FBgn0085341	2R	49F9-49F9	CG34312 gene product from transcript CG34312-RA	-0.663056	0.592777	0.979217	CG34312	1.04802	0	2.58703	1.37945	1.67279	CG34312	0.0125056	0	0.0383415	0.0221128	0.0271514
19836204	CR44313	Dmel_CR44313	Dmel\CR44313|lincRNA.290	FLYBASE:FBgn0265372	2R	48E12-48E12	ncRNA	-0.663056	0.592777	0.979217	CR44313	1	0	3	1	2	CR44313	0.0362744	0	0.135162	0.0487305	0.0986836
318128	CG32625	Dmel_CG32625	Dmel\CG32625	FLYBASE:FBgn0052625	X	12B10-12B10	CG32625 gene product from transcript CG32625-RA	-0.662351	0.480913	0.953039	CG32625	11	4	2	3	2	CG32625	0.403042	0.246265	0.0910164	0.147666	0.0996787
19835946	CR44713	Dmel_CR44713	Dmel\CR44713	FLYBASE:FBgn0265924	3L	68B4-68B4	ncRNA	-0.662281	0.658741	0.990012	CR44713	2.99999	0	0	1.99999	0	CR44713	0.241337	0	0	0.216139	0
12798134	CR43160	Dmel_CR43160	Dmel\CR43160	FLYBASE:FBgn0262690	2R	57B4-57B4	ncRNA	-0.662281	0.658741	0.990012	CR43160	3	0	0	2	0	CR43160	0.0437477	0	0	0.0391799	0
12798065	CR43302	Dmel_CR43302	Dmel\CR43302	FLYBASE:FBgn0262994	3R	84F2-84F2	ncRNA	-0.662281	0.658741	0.990012	CR43302	3	0	0	2	0	CR43302	0.166844	0	0	0.149423	0
12798468	CG43101	Dmel_CG43101	Dmel\CG43101	FLYBASE:FBgn0262547	2R	51D8-51D8	CG43101 gene product from transcript CG43101-RA	-0.660813	0.484163	0.954655	CG43101	7	0	5	5	4	CG43101	0.376806	0	0.334289	0.361568	0.292883
19834731	CR45722	Dmel_CR45722	Dmel\CR45722	FLYBASE:FBgn0267286	2L	37E3-37E3	ncRNA	-0.660282	0.418346	0.940409	CR45722	5	2	7	4	3	CR45722	0.141749	0.0952716	0.246478	0.152338	0.115687
36183	Listericin	Dmel_CG9080	146991_at|BcDNA:RH62530|CG9080|Dmel\CG9080	FLYBASE:FBgn0033593	2R	47E1-47E1	CG9080 gene product from transcript CG9080-RA	-0.659943	0.0716752	0.645922	Listericin	3073	705	1858	1627	1347	Listericin	148.876	57.39	111.8	105.889	88.7656
33708	Jon25Bi	Dmel_CG8867	25B|CG8867|Dmel\CG8867|Jon25|Jon25B|SP137|Ser4	FLYBASE:FBgn0020906	2L	25B4-25B4	Jonah 25Bi	-0.659713	0.751046	0.9909	Jon25Bi	4292	8045	10514	7	2887	Jon25Bi	108.048	340.305	328.743	0.236731	98.8595
246659	CheA29a	Dmel_CG33194	CG33194|Dmel\CG33194	FLYBASE:FBgn0053194	2L	29D1-29D1	Chemosensory protein A 29a	-0.659031	0.810183	0.9909	CheA29a	45	26	0	0	1	CheA29a	1.43009	1.38838	0	0	0.043228
318955	CG31810	Dmel_CG31810	BcDNA:RE06583|Dmel\CG31810	FLYBASE:FBgn0051810	2L	36B2-36B2	CG31810 gene product from transcript CG31810-RA	-0.658823	0.293213	0.877352	CG31810	33	25	38	7	21	CG31810	0.632188	0.804744	0.904166	0.180149	0.547226
31961	CG15306	Dmel_CG15306	Dmel\CG15306	FLYBASE:FBgn0030191	X	9B7-9B7	CG15306 gene product from transcript CG15306-RA	-0.658656	0.707079	0.990721	CG15306	0	0	5	4	0	CG15306	0	0	0.0841435	0.072808	0
34689	ACXC	Dmel_CG5983	AC|Acxc|CG5983|DACXC|Dmel\CG5983	FLYBASE:FBgn0040508	2L	34A2-34A2	CG5983 gene product from transcript CG5983-RB	-0.658015	0.489802	0.955836	ACXC	25	6	53	8	51	ACXC	0.152924	0.0616699	0.402666	0.0657396	0.424348
38851	CG14838	Dmel_CG14838	Dmel\CG14838	FLYBASE:FBgn0035799	3L	66A6-66A6	CG14838 gene product from transcript CG14838-RA	-0.657327	0.317006	0.890483	CG14838	18	4	9	6	10	CG14838	0.111736	0.041722	0.0693896	0.0500347	0.0844374
19835641	CR45604	Dmel_CR45604	Dmel\CR45604	FLYBASE:FBgn0267164	X	10A4-10A4	ncRNA	-0.65548	0.0173087	0.370212	CR45604	349.236	140.174	252.126	129.041	178.666	CR45604	1.28761	0.868401	1.15456	0.639136	0.896032
12798406	CG43114	Dmel_CG43114	Dmel\CG43114|MIP09856	FLYBASE:FBgn0262574	2R	47F1-47F1	CG43114 gene product from transcript CG43114-RA	-0.653892	0.000309873	0.0225661	CG43114	1515	563.999	1121	670.001	737.999	CG43114	118.807	74.318	109.186	70.5839	78.7228
33334	halo	Dmel_CG7428	CG7428|Dmel\CG7428	FLYBASE:FBgn0001174	2L	22A2-22A2	CG7428 gene product from transcript CG7428-RB	-0.656218	0.570803	0.976272	halo	2	0	8	5	3	halo	0.0707822	0	0.351654	0.237719	0.144421
32880	CG7322	Dmel_CG7322	Dmel\CG7322	FLYBASE:FBgn0030968	X	17E1-17E1	CG7322 gene product from transcript CG7322-RA	-0.653866	0.00146294	0.0731137	CG7322	2769.92	982.008	1956.01	1429.01	1100.01	CG7322	48.3095	28.7783	42.3708	33.4812	26.0961
26067348	CR46029	Dmel_CR46029	Dmel\CR46029	FLYBASE:FBgn0267693	3R	89B17-89B18	ncRNA	-0.655427	0.0828286	0.659902	CR46029	136.897	38.3135	76.2773	57.3936	63.3507	CR46029	0.391563	0.184138	0.270977	0.220531	0.246474
19835163	CR44440	Dmel_CR44440	Dmel\CR44440|lincRNA.918	FLYBASE:FBgn0265633	4	-	ncRNA	-0.65505	0.386616	0.927919	CR44440	16	2	22	13	15	CR44440	0.283129	0.0594674	0.483525	0.309035	0.361052
37397	CG4038	Dmel_CG4038	CG4038-PA|Dmel\CG4038|GCR 101|GCR101|GCR101 SnRNP|Gar1|Pen101|anon-Pen101|dGAR1	FLYBASE:FBgn0011824	2R	57B20-57B20	CG4038 gene product from transcript CG4038-RA	-0.65436	0.108576	0.719435	CG4038	65	20	55	33	38	CG4038	1.48073	0.765558	1.55617	1.0099	1.1775
32079	Pa1	Dmel_CG11750	BcDNA:RE09126|BcDNA:RH21749|CG11750|Dmel\CG11750|PA1|dPA1	FLYBASE:FBgn0030294	X	10B5-10B5	PTIP associated 1	-0.652927	0.022132	0.423041	Pa1	677	237	507	234	426	Pa1	9.06586	5.33278	8.43258	4.20956	7.7597
35575	CG3270	Dmel_CG3270	Dmel\CG3270	FLYBASE:FBgn0033093	2R	42C5-42C5	CG3270 gene product from transcript CG3270-RA	-0.650187	0.000759463	0.045369	CG3270	1828	739	1366	879	760	CG3270	27.5032	18.6825	25.5264	17.7662	15.5537
43063	CG10559	Dmel_CG10559	Dmel\CG10559	FLYBASE:FBgn0039323	3R	96D1-96D1	CG10559 gene product from transcript CG10559-RB	-0.65313	0.095013	0.688583	CG10559	200	76	137	54	123	CG10559	3.03846	1.94009	2.58509	1.10209	2.54181
37998	CG2736	Dmel_CG2736	Dmel\CG2736|cg2736	FLYBASE:FBgn0035090	2R	60E11-60E11	CG2736 gene product from transcript CG2736-RA	-0.648898	0.000443693	0.0300239	CG2736	13609	5685	10993	6206	6581	CG2736	171.894	120.656	172.458	105.304	113.068
32911	CG14195	Dmel_CG14195	Dmel\CG14195	FLYBASE:FBgn0030998	X	18B1-18B1	CG14195 gene product from transcript CG14195-RB	-0.652028	0.262705	0.870072	CG14195	20	7	30	15	17	CG14195	0.161728	0.0951126	0.301306	0.162947	0.18699
35528	Strica	Dmel_CG7863	CG7863|DREAM|Dmel\CG7863|Dream|Dream/Strica|STRICA|STRICA/DREAM|Strica/Dream|dream|strica	FLYBASE:FBgn0033051	2R	42A8-42A8	Ser/Thr-rich caspase	-0.65185	0.154568	0.80238	Strica	122.441	80	163.847	42.0653	98.1313	Strica	0.98137	1.07741	1.63109	0.452929	1.06986
34903	esg	Dmel_CG3758	4B7|BG:DS07851.7|CG3758|Dmel\CG3758|Esg|br43|dgl|flg|l(2)07082|l(2)35Ce|l(2)4B7|l(2)br43|l(2)esg|l35Ce|shof|wiz	FLYBASE:FBgn0001981	2L	35D2-35D2	escargot	-0.651249	0.135828	0.770765	esg	86	37	60	23	49	esg	0.824848	0.596296	0.714757	0.296349	0.639273
40838	dj	Dmel_CG1980	CG1980|DJ|Dj|Dmel\CG1980|bs02h03.y1	FLYBASE:FBgn0019828	3R	84B2-84B2	don juan	-0.650531	0.615176	0.980741	dj	2	0	2	0	3	dj	0.0360346	0	0.044756	0	0.0735234
39928	CG13725	Dmel_CG13725	Dmel\CG13725	FLYBASE:FBgn0036708	3L	74A4-74A4	CG13725 gene product from transcript CG13725-RA	-0.650531	0.615176	0.980741	CG13725	2	0	2	0	3	CG13725	0.0483927	0	0.0601052	0	0.0987384
3772557	Uhg3	Dmel_CR32957	BcDNA:GH14469|CR32957|Dmel\CR32957|GH14469|dUhg3|pncr012:2L	FLYBASE:FBgn0259936	2L	38D2-38D2	ncRNA	-0.650512	0.113143	0.733804	Uhg3	108	28	92	63	62	Uhg3	2.81976	1.22838	2.98338	2.20968	2.20188
36280	RnrS	Dmel_CG8975	CG8975|DmRNR2|Dmel\CG8975|RNR2|RNRS|RNrS|Rnr2|Rnrs|anon-WO0118547.148|dRNR2|rnr2|rnrS	FLYBASE:FBgn0011704	2R	48D5-48D5	Ribonucleoside diphosphate reductase small subunit	-0.646092	0.0174288	0.370664	RnrS	359	120	263	176	173	RnrS	4.91308	2.75947	4.4704	3.23573	3.22047
318616	CG31174	Dmel_CG31174	BcDNA:SD11171|Dmel\CG31174	FLYBASE:FBgn0051174	3R	93F14-93F14	CG31174 gene product from transcript CG31174-RB	-0.649826	0.376217	0.926146	CG31174	17	9	8	3	6	CG31174	0.51403	0.457264	0.300443	0.12186	0.246777
26067569	CR46259	Dmel_CR46259	Dmel\CR46259	FLYBASE:FBgn0267992	2L	21D3-21D3	ncRNA	-0.649813	0.368974	0.924277	CR46259	17	7	8	8	3	CR46259	0.271712	0.187994	0.158812	0.171771	0.0652223
37944	CG3663	Dmel_CG3663	Dmel\CG3663	FLYBASE:FBgn0035044	2R	60D13-60D13	CG3663 gene product from transcript CG3663-RA	-0.64344	0.00708634	0.21333	CG3663	591	252	432	254	258	CG3663	16.5184	11.8349	14.9967	9.53705	9.80877
8674093	Sfp84E	Dmel_CG42484	CG42484|Dmel\CG42484	FLYBASE:FBgn0259974	3R	84E6-84E6	Seminal fluid protein 84E	-0.648321	0.441846	0.949235	Sfp84E	11	4	3	3	3	Sfp84E	0.350088	0.213909	0.118587	0.128264	0.129873
19834771	CR44618	Dmel_CR44618	Dmel\CR44618|lincRNA.98	FLYBASE:FBgn0265829	2L	31F5-31F5	ncRNA	-0.6482	0.526527	0.964563	CR44618	6	3	7	0	7	CR44618	0.197293	0.165755	0.285885	0	0.313093
14462901	CG43702	Dmel_CG43702	Dmel\CG43702	FLYBASE:FBgn0263841	3L	78C6-78C6	CG43702 gene product from transcript CG43702-RA	-0.647417	0.389643	0.928676	CG43702	8	7	12	5	3	CG43702	0.498307	0.732639	0.928367	0.418386	0.254181
42594	Fadd	Dmel_CG12297	BG4|BG4_DROME|CG12297|Dmel\CG12297|FADD|dFADD|dFadd|dfadd|fadd	FLYBASE:FBgn0038928	3R	94A1-94A1	Fas-associated death domain	-0.647167	0.0522439	0.561466	Fadd	149	56	123	82	67	Fadd	2.79307	1.76388	2.86373	2.06495	1.70838
37182	Jheh3	Dmel_CG15106	CG15106|Dmel\CG15106	FLYBASE:FBgn0034406	2R	55F8-55F8	Juvenile hormone epoxide hydrolase 3	-0.646899	0.076946	0.648575	Jheh3	3179	1733	3230	1027	2122	Jheh3	43.9753	40.2812	55.4949	19.0849	39.9281
326163	CG31823	Dmel_CG31823	BG:DS00365.3|CG7647|Dmel\CG31823	FLYBASE:FBgn0051823	2L	35D6-35D6	CG31823 gene product from transcript CG31823-RA	-0.646827	0.444301	0.949235	CG31823	29	28	63	5	40	CG31823	0.450625	0.731072	1.21588	0.104373	0.845458
40111	Chd3	Dmel_CG9594	CG9594|CHD-3|CHD3|DmCHD3|Dmel\CG9594|chd3|dCHD3	FLYBASE:FBgn0023395	3L	76B3-76B3	CG9594 gene product from transcript CG9594-RA	-0.646473	0.265825	0.870072	Chd3	19	13	21	8	9	Chd3	0.1351	0.155321	0.185462	0.0764175	0.0870482
246456	CG30098	Dmel_CG30098	Dmel\CG30098	FLYBASE:FBgn0050098	2R	53C2-53C2	CG30098 gene product from transcript CG30098-RA	-0.646334	0.480467	0.952739	CG30098	12	2	3	2	7	CG30098	0.323376	0.090561	0.100411	0.072403	0.25659
40615	plh	Dmel_CG2022	CG2022|Dmel\CG2022	FLYBASE:FBgn0037292	3R	82E4-82E5	pasang lhamu	-0.643233	0.00881828	0.241681	plh	489	207	378	194	252	plh	11.8189	8.40666	11.3473	6.29898	8.28483
33208	al	Dmel_CG3935	A1|AL|Al|CG3935|Dmel\CG3935|L13-4|lambda13-4	FLYBASE:FBgn0000061	2L	21C1-21C1|2-0.4 cM	aristaless	-0.644631	0.261301	0.870072	al	27	11	14	11	8	al	0.325927	0.223118	0.209902	0.178382	0.13136
39896	CG13022	Dmel_CG13022	Dmel\CG13022	FLYBASE:FBgn0036679	3L	73D7-73D7	CG13022 gene product from transcript CG13022-RB	-0.644144	0.26426	0.870072	CG13022	48	21	19	14	13	CG13022	1.67969	1.23478	0.825795	0.658135	0.618792
38292	CG13806	Dmel_CG13806	Dmel\CG13806	FLYBASE:FBgn0035325	3L	62D4-62D4	CG13806 gene product from transcript CG13806-RA	-0.643796	0.122025	0.758339	CG13806	96	50	71	30	44	CG13806	1.78118	1.55881	1.63617	0.747753	1.11046
35480	Atf6	Dmel_CG3136	ATF6|CG3136|DM15|Dmel\CG3136|atf6	FLYBASE:FBgn0033010	2R	41D4-41E1	CG3136 gene product from transcript CG3136-RA	-0.642382	0.00329434	0.13293	Atf6	4033.01	1314.99	3332.99	1819.99	2531.02	Atf6	21.5235	11.7921	22.0927	13.0483	18.3735
43264	caix	Dmel_CG6074	CAIX|CG6074|CT19053|Dmel\CG6074	FLYBASE:FBgn0039486	3R	97E2-97E2	CG6074 gene product from transcript CG6074-RA	-0.640738	0.00481552	0.168521	caix	925	395	667	411	382	caix	17.8459	12.805	15.9828	10.6522	10.0248
32925	CG8051	Dmel_CG8051	Dmel\CG8051|EP(X)1550|anon-WO03002137.1	FLYBASE:FBgn0031012	X	18C1-18C1	CG8051 gene product from transcript CG8051-RA	-0.640284	0.00586105	0.192346	CG8051	1199	461.999	1118	729.005	579.002	CG8051	10.2146	6.6135	11.8298	8.34325	6.70965
19834800	CR45359	Dmel_CR45359	Dmel\CR45359	FLYBASE:FBgn0266899	2L	38C8-38C8	ncRNA	-0.641494	0.521972	0.964148	CR45359	2	5	12	3	3	CR45359	0.0476003	0.199956	0.354726	0.0959181	0.0971215
37057	Muc55B	Dmel_CG5765	CG5765|Dmel\CG5765	FLYBASE:FBgn0034294	2R	55B2-55B2	Mucin 55B	-0.641273	0.270541	0.870072	Muc55B	28	10	40	14	30	Muc55B	0.338749	0.203285	0.601052	0.227535	0.493692
43827	apolpp	Dmel_CG11064	ApoL1|ApoL2|ApoLI|ApoLII|CG11064|DRBP|Dmel\CG11064|Lipophorin|Lpp|RFABG|RFABP|RFBP|RfaBP|RfaBp|Rfabg|Rfabp|T3|apoLI|apoLII|apoLPP|apoLpp|chr4:1088013..1088173|lipophorin|rfabg	FLYBASE:FBgn0087002	4	102F7-102F8	apolipophorin	-0.637473	0.0140133	0.320758	apolpp	595354	192482	448155	315157	286545	apolpp	1103.12	599.267	1031.35	784.463	722.192
38100	CG13890	Dmel_CG13890	DCI|Dmel\CG13890	FLYBASE:FBgn0035169	3L	61D2-61D2	CG13890 gene product from transcript CG13890-RA	-0.636157	0.00318991	0.130437	CG13890	847	350	664	410	381	CG13890	15.2606	10.596	14.859	9.92369	9.33747
41736	CG14839	Dmel_CG14839	Dmel\CG14839	FLYBASE:FBgn0038219	3R	88B1-88B1	CG14839 gene product from transcript CG14839-RA	-0.639893	0.601327	0.979217	CG14839	10	1	0	3	3	CG14839	0.222232	0.0373414	0	0.0895627	0.0906863
5740101	CG34459	Dmel_CG34459	CG6301|Dmel\CG34459|Dmel_CG6301	FLYBASE:FBgn0085488	2R	53D11-53D11	CG34459 gene product from transcript CG34459-RC	-0.639	0.31284	0.889276	CG34459	38	10	25	28	9	CG34459	0.583405	0.257971	0.476714	0.57749	0.187951
33934	cup	Dmel_CG11181	CG11181|CUP|Cup|DmCup|Dmel\CG11181|fs(1)cup|fs(2)cup|i239	FLYBASE:FBgn0000392	2L	26F6-26F7|2-23 cM	CG11181 gene product from transcript CG11181-RC	-0.638302	0.0515315	0.558346	cup	150.345	58.0237	116.592	60.1622	85.4389	cup	0.761184	0.493619	0.733165	0.409189	0.588398
33574	CG3213	Dmel_CG3213	Dmel\CG3213|bs30c03.y1	FLYBASE:FBgn0031545	2L	23F6-23F6	CG3213 gene product from transcript CG3213-RA	-0.63791	0.278233	0.870072	CG3213	20	11	15	8	7	CG3213	0.183278	0.169378	0.170728	0.0984851	0.0872556
34614	CG6746	Dmel_CG6746	Dmel\CG6746|HADC[CG6746]	FLYBASE:FBgn0032394	2L	33B5-33B6	CG6746 gene product from transcript CG6746-RA	-0.633476	4.11065e-05	0.00442705	CG6746	3223	1404	2778	1494	1677	CG6746	68.0197	49.7882	72.818	42.357	48.1418
5740195	CG34232	Dmel_CG34232	Dmel\CG34232	FLYBASE:FBgn0085261	2R	48E4-48E4	CG34232 gene product from transcript CG34232-RC	-0.636703	0.301848	0.883392	CG34232	301	289	522	111	237	CG34232	7.25894	11.7109	15.6354	3.59608	7.77446
36568	CG18324	Dmel_CG18324	Dmel\CG18324	FLYBASE:FBgn0033905	2R	50E1-50E1	CG18324 gene product from transcript CG18324-RA	-0.632489	0.0113523	0.28024	CG18324	626.836	311.801	551.093	252.814	330.24	CG18324	9.75418	8.15267	10.6511	5.28491	6.99006
33829	Vm26Aa	Dmel_CG9048	CG9048|Dmel\CG9048|TU-2|VM26A.1|VM26Aa|Vm26A|Vm26A.1|Vm26A1|sV17	FLYBASE:FBgn0003979	2L	26A3-26A3	Vitelline membrane 26Aa	-0.635498	0.645132	0.986896	Vm26Aa	16	8	1	3	0	Vm26Aa	0.468208	0.393363	0.0363455	0.117934	0
32648	spheroide	Dmel_CG9675	CG9675|Dmel\CG9675|SPH114|Spheroide|anon-EST:ParkEST153|anon-WO0140519.154	FLYBASE:FBgn0030774	X	15A1-15A2	CG9675 gene product from transcript CG9675-RA	-0.634781	0.120259	0.754045	spheroide	379	221	407	116	268	spheroide	6.542	6.40986	8.72565	2.68986	6.29247
42421	CG4335	Dmel_CG4335	Dmel\CG4335	FLYBASE:FBgn0038795	3R	92E7-92E7	CG4335 gene product from transcript CG4335-RA	-0.629907	0.0120682	0.293417	CG4335	1582	542	1161	903	635	CG4335	28.7889	16.573	26.2411	22.0753	15.7183
37110	GstE5	Dmel_CG17527	CG17527|DmGSTE5|Dmel\CG17527|GSTE5|gstE5|gste5	FLYBASE:FBgn0063495	2R	55C7-55C7	Glutathione S transferase E5	-0.628705	0.00860962	0.238096	GstE5	688	259	500	267	381	GstE5	20.4346	12.926	18.4451	10.6534	15.3928
19835193	CR44898	Dmel_CR44898	Dmel\CR44898	FLYBASE:FBgn0266203	2L	22A1-22A1	ncRNA	-0.6319	0.482569	0.953849	CR44898	4.06404	3.14882	10.7996	1.67442	7.00326	CR44898	0.0712218	0.092723	0.235067	0.0394202	0.166943
26067383	CR46066	Dmel_CR46066	Dmel\CR46066|Mgn3779	FLYBASE:FBgn0267735	2L	39E6-39E6	ncRNA	-0.631066	0.112923	0.733804	CR46066	54.6002	23.235	45.8762	24.7651	28.5243	CR46066	1.27172	0.909343	1.32714	0.774888	0.903709
19835640	CR44493	Dmel_CR44493	Dmel\CR44493	FLYBASE:FBgn0265686	2L	32C1-32C1	ncRNA	-0.630694	0.3157	0.890483	CR44493	15	5	9	7	6	CR44493	0.931663	0.521823	0.694292	0.584071	0.506913
5740271	Vml	Dmel_CG34333	CG34333|CRM-80|Dmel\CG34333|vml	FLYBASE:FBgn0085362	X	2F4-2F4	Vitelline membrane-like	-0.630537	0.470107	0.952055	Vml	31	7	3	9	8	Vml	0.344811	0.130828	0.041445	0.134481	0.121038
39276	CG7560	Dmel_CG7560	BEST:GH18008|Dmel\CG7560|gh18008	FLYBASE:FBgn0036157	3L	68C7-68C7	CG7560 gene product from transcript CG7560-RA	-0.628597	0.0233878	0.42899	CG7560	495	191	529	314	294	CG7560	9.74838	6.32042	12.9394	8.30724	7.8757
318593	ppk22	Dmel_CG31105	CG31105|Dmel\CG31105|FBgn0051105	FLYBASE:FBgn0051105	3R	96B1-96B1	pickpocket 22	-0.629257	0.258309	0.870072	ppk22	34	17	19	12	10	ppk22	0.400449	0.336436	0.277942	0.189867	0.160208
3772266	snoRNA:Psi28S-3186	Dmel_CR33709	CR33709|Dm-165|Dmel\CR33709|Psi 28S-3186(SnoR165)|psi-28S-3168|psi28s-3186|pug28S-3186|snoR165|snoRNA:165	FLYBASE:FBgn0086662	3R	83B4-83B4	ncRNA	-0.629103	0.135861	0.770765	snoRNA:Psi28S-3186	47	19	36	22	22	snoRNA:Psi28S-3186	7.16534	4.86718	6.81668	4.50569	4.56222
10178955	CR42875	Dmel_CR42875	Dmel\CR42875	FLYBASE:FBgn0262149	3R	84C4-84C4	ncRNA	-0.628836	0.155038	0.803489	CR42875	116	33	52	35	58	CR42875	3.10295	1.48326	1.72764	1.25772	2.11038
37053	CG5773	Dmel_CG5773	BcDNA:RH46075|Dmel\CG5773	FLYBASE:FBgn0034290	2R	55B1-55B1	CG5773 gene product from transcript CG5773-RC	-0.62817	0.00303244	0.125338	CG5773	5409	1736.02	4448.81	2893.08	2995.06	CG5773	86.8985	46.8636	88.7709	62.4389	65.4508
38205	CG7970	Dmel_CG7970	Dmel\CG7970|anon-WO0118547.268	FLYBASE:FBgn0035252	3L	62A10-62A10	CG7970 gene product from transcript CG7970-RC	-0.627601	0.00126139	0.0658378	CG7970	1630.04	779.032	1365.08	704.057	791.758	CG7970	27.7412	22.2775	28.8546	16.0966	18.3288
35665	sPLA2	Dmel_CG11124	CG11124|CG14507|Dmel\CG11124|sPLA[[2]]|secretory phospholipase A[[2]]	FLYBASE:FBgn0033170	2R	43C1-43C1	secretory Phospholipase A2	-0.627541	0.00118158	0.0629614	sPLA2	2701.01	1095	2152.97	1458	1133.01	sPLA2	65.1377	44.3716	64.4875	47.2349	37.1666
246651	CG30495	Dmel_CG30495	CG17986|Dmel\CG30495	FLYBASE:FBgn0050495	2R	43E7-43E8	CG30495 gene product from transcript CG30495-RB	-0.627198	0.0267826	0.445764	CG30495	256	94	213	125	142	CG30495	2.87831	1.77587	2.97446	1.88802	2.1717
41521	CG5167	Dmel_CG5167	Dmel\CG5167	FLYBASE:FBgn0038038	3R	87B9-87B9	CG5167 gene product from transcript CG5167-RA	-0.623512	7.84703e-05	0.00759523	CG5167	4898	2002	3896	2273	2454	CG5167	67.7544	46.5337	66.9375	42.2394	46.1751
326195	CG32086	Dmel_CG32086	CG6100|Dmel\CG32086	FLYBASE:FBgn0052086	3L	68C13-68C13	CG32086 gene product from transcript CG32086-RB	-0.627305	0.422668	0.941895	CG32086	7	3	5	3	3	CG32086	0.098583	0.0709921	0.0874593	0.0567578	0.0574698
38102	CG12502	Dmel_CG12502	Dmel\CG12502	FLYBASE:FBgn0035171	3L	61D2-61D2	CG12502 gene product from transcript CG12502-RB	-0.622902	0.000137537	0.0120883	CG12502	2458.96	988.999	1957.99	1063.01	1341.01	CG12502	14.3528	9.69985	14.1947	8.33529	10.6471
36631	CG30479	Dmel_CG30479	CG18373|Dmel\CG30479	FLYBASE:FBgn0050479	2R	51B10-51B10	CG30479 gene product from transcript CG30479-RA	-0.62669	0.30051	0.882656	CG30479	95.7684	91.169	202.209	39.5477	107.099	CG30479	0.579794	0.927436	1.52049	0.321642	0.881969
36969	CG30103	Dmel_CG30103	BcDNA:AT08275|CG4837|Dmel\CG30103	FLYBASE:FBgn0050103	2R	54B17-54B17	CG30103 gene product from transcript CG30103-RA	-0.625484	0.397849	0.930381	CG30103	17	5	7	3	10	CG30103	0.183292	0.0905834	0.0937397	0.0434525	0.146659
8674080	CG42512	Dmel_CG42512	CG42528|Dmel\CG42512|Dromel_CG32573_FBtr0074315_uORF	FLYBASE:FBgn0260238	X	14F5-14F5	CG42512 gene product from transcript CG42512-RA	-0.62511	0.242635	0.870072	CG42512	24.1264	6.84287	19.8006	10.5897	15.8405	CG42512	0.289954	0.138185	0.295562	0.17097	0.258953
10178805	CG42654	Dmel_CG42654	Dmel\CG42654	FLYBASE:FBgn0261506	3L	76D6-76D6	CG42654 gene product from transcript CG42654-RB	-0.624558	0.617253	0.980741	CG42654	1	1	3	2	0	CG42654	0.0433418	0.0728269	0.161495	0.116449	0
37322	lms	Dmel_CG13424	CG13424|Dmel\CG13424	FLYBASE:FBgn0034520	2R	57A5-57A5	lateral muscles scarcer	-0.623552	0.263641	0.870072	lms	37.2597	25.6031	38.7278	10.0364	22.2719	lms	0.400146	0.462016	0.516576	0.144796	0.325351
53507	Ugt86Dd	Dmel_CG6633	AC 006491D|CG6633|Dmel\CG6633	FLYBASE:FBgn0040256	3R	86D4-86D4	CG6633 gene product from transcript CG6633-RB	-0.622707	0.0114959	0.282194	Ugt86Dd	912	447	798	345	520	Ugt86Dd	11.8985	9.79921	12.931	6.04669	9.22819
19834786	CR45559	Dmel_CR45559	Dmel\CR45559	FLYBASE:FBgn0267119	3R	84A6-84A6	ncRNA	-0.62322	0.176508	0.848111	CR45559	45	26	42	22	18	CR45559	1.80008	1.74758	2.0867	1.18223	0.979412
35020	CG13283	Dmel_CG13283	Dmel\CG13283	FLYBASE:FBgn0032613	2L	36B2-36B2	CG13283 gene product from transcript CG13283-RA	-0.622492	0.00455405	0.16159	CG13283	919	349	831	501	507	CG13283	9.43714	6.02193	10.5988	6.91135	7.08186
3885575	CG33977	Dmel_CG33977	Dmel\CG33977	FLYBASE:FBgn0053977	3R	87E9-87E10	CG33977 gene product from transcript CG33977-RA	-0.622802	0.0748812	0.648575	CG33977	187	100	163	66	101	CG33977	9.5924	8.61928	10.385	4.5481	7.04729
32299	GstT4	Dmel_CG1681	CG1681|DmGSTT4|Dmel\CG1681|GST-theta|GSTT4|gstt4	FLYBASE:FBgn0030484	X	11F4-11F4	Glutathione S transferase T4	-0.622426	0.0293555	0.462341	GstT4	4325	2512	5454	2043	3120	GstT4	77.286	75.4258	121.049	49.0437	75.8375
38473	CG11594	Dmel_CG11594	Dmel\CG11594	FLYBASE:FBgn0035484	3L	64A4-64A4	CG11594 gene product from transcript CG11594-RA	-0.619032	0.00066243	0.0405993	CG11594	5326.06	2329.32	4044.8	2491.93	2298.68	CG11594	40.1082	29.4741	37.8316	25.2094	23.5462
38290	CG13807	Dmel_CG13807	Dmel\CG13807	FLYBASE:FBgn0035323	3L	62D4-62D4	CG13807 gene product from transcript CG13807-RA	-0.618772	0.0254498	0.440075	CG13807	326	110	229	152	164	CG13807	11.1747	6.33571	9.74956	6.99941	7.64674
37606	CG30259	Dmel_CG30259	CG13522|CG13523|Dmel\CG30259	FLYBASE:FBgn0050259	2R	59A3-59A3	CG30259 gene product from transcript CG30259-RA	-0.621367	0.488748	0.955836	CG30259	4.08283	5.09384	19.4096	4.12798	10.1237	CG30259	0.0502595	0.105363	0.296759	0.0682643	0.169515
35143	CG31752	Dmel_CG31752	CG10599|Dmel\CG31752	FLYBASE:FBgn0051752	2L	37B1-37B1	CG31752 gene product from transcript CG31752-RB	-0.62132	0.506589	0.959651	CG31752	4	3	4	1	2	CG31752	0.0556856	0.0701761	0.0691632	0.0187018	0.0378728
3772338	CheA46a	Dmel_CG33800	CG33800|Dmel\CG33800	FLYBASE:FBgn0262594	2R	46B2-46B2	Chemosensory protein A 46a	-0.621194	0.775085	0.9909	CheA46a	13	8	0	0	0	CheA46a	0.530734	0.548793	0	0	0
38697	CG10467	Dmel_CG10467	Dmel\CG10467	FLYBASE:FBgn0035679	3L	65A6-65A6	CG10467 gene product from transcript CG10467-RA	-0.620724	0.0515253	0.558346	CG10467	1152	606	1427.49	509	926	CG10467	16.266	14.3776	25.0342	9.65485	17.785
14462401	CG43673	Dmel_CG43673	CG33173|CG8473|Dmel\CG43673|Dmel_CG33173	FLYBASE:FBgn0263748	X	13E17-13E17	CG43673 gene product from transcript CG43673-RA	-0.620194	0.143608	0.775769	CG43673	2367	1456	1857	823	861	CG43673	58.573	60.5404	57.0746	27.3589	28.9812
7354440	Su(Ste):CR42407	Dmel_CR42407	CR42407|Dmel\CR42407|RR42201	FLYBASE:FBgn0259838	Y	-	ncRNA	-0.619961	0.545783	0.971661	Su(Ste):CR42407	3	4	5	1	1	Su(Ste):CR42407	0.0448271	0.10043	0.0927943	0.0200733	0.0203252
44269	sut2	Dmel_CG17975	CG17975|Dmel\CG17975	FLYBASE:FBgn0028562	2R	44A4-44A4	sugar transporter 2	-0.619557	0.105903	0.710654	sut2	230	144	220	111	85	sut2	3.11829	3.28047	3.70462	2.02168	1.56755
19835646	CR45467	Dmel_CR45467	Dmel\CR45467	FLYBASE:FBgn0267023	2R	46C2-46C2	ncRNA	-0.619321	0.185123	0.863135	CR45467	64.7437	35.5868	50.6524	17.8354	34.3653	CR45467	1.16651	1.07737	1.1335	0.431691	0.842219
43221	CG14247	Dmel_CG14247	Dmel\CG14247	FLYBASE:FBgn0039454	3R	97D1-97D1	CG14247 gene product from transcript CG14247-RA	-0.619167	0.583606	0.978591	CG14247	6	0	3	1	6	CG14247	0.132932	0	0.082553	0.0297632	0.18082
34170	Akap200	Dmel_CG13388	AKAP200|Akap 200|BcDNA:LP02734|CG13388|DAKAP200|Dmel\CG13388|EP(2)2254|MESR2|akap200|anon-WO0118547.134|anon-WO0118547.213|dpo	FLYBASE:FBgn0027932	2L	29C3-29C4	A kinase anchor protein 200	-0.617344	0.000528212	0.0345211	Akap200	6527.35	2335.01	4912.48	3242.99	3225.59	Akap200	35.8263	21.5347	33.4887	23.9117	24.0819
12798141	CR30267	Dmel_CR30267	BcDNA:AT28638|CG30267|Dmel\CR30267	FLYBASE:FBgn0050267	2R	59A4-59A4	ncRNA	-0.618917	0.14203	0.772548	CR30267	44.7649	18.208	37.421	21.7859	22.838	CR30267	0.653224	0.44645	0.678221	0.427071	0.453312
32711	CG5172	Dmel_CG5172	BcDNA:RH06401|CT16557|Dmel\CG5172	FLYBASE:FBgn0030830	X	15F4-15F4	CG5172 gene product from transcript CG5172-RD	-0.618843	0.670417	0.990012	CG5172	6	0	1	5	0	CG5172	0.165997	0	0.0343622	0.185831	0
42092	CREG	Dmel_CG5413	BcDNA:LP11958|CG5413|Dmel\CG5413|creg|dCREG	FLYBASE:FBgn0025456	3R	90A5-90A5	Cellular Repressor of E1A-stimulated Genes	-0.616545	0.00935314	0.248329	CREG	797.001	421.999	826.005	414	420	CREG	17.2033	15.3056	22.1446	12.0048	12.3315
41663	CG9269	Dmel_CG9269	Dmel\CG9269	FLYBASE:FBgn0038161	3R	87F5-87F5	CG9269 gene product from transcript CG9269-RA	-0.618642	0.677076	0.990012	CG9269	0	1	5	3	0	CG9269	0	0.0635971	0.235047	0.152536	0
31573	CG3823	Dmel_CG3823	Dmel\CG3823	FLYBASE:FBgn0029863	X	5E7-5E8	CG3823 gene product from transcript CG3823-RA	-0.616444	0.012362	0.297253	CG3823	548	271	549	253	329	CG3823	9.31896	7.74357	11.5955	5.77973	7.61022
40145	Oat	Dmel_CG8782	151832_at|CG8782|Dmel\CG8782	FLYBASE:FBgn0022774	3L	76B11-76B11	Ornithine aminotransferase precursor	-0.614077	0.000784047	0.0464554	Oat	2071	806	1511	1022	912	Oat	30.0798	19.6705	27.2578	19.9409	18.0179
41986	CG14880	Dmel_CG14880	Dmel\CG14880	FLYBASE:FBgn0038422	3R	89B13-89B13	CG14880 gene product from transcript CG14880-RA	-0.613415	0.010703	0.269968	CG14880	986.997	356.999	590.002	438	399.001	CG14880	8.27912	5.03176	6.14687	4.93563	4.55258
19835978	CR44849	Dmel_CR44849	Dmel\CR44849	FLYBASE:FBgn0266143	2L	34F1-34F1	ncRNA	-0.616315	0.819877	0.9909	CR44849	0.192088	0.0640292	17.7456	0.166476	17.0813	CR44849	0.00449806	0.00251935	0.516116	0.00523693	0.544077
32201	CG2556	Dmel_CG2556	Dmel\CG2556	FLYBASE:FBgn0030396	X	11A12-11A12	CG2556 gene product from transcript CG2556-RA	-0.616011	0.195307	0.870072	CG2556	1009	701	1174	318	673	CG2556	9.54736	11.1454	13.7972	4.04222	8.66208
41453	CG12224	Dmel_CG12224	Dmel\CG12224	FLYBASE:FBgn0037974	3R	87A4-87A4	CG12224 gene product from transcript CG12224-RC	-0.615868	0.413905	0.938208	CG12224	9	9	37	15	14	CG12224	0.120521	0.202511	0.615395	0.269843	0.255013
32150	CG1840	Dmel_CG1840	AAF48112|BcDNA:LD12750|Dmel\CG1840	FLYBASE:FBgn0030351	X	10F4-10F4	CG1840 gene product from transcript CG1840-RA	-0.614234	0.112666	0.733237	CG1840	92	32	57	34	48	CG1840	2.78955	1.63035	2.14661	1.38492	1.97971
43781	RhoGAP102A	Dmel_CG42316	BP1050|CG1748|CG34013|CG42316|Dm_4:1183|Dmel\CG42316|Dmel_CG1748|Dmel_CG34013|mlncRNA102B1|rhoGAP102A	FLYBASE:FBgn0259216	4	102B1-102B1	Rho GTPase activating protein at 102A	-0.611492	0.00303172	0.125338	RhoGAP102A	1129.01	478.001	913.998	466	638.001	RhoGAP102A	4.46542	3.17672	4.48996	2.47601	3.43243
34609	zuc	Dmel_CG12314	CG12314|Dmel\CG12314|MitoPLD|ZUC|Zuc	FLYBASE:FBgn0261266	2L	33B5-33B5	zucchini	-0.613723	0.607746	0.979477	zuc	2	1	2	0	2	zuc	0.0379807	0.0319094	0.0471731	0	0.0516628
34977	jhamt	Dmel_CG17330	BG:DS09218.5|CG17330|DmJHAMT|Dmel\CG17330|JAHMT|JHAMT|JHamt|Jhamt	FLYBASE:FBgn0028841	2L	35F12-35F12	juvenile hormone acid methyltransferase	-0.603814	0.0146784	0.329145	jhamt	957.998	303.001	642.997	402.001	542.003	jhamt	19.4643	10.3444	16.2262	10.9724	14.9793
39715	pgant8	Dmel_CG7297	CG7297|Dmel\CG7297	FLYBASE:FBgn0036529	3L	71F1-71F1	polypeptide GalNAc transferase 8	-0.613095	0.11007	0.724627	pgant8	217.166	125	197.145	115	73.883	pgant8	2.15299	2.08231	2.42755	1.53161	0.996343
19835992	CR45043	Dmel_CR45043	Dmel\CR45043	FLYBASE:FBgn0266403	3L	63E3-63E3	ncRNA	-0.613039	0.240754	0.870072	CR45043	23	15	32	14	14	CR45043	0.650352	0.712684	1.12383	0.5318	0.538472
31446	CG15930	Dmel_CG15930	Dmel\CG15930	FLYBASE:FBgn0029754	X	4F5-4F5	CG15930 gene product from transcript CG15930-RB	-0.612761	0.638974	0.986147	CG15930	2	0	3	0	4	CG15930	0.0231555	0	0.0431398	0	0.062994
19834777	CR45279	Dmel_CR45279	Dmel\CR45279	FLYBASE:FBgn0266817	2R	49B7-49B7	ncRNA	-0.612211	0.178378	0.851417	CR45279	37.4148	16.0768	26.6238	15.0174	17.6	CR45279	1.28859	0.930372	1.13887	0.694809	0.824515
41093	CG11997	Dmel_CG11997	Dmel\CG11997	FLYBASE:FBgn0037662	3R	85C12-85C12	CG11997 gene product from transcript CG11997-RA	-0.612122	0.130265	0.770765	CG11997	171	65	145	118	60	CG11997	2.44456	1.56136	2.57457	2.26614	1.16673
37705	CG30414	Dmel_CG30414	CG3487|Dmel\CG30414|FBgn0050414|SP62	FLYBASE:FBgn0050414	2R	59D9-59D9	CG30414 gene product from transcript CG30414-RB	-0.611984	0.316622	0.890483	CG30414	20	13	39	22	12	CG30414	0.398554	0.435297	0.965282	0.588953	0.325277
35835	Cyp6a14	Dmel_CG8687	6a14|CG8687|Dmel\CG8687|Dmel_CR8687	FLYBASE:FBgn0033302	2R	44D3-44D3	CG8687 gene product from transcript CG8687-RE	-0.600071	0.0198552	0.400139	Cyp6a14	356	141	284.999	159	201	Cyp6a14	2.62289	1.74556	2.60799	1.57372	2.01437
26067059	pre-mod(mdg4)-H	Dmel_CG45987	CG45987|Dmel\CG45987	FLYBASE:FBgn0267649	3R	93D8-93D8	CG45987 gene product from transcript CG45987-RA	-0.610993	0.142428	0.773651	pre-mod(mdg4)-H	96.2865	31.0816	107.553	59.8924	72.3342	pre-mod(mdg4)-H	0.447291	0.242612	0.620554	0.373763	0.45707
32912	Mur18B	Dmel_CG7874	CG7874|Dmel\CG7874|anon-WO0140519.120	FLYBASE:FBgn0030999	X	18B1-18B1	Mucin related 18B	-0.610243	0.653978	0.989199	Mur18B	8	1	13	0	17	Mur18B	0.107992	0.0226823	0.21796	0	0.312152
45556	Cyp6a17	Dmel_CG10241	61D6S|6a17|CG10241|Cyp6A17|Dmel\CG10241|ESTS:61D6S|cyp6a17	FLYBASE:FBgn0015714	2R	51D1-51D1	Cytochrome P450-6a17	-0.610228	0.0906464	0.681438	Cyp6a17	4859.9	1410.99	4301.81	2230.95	3669.86	Cyp6a17	61.3493	29.9291	67.4474	37.8332	63.0154
38323	CG16985	Dmel_CG16985	BcDNA:RE30174|Dmel\CG16985	FLYBASE:FBgn0035355	3L	62E7-62E7	CG16985 gene product from transcript CG16985-RA	-0.610044	0.0575447	0.589044	CG16985	634	271	596	227	473	CG16985	21.5628	15.4871	25.1765	10.3715	21.8823
43721	CG1638	Dmel_CG1638	Dmel\CG1638|bs31f06.y1	FLYBASE:FBgn0039855	3R	100C7-100C7	CG1638 gene product from transcript CG1638-RB	-0.609969	0.156772	0.805467	CG1638	51	17	47	26	34	CG1638	0.709539	0.397411	0.812149	0.485936	0.643427
10178962	CR42860	Dmel_CR42860	Dmel\CR42860	FLYBASE:FBgn0262107	3L	62C3-62C3	ncRNA	-0.609678	0.14312	0.774227	CR42860	195.666	47.9369	81.1463	73.1388	88.7205	CR42860	2.91972	1.20193	1.50392	1.46613	1.80079
246446	CG30087	Dmel_CG30087	CG8215|CR30087|Dmel\CG30087|SP41	FLYBASE:FBgn0050087	2R	52C1-52C1	CG30087 gene product from transcript CG30087-RA	-0.608165	0.627665	0.983901	CG30087	1.28526	2	2.94283	1.48584	9.43715e-20	CG30087	0.0335969	0.0878464	0.0955445	0.0521773	3.35555e-21
44835	m	Dmel_CG9369	CG9369|Dmel\CG9369|M|Min|min	FLYBASE:FBgn0002577	X	10E1-10E2|1-36.2 cM	miniature	-0.608013	0.355573	0.915695	m	45	48	69	13	27	m	0.288118	0.516397	0.548705	0.111815	0.235145
38805	CG8607	Dmel_CG8607	Dmel\CG8607	FLYBASE:FBgn0035760	3L	65F4-65F4	CG8607 gene product from transcript CG8607-RA	-0.606953	0.0995289	0.690982	CG8607	95	38	65	37	48	CG8607	2.05465	1.38097	1.74606	1.07502	1.41212
41807	RpS5b	Dmel_CG7014	142157_at|CG7014|Dmel\CG7014|RS5B_DROME|RbS5b|S5b	FLYBASE:FBgn0038277	3R	88D6-88D6	Ribosomal protein S5b	-0.606764	0.418366	0.940409	RpS5b	22	2	15	16	11	RpS5b	0.504332	0.0770388	0.427088	0.492736	0.343006
4379887	CG34124	Dmel_CG34124	CG31652|Dmel\CG34124	FLYBASE:FBgn0083960	2L	25B4-25B5	CG34124 gene product from transcript CG34124-RA	-0.606502	0.439808	0.948178	CG34124	15	5	25	21	6	CG34124	0.0524565	0.0293808	0.108588	0.0986569	0.0285413
19836153	CR44472	Dmel_CR44472	Dmel\CR44472	FLYBASE:FBgn0265665	2R	56D14-56D14	ncRNA	-0.605923	0.284256	0.87029	CR44472	32	7	26	14	25	CR44472	1.014	0.372709	1.02327	0.595956	1.07756
43212	Tb	Dmel_CG5480	CG5480|Dmel\CG5480|Tu|TwdlA	FLYBASE:FBgn0243586	3R	97C3-97C3|3-90.6 cM	Tubby	-0.605304	0.353641	0.913515	Tb	37	19	20	17	6	Tb	0.78238	0.675079	0.525265	0.482909	0.172577
35009	CG17928	Dmel_CG17928	Dmel\CG17928|anon-WO0118547.16	FLYBASE:FBgn0032603	2L	36B1-36B1	CG17928 gene product from transcript CG17928-RA	-0.599746	0.000656819	0.0405029	CG17928	4039.99	1796.02	3006.01	1838.97	1785.03	CG17928	53.3468	39.8497	49.3003	32.6215	32.0617
32459	dah	Dmel_CG6157	Apd|CG6157|Dah|Dmel\CG6157|fs(1)dah	FLYBASE:FBgn0015926	X	13B6-13B6	discontinuous actin hexagon	-0.603326	0.293567	0.877802	dah	32	8	27	12	27	dah	0.296485	0.124545	0.310705	0.14936	0.340276
59141	CG18745	Dmel_CG18745	Dmel\CG18745	FLYBASE:FBgn0042102	3R	84E1-84E1	CG18745 gene product from transcript CG18745-RA	-0.60233	0.491179	0.955836	CG18745	257	139	254	29	239	CG18745	3.57552	3.24942	4.38906	0.542006	4.52291
43035	CG11852	Dmel_CG11852	CT33073|Dmel\CG11852	FLYBASE:FBgn0039297	3R	96C7-96C7	CG11852 gene product from transcript CG11852-RA	-0.601859	0.100245	0.692737	CG11852	276	72	224	171	152	CG11852	5.75795	2.52392	5.80415	4.79242	4.31337
3772280	LSm-4	Dmel_CG33677	BcDNA:SD20015|CG31990|CG31990-ORFA|CG33677|Dmel\CG33677|LSM4|LSm4	FLYBASE:FBgn0067622	2L	31E1-31E1	Like Sm protein 4	-0.601722	0.145307	0.78081	LSm-4	180.198	57.2626	185.394	82.031	156.328	LSm-4	2.48954	1.3293	3.18123	1.52246	2.93777
32178	CG11356	Dmel_CG11356	Arl13b|Dmel\CG11356	FLYBASE:FBgn0030375	X	11A4-11A4	CG11356 gene product from transcript CG11356-RA	-0.601596	0.398361	0.930381	CG11356	9	3	9	7	4	CG11356	0.25252	0.141436	0.313638	0.263847	0.152661
14462439	CR44017	Dmel_CR44017	Dmel\CR44017	FLYBASE:FBgn0264787	3R	83E6-83E6	ncRNA	-0.601489	0.0706247	0.6405	CR44017	148	51	115	68	87	CR44017	5.36861	3.10853	5.1812	3.31367	4.29274
32825	CG42323	Dmel_CG42323	CG15055|CG32550|Dmel\CG42323|Dmel_CG15055|Dmel_CG32550	FLYBASE:FBgn0259223	X	17B1-17B1	CG42323 gene product from transcript CG42323-RE	-0.601395	0.430006	0.945465	CG42323	12	2	5	5	6	CG42323	0.196257	0.0549617	0.101566	0.109854	0.133478
38408	Drsl2	Dmel_CG32279	CG10813|CG32279|CT30310|Dmel\CG32279|Dro-D|Dro2|Drs-lD|dmy2|dro-2|dro2	FLYBASE:FBgn0052279	3L	63D1-63D1	Drosomycin-like 2	-0.600688	0.558073	0.975233	Drsl2	5	2	4	0	5	Drsl2	0.327341	0.220012	0.325254	0	0.445262
38485	CG14989	Dmel_CG14989	BcDNA:GH06302|Dmel\CG14989	FLYBASE:FBgn0035495	3L	64A5-64A5	CG14989 gene product from transcript CG14989-RE	-0.595804	0.00120313	0.0636658	CG14989	9753.67	3545.99	7577.21	4883.04	5158.13	CG14989	72.8965	44.5309	70.3363	49.0262	52.4379
12798081	CG43267	Dmel_CG43267	Dmel\CG43267	FLYBASE:FBgn0262948	2R	43B2-43B2	CG43267 gene product from transcript CG43267-RA	-0.599903	0.398132	0.930381	CG43267	15	8	9	7	3	CG43267	0.913446	0.818591	0.680716	0.572651	0.248501
19836025	CR44716	Dmel_CR44716	Dmel\CR44716|lincRNA.504	FLYBASE:FBgn0265927	3L	68B4-68B4	ncRNA	-0.599802	0.679376	0.990012	CR44716	7.43887	0	0.292883	4.31703	0.585765	CR44716	0.387051	0	0.0189272	0.301749	0.0414571
39985	CG5577	Dmel_CG5577	20151379|Dmel\CG5577	FLYBASE:FBgn0036759	3L	75A4-75A4	CG5577 gene product from transcript CG5577-RB	-0.595679	0.000226754	0.0177833	CG5577	2274.57	975.839	2019.32	1164.95	1231.84	CG5577	22.9361	16.5342	25.2904	15.7807	16.8962
42923	CG13622	Dmel_CG13622	Dmel\CG13622	FLYBASE:FBgn0039202	3R	96A5-96A5	CG13622 gene product from transcript CG13622-RB	-0.599735	0.146625	0.783957	CG13622	62	26	45	22	35	CG13622	1.12544	0.793031	1.01456	0.536481	0.864201
41608	CG11670	Dmel_CG11670	Dmel\CG11670|SP27	FLYBASE:FBgn0038114	3R	87D9-87D9	CG11670 gene product from transcript CG11670-RD	-0.599053	0.62063	0.980741	CG11670	3	0	1	1	2	CG11670	0.0489175	0	0.0202523	0.021905	0.0443596
3885569	CG34026	Dmel_CG34026	BP1064|Dmel\CG34026	FLYBASE:FBgn0054026	X	8E7-8E7	CG34026 gene product from transcript CG34026-RB	-0.598034	0.737248	0.9909	CG34026	1691.99	1261.01	2419.98	8	2076.96	CG34026	49.3802	61.8385	87.7198	0.313649	82.4514
14462756	CR44197	Dmel_CR44197	Dmel\CR44197	FLYBASE:FBgn0265086	2L	34A5-34A5	ncRNA	-0.597842	0.293673	0.877802	CR44197	21	9	13	9	8	CR44197	0.604781	0.435518	0.465001	0.348194	0.313389
35521	CG7881	Dmel_CG7881	Dmel\CG7881	FLYBASE:FBgn0033048	2R	42A4-42A4	CG7881 gene product from transcript CG7881-RB	-0.595336	0.0452458	0.550324	CG7881	228.999	83.0001	163	111	111	CG7881	1.77855	1.08317	1.57236	1.15812	1.17266
5740160	snoRNA:Psi28S-1135c	Dmel_CR34604	CR34604|Dmel\CR34604|Psi28S-1135c|psi28S-1135c	FLYBASE:FBgn0083010	X	15E6-15E6	ncRNA	-0.593488	0.0454584	0.550324	snoRNA:Psi28S-1135c	411	219	399	159	260	snoRNA:Psi28S-1135c	62.6586	56.1007	75.5516	32.5639	53.9171
35886	Pgi	Dmel_CG8251	CG8251|Dmel\CG8251|GPI|Gpi|PGI|gpi|pgi	FLYBASE:FBgn0003074	2R	44F6-44F6	Phosphoglucose isomerase	-0.592439	0.00411133	0.151141	Pgi	32046.9	13446.9	24686.7	14884.4	15886	Pgi	284.005	200.239	271.728	177.203	191.5
35629	Tsp42Er	Dmel_CG12837	CG12837|Dm.Tsp42Er|Dmel\CG12837	FLYBASE:FBgn0033139	2R	42E7-42E7	Tetraspanin 42Er	-0.594542	0.334582	0.899887	Tsp42Er	235	151	281	53	209	Tsp42Er	6.04153	6.5229	8.97258	1.83044	7.3087
39339	CG7264	Dmel_CG7264	Dmel\CG7264	FLYBASE:FBgn0036214	3L	68E1-68E1	CG7264 gene product from transcript CG7264-RA	-0.594123	0.604245	0.979217	CG7264	11	0	2	3	7	CG7264	0.141065	0	0.0318557	0.0516829	0.122106
36856	CG8311	Dmel_CG8311	Dmel\CG8311	FLYBASE:FBgn0034141	2R	53C9-53C9	CG8311 gene product from transcript CG8311-RA	-0.592382	0.000172944	0.0147746	CG8311	2629	1153	2086	1210	1313	CG8311	30.2133	22.265	29.7751	18.6807	20.5252
19835025	CR44202	Dmel_CR44202	CG44202|Dmel\CR44202	FLYBASE:FBgn0265097	2R	43B3-43B3	ncRNA	-0.593001	0.621209	0.980741	CR44202	2	1	2	2	0	CR44202	0.10093	0.0847962	0.125358	0.135588	0
14462727	CR43855	Dmel_CR43855	Dmel\CR43855	FLYBASE:FBgn0264437	2L	29E2-29E2	ncRNA	-0.592801	0.253764	0.870072	CR43855	60	15	30	34	20	CR43855	1.75108	0.735581	1.08745	1.33301	0.793961
36394	CG8646	Dmel_CG8646	Dmel\CG8646	FLYBASE:FBgn0033763	2R	49B11-49B11	CG8646 gene product from transcript CG8646-RB	-0.592742	0.107979	0.716827	CG8646	301	73	210	144	189	CG8646	3.72211	1.51681	3.22533	2.39213	3.17906
14462753	CR43051	Dmel_CR43051	CG43051|Dmel\CR43051|GH14785|RE14176|psnoRNA:bun-a	FLYBASE:FBgn0262353	2L	33E7-33E7	ncRNA	-0.590585	0.0324251	0.48498	CR43051	431	232	377	192	204	CR43051	16.6011	15.0152	18.0356	9.93481	10.6882
40017	CG4306	Dmel_CG4306	Dmel\CG4306	FLYBASE:FBgn0036787	3L	75C7-75C7	CG4306 gene product from transcript CG4306-RA	-0.589666	0.00720443	0.215423	CG4306	990	369	734	517	461	CG4306	20.9746	13.1362	19.3147	14.7147	13.2854
19835526	CR44720	Dmel_CR44720	Dmel\CR44720	FLYBASE:FBgn0265931	3L	68C1-68C1	ncRNA	-0.591841	0.338179	0.902726	CR44720	19	6	14	6	14	CR44720	0.686928	0.364497	0.628662	0.291413	0.688494
35719	CG1942	Dmel_CG1942	DGAT2|Dmel\CG1942	FLYBASE:FBgn0033215	2R	43E12-43E12	CG1942 gene product from transcript CG1942-RA	-0.590596	0.117826	0.744899	CG1942	107	49	92	63	43	CG1942	1.78751	1.37545	1.9089	1.41386	0.977119
41197	CG9471	Dmel_CG9471	BVR|Dmel\CG9471	FLYBASE:FBgn0037749	3R	85E8-85E8	CG9471 gene product from transcript CG9471-RA	-0.583897	0.00807651	0.230437	CG9471	991.006	353	714.005	506.998	479.002	CG9471	22.5992	13.5262	20.2232	15.5319	14.8583
31262	fs(1)Yb	Dmel_CG2706	CG2706|Dmel\CG2706|EG:95B7.8|YB|Yb|fs(1)M104|fs(1)Y[b]|nov|yb	FLYBASE:FBgn0000928	X	3B3-3B3|1-1.8 cM	female sterile (1) Yb	-0.590438	0.218407	0.870072	fs(1)Yb	28	15	28	13	16	fs(1)Yb	0.174308	0.156904	0.216495	0.108718	0.135486
53512	Ugt36Bb	Dmel_CG13271	AC 005121B|CG13271|Dmel\CG13271	FLYBASE:FBgn0040261	2L	36B1-36B1	CG13271 gene product from transcript CG13271-RA	-0.590285	0.559491	0.975482	Ugt36Bb	15	7	2	3	2	Ugt36Bb	0.20186	0.158286	0.0334289	0.0542352	0.0366104
42951	CG13634	Dmel_CG13634	Dmel\CG13634	FLYBASE:FBgn0039224	3R	96A22-96A22	CG13634 gene product from transcript CG13634-RA	-0.590124	0.523463	0.964148	CG13634	10	1	9	11	3	CG13634	0.118677	0.0199412	0.13266	0.175371	0.0484286
49809	Rbp2	Dmel_CG4429	CG4429|Dmel\CG4429|MRE9|RRM2|anon-EST:fe1B9|cg4429|eIF4H|rrm2	FLYBASE:FBgn0262734	X	14C6-14C8	RNA-binding protein 2	-0.583494	0.00050305	0.0333036	Rbp2	3697.99	1520	2783.02	1538.01	2041	Rbp2	18.1986	12.5689	17.0106	10.1679	13.6625
50456	CG13245	Dmel_CG13245	BEST:GH06096|BEST:GH09435|BEST:GH21951|Dmel\CG13245|bs34a02.y1	FLYBASE:FBgn0045827	2L	35E1-35E1	CG13245 gene product from transcript CG13245-RB	-0.587767	0.24328	0.870072	CG13245	34.5	11	21	12	19.5	CG13245	0.706227	0.378358	0.53392	0.329994	0.542968
14462783	CG43816	Dmel_CG43816	Dmel\CG43816	FLYBASE:FBgn0264364	2L	35E1-35E1	CG43816 gene product from transcript CG43816-RB	-0.587767	0.24328	0.870072	CG43816	34.5	11	21	12	19.5	CG43816	0.706227	0.378358	0.53392	0.329994	0.542968
40690	CG12171	Dmel_CG12171	Dmel\CG12171|anon-WO0118547.83	FLYBASE:FBgn0037354	3R	83B7-83B7	CG12171 gene product from transcript CG12171-RA	-0.587259	0.0639541	0.619803	CG12171	1726	907	1846	659	1297	CG12171	37.1089	32.7664	49.2947	19.0337	37.9308
39328	CG14131	Dmel_CG14131	Dmel\CG14131|Pi3K68D	FLYBASE:FBgn0036205	3L	68D4-68D4	CG14131 gene product from transcript CG14131-RA	-0.587047	0.0697968	0.638781	CG14131	490	269	429	162	288.999	CG14131	4.21898	3.89178	4.58775	1.87381	3.38472
19835543	CR44317	Dmel_CR44317	Dmel\CR44317|lincRNA.671	FLYBASE:FBgn0265376	3R	82C3-82C3	ncRNA	-0.584916	0.106819	0.712111	CR44317	114	38	80	49	66	CR44317	1.82743	1.02354	1.59279	1.05519	1.43911
43007	CG11836	Dmel_CG11836	Dmel\CG11836|SP23	FLYBASE:FBgn0039272	3R	96B20-96B20	CG11836 gene product from transcript CG11836-RB	-0.584651	0.0727063	0.647377	CG11836	150	56	102	67	74	CG11836	2.39395	1.50175	2.02188	1.43648	1.60646
12798028	CR43608	Dmel_CR43608	Dmel\CR43608	FLYBASE:FBgn0263583	2L	38D1-38D1	ncRNA	-0.584417	0.411558	0.937269	CR43608	16	5	30	21	12	CR43608	0.43331	0.227528	1.0091	0.764009	0.442054
36214	lambdaTry	Dmel_CG12350	CG12350|Dmel\CG12350|SP76	FLYBASE:FBgn0043470	2R	47F3-47F3	CG12350 gene product from transcript CG12350-RA	-0.584009	0.644134	0.986896	lambdaTry	26	7	19	0	30	lambdaTry	0.595403	0.269353	0.54041	0	0.934488
5740596	CG34166	Dmel_CG34166	CG15281|Dmel\CG34166	FLYBASE:FBgn0085195	2L	35B5-35B5	CG34166 gene product from transcript CG34166-RD	-0.58396	0.0805121	0.653472	CG34166	1915.99	1066.99	2071.99	1285.01	787.001	CG34166	68.1408	63.7619	91.5236	61.3935	38.0719
36412	Cyp9h1	Dmel_CG17577	9h1|CG17577|Dmel\CG17577	FLYBASE:FBgn0033775	2R	49D4-49D4	CG17577 gene product from transcript CG17577-RA	-0.581817	0.02274	0.428414	Cyp9h1	720	322	626	283	466	Cyp9h1	9.70727	7.29467	10.4826	5.12568	8.54605
39820	CG4729	Dmel_CG4729	AGPAT3|Dmel\CG4729	FLYBASE:FBgn0036623	3L	72E4-72E4	CG4729 gene product from transcript CG4729-RA	-0.581482	0.000173898	0.0147746	CG4729	3263.04	1275.01	2558.98	1616	1707.03	CG4729	29.6282	19.4527	28.8591	19.7117	21.0833
35571	CG17266	Dmel_CG17266	Dmel\CG17266	FLYBASE:FBgn0033089	2R	42C4-42C4	CG17266 gene product from transcript CG17266-RA	-0.582697	0.146475	0.783957	CG17266	85	27	59	48	38	CG17266	2.04083	1.08928	1.75943	1.54821	1.24104
41587	grsm	Dmel_CG7340	BcDNA:LD41548|CG7340|Dmel\CG7340|granny-smith|l(3)c00064	FLYBASE:FBgn0040493	3R	87D5-87D5	granny smith	-0.58138	0.000855982	0.0495854	grsm	2019.99	812.006	1603.99	1058.01	984.986	grsm	18.0852	12.2158	17.8365	12.7252	11.9956
32579	disco	Dmel_CG9908	CG9908|DISCO|Disco|Dmel\CG9908|disc	FLYBASE:FBgn0000459	X	14B3-14B3|1-53.1 cM	disconnected	-0.581808	0.0675084	0.629132	disco	736.998	257	494	436.999	263	disco	4.94834	2.89942	4.11957	3.9416	2.40194
40241	CG5618	Dmel_CG5618	Dmel\CG5618	FLYBASE:FBgn0036975	3L	77B5-77B5	CG5618 gene product from transcript CG5618-RD	-0.580383	0.00327257	0.132401	CG5618	3832.89	1616.22	3320.2	1602.84	2493.52	CG5618	36.8271	26.0932	39.622	20.6885	32.5887
19835996	CR44351	Dmel_CR44351	Dmel\CR44351	FLYBASE:FBgn0265451	3L	62B3-62B4	ncRNA	-0.581419	0.372692	0.925708	CR44351	49.5808	32.3679	26.5135	14.6482	9.76764	CR44351	0.718688	0.788363	0.477338	0.28524	0.192589
10178956	CR42839	Dmel_CR42839	Dmel\CR42839	FLYBASE:FBgn0262028	3R	89A12-89A12	ncRNA	-0.581409	0.555386	0.974322	CR42839	35	49	83	5	42	CR42839	0.252492	0.593966	0.743687	0.0484563	0.41214
36415	CG17574	Dmel_CG17574	BcDNA:RH03863|Dmel\CG17574	FLYBASE:FBgn0033777	2R	49D4-49D6	CG17574 gene product from transcript CG17574-RA	-0.579882	0.00838422	0.23476	CG17574	1453.98	596.972	1253.83	606.956	961.883	CG17574	12.7764	8.81429	13.6842	7.16482	11.497
19835278	CR44334	Dmel_CR44334	Dmel\CR44334	FLYBASE:FBgn0265422	3R	84D3-84D3	ncRNA	-0.581311	0.513283	0.959698	CR44334	10	2	3	2	6	CR44334	0.418444	0.140622	0.155916	0.112426	0.34151
19834803	CR45274	Dmel_CR45274	Dmel\CR45274	FLYBASE:FBgn0266812	2R	54C10-54C10	ncRNA	-0.581124	0.621536	0.980741	CR45274	6	3	1	2	0	CR45274	0.326198	0.274054	0.0675246	0.14607	0
41075	CG31100	Dmel_CG31100	CG11976|CG11978|Dmel\CG31100	FLYBASE:FBgn0051100	3R	85C1-85C1	CG31100 gene product from transcript CG31100-RB	-0.576419	0.00205667	0.0927806	CG31100	1285.99	524	1025.01	593.001	716.996	CG31100	10.43	7.14105	10.3253	6.46102	7.91001
36613	Cpr51A	Dmel_CG10112	CG10112|Dmel\CG10112	FLYBASE:FBgn0033942	2R	51A6-51A6	Cuticular protein 51A	-0.575849	0.046066	0.550324	Cpr51A	363	199	359	154	222	Cpr51A	12.1563	11.1978	14.9321	6.92811	10.1126
40025	CG18233	Dmel_CG18233	Dmel\CG18233	FLYBASE:FBgn0036795	3L	75D3-75D4	CG18233 gene product from transcript CG18233-RB	-0.579424	0.350299	0.909341	CG18233	20	5	12	12	8	CG18233	0.281666	0.11832	0.209902	0.227031	0.153253
3885585	CG34027	Dmel_CG34027	BP1028|Dmel\CG34027	FLYBASE:FBgn0054027	3R	96C1-96C1	CG34027 gene product from transcript CG34027-RA	-0.579055	0.405078	0.935539	CG34027	22	3	13	9	16	CG34027	0.10518	0.0241	0.0771943	0.0578033	0.104051
32512	CG12379	Dmel_CG12379	Dmel\CG12379	FLYBASE:FBgn0030676	X	13E12-13E12	CG12379 gene product from transcript CG12379-RB	-0.578352	0.109791	0.72378	CG12379	99.309	42.2759	88.5562	59.3841	47.7763	CG12379	3.50328	2.50591	3.88005	2.81421	2.29252
19835800	CR45275	Dmel_CR45275	Dmel\CR45275	FLYBASE:FBgn0266813	2R	54C11-54C11	ncRNA	-0.578112	0.59077	0.978728	CR45275	21.4884	10.4526	6.68162	9.89291e-05	11.298	CR45275	0.848672	0.693658	0.327755	5.2488e-06	0.606948
34269	CG17855	Dmel_CG17855	Dmel\CG17855	FLYBASE:FBgn0032124	2L	30B10-30B10	CG17855 gene product from transcript CG17855-RA	-0.57792	0.403977	0.934769	CG17855	117	63	129	20	118	CG17855	1.47185	1.33169	2.01557	0.337992	2.01917
31389	CG3546	Dmel_CG3546	Dmel\CG3546	FLYBASE:FBgn0029716	X	4C7-4C7	CG3546 gene product from transcript CG3546-RA	-0.577853	0.614494	0.980741	CG3546	2	0	3	1	3	CG3546	0.0194131	0	0.0361675	0.0130396	0.0396096
36215	kappaTry	Dmel_CG12388	CG12388|Dmel\CG12388|SPH109	FLYBASE:FBgn0043471	2R	47F3-47F3	CG12388 gene product from transcript CG12388-RC	-0.57746	0.756149	0.9909	kappaTry	610	473	946	2	818	kappaTry	14.1927	18.4919	27.3375	0.0625123	25.8883
31692	Ir7c	Dmel_CG15324	CG15324|CT35324|DmelIR7c|Dmel\CG15324|IR7c	FLYBASE:FBgn0029966	X	7C1-7C1	Ionotropic receptor 7c	-0.577405	0.621784	0.980741	Ir7c	3	1	1	1	1	Ir7c	0.0277365	0.0155352	0.0114832	0.0124203	0.0125761
26067427	CR46110	Dmel_CR46110	Dmel\CR46110	FLYBASE:FBgn0267779	3R	99B11-99B11	ncRNA	-0.577321	0.318871	0.890483	CR46110	28	18	43	27	12	CR46110	0.838497	0.905735	1.59935	1.08619	0.488809
38325	CG16986	Dmel_CG16986	Dmel\CG16986	FLYBASE:FBgn0035356	3L	62E7-62E7	CG16986 gene product from transcript CG16986-RA	-0.576603	0.0839122	0.662753	CG16986	1796	866.001	1632.99	594.997	1288.01	CG16986	50.916	41.2527	57.4996	22.6602	49.6686
318721	Gba1b	Dmel_CG31414	CG10299|CG31414|Dmel\CG31414|dGBA1b	FLYBASE:FBgn0051414	3R	95A9-95A10	Glucocerebrosidase 1b	-0.575794	0.00238688	0.105499	Gba1b	2188.04	837.005	1619.01	1168.01	993.006	Gba1b	20.4288	13.1311	18.7745	14.6499	12.6111
34588	CG14931	Dmel_CG14931	Dmel\CG14931	FLYBASE:FBgn0032374	2L	33A1-33A1	CG14931 gene product from transcript CG14931-RC	-0.576284	0.70882	0.990721	CG14931	4	0	0	0	3	CG14931	0.0851598	0	0	0	0.0868782
7354373	CG42357	Dmel_CG42357	CG32308|Dmel\CG42357|Dmel_CG32308	FLYBASE:FBgn0259703	3L	62C1-62C2	CG42357 gene product from transcript CG42357-RA	-0.576284	0.70882	0.990721	CG42357	4	0	0	0	3	CG42357	0.0645953	0	0	0	0.0658987
38136	Psf1	Dmel_CG9187	CG9187|CG9187-PA|Dmel\CG9187|psf1	FLYBASE:FBgn0035194	3L	61F4-61F4	CG9187 gene product from transcript CG9187-RA	-0.576238	0.149419	0.789858	Psf1	59	31	59	27	36	Psf1	1.85875	1.64103	2.30862	1.1427	1.54272
37428	CG10505	Dmel_CG10505	Dme_CG10505|Dmel\CG10505	FLYBASE:FBgn0034612	2R	57D7-57D8	CG10505 gene product from transcript CG10505-RA	-0.575937	0.589821	0.978663	CG10505	267.781	266.559	430.659	29.3033	269.713	CG10505	1.31899	2.20618	2.63468	0.193901	1.80709
32437	Lsd-2	Dmel_CG9057	145098_at|CG9057|DmPLIN2|Dmel\CG9057|LSD-2|LSD2|LSP-2|Lsd2|PLIN2|plin2	FLYBASE:FBgn0030608	X	13A8-13A9	Lipid storage droplet-2	-0.575025	0.00163515	0.0801485	Lsd-2	11992.8	4956.03	9067.28	5830.92	5808.02	Lsd-2	56.8628	39.4843	53.3967	37.1401	37.4583
34472	CG7300	Dmel_CG7300	Dmel\CG7300	FLYBASE:FBgn0032286	2L	32A4-32A4	CG7300 gene product from transcript CG7300-RD	-0.573974	0.00471495	0.16576	CG7300	5252.83	1979.21	3636.66	1998.8	3070.02	CG7300	37.6204	23.8181	32.3493	19.2309	29.9079
36098	Prx2540-2	Dmel_CG11765	CG11765|DPx-2540-2|DPx2540|Dmel\CG11765|Prx2540	FLYBASE:FBgn0033518	2R	47A7-47A7	Peroxiredoxin 2540-2	-0.573046	0.012566	0.298795	Prx2540-2	832	420	815	468	423	Prx2540-2	21.1897	17.9736	25.7805	16.0121	14.654
12798348	CG42878	Dmel_CG42878	Dmel\CG42878|chr2R_15474834_15475129.0	FLYBASE:FBgn0262170	2R	56E1-56E1	CG42878 gene product from transcript CG42878-RA	-0.574025	0.392999	0.929028	CG42878	41	6	12	17	18	CG42878	2.62893	0.646446	0.955672	1.46435	1.56994
34805	Ance	Dmel_CG8827	ACE|ANCE|AnCE|BG:DS08220.3|CG8827|Dmel\CG8827|RACE|Race|ance|anon-EST:fe3D10|br31|l(2)34Eb|l(2)br31|l34Eb|race	FLYBASE:FBgn0012037	2L	34E2-34E2	Angiotensin converting enzyme	-0.569701	0.0370574	0.521073	Ance	4869.15	2607.99	4399.11	1760.03	3016.96	Ance	48.6266	43.7635	54.5655	23.6124	40.9832
31532	CG5966	Dmel_CG5966	141233_at|Dmel\CG5966	FLYBASE:FBgn0029831	X	5D1-5D1	CG5966 gene product from transcript CG5966-RB	-0.573754	0.613294	0.980741	CG5966	3208.07	557	3855.08	4528.17	667	CG5966	18.6454	5.43961	27.8287	35.355	5.27313
36955	Mtap	Dmel_CG4802	CG4802|Dmel\CG4802|MTAP	FLYBASE:FBgn0034215	2R	54B7-54B7	Methylthioadenosine phosphorylase	-0.568231	0.000555102	0.0357821	Mtap	2002.01	842	1559.98	923.002	1067	Mtap	31.3547	22.1581	30.3449	19.4195	22.7307
40906	alpha-Est4	Dmel_CG1082	C|CG1082|DmalphaE4|Dmel\CG1082|FBgn0015572|aE4|alphaE4	FLYBASE:FBgn0015572	3R	84D9-84D9	alpha-Esterase-4	-0.572799	0.227661	0.870072	alpha-Est4	71.2671	40.417	50.9771	19.1041	36.062	alpha-Est4	0.88833	0.846513	0.789209	0.319899	0.611434
33949	CG11322	Dmel_CG11322	Dmel\CG11322	FLYBASE:FBgn0031856	2L	27B1-27B1	CG11322 gene product from transcript CG11322-RB	-0.572487	0.294862	0.878854	CG11322	23	13	18	10	9	CG11322	0.284091	0.26981	0.276143	0.165932	0.151212
31786	Cp7Fc	Dmel_CG15351	CG15351|D|Dmel\CG15351|E|s37	FLYBASE:FBgn0014466	X	7F1-7F1	Chorion protein c at 7F	-0.571259	0.449484	0.950555	Cp7Fc	15	5	6	8	3	Cp7Fc	0.288881	0.161802	0.14352	0.206975	0.0785895
50110	CG11458	Dmel_CG11458	Dmel\CG11458	FLYBASE:FBgn0040637	3L	77F4-77F4	CG11458 gene product from transcript CG11458-RA	-0.571115	0.354521	0.914282	CG11458	98	21	103	98	45	CG11458	3.97857	1.43253	5.19361	5.34474	2.48501
36352	Cpr49Af	Dmel_CG8510	CG8510|DmelCpr49Af|Dmel\CG8510	FLYBASE:FBgn0033729	2R	49A2-49A3	Cuticular protein 49Af	-0.570981	0.463515	0.951916	Cpr49Af	6	5	19	7	9	Cpr49Af	0.123869	0.173447	0.487188	0.194137	0.252737
3772585	snoRNA:Psi18S-1347c	Dmel_CR33633	CR33633|Dm-203|Dmel\CR33633|Psi18S-1347c|psi18S-1347c|snoR203|snoRNA:203	FLYBASE:FBgn0086600	2R	55B9-55B9	ncRNA	-0.570766	0.202489	0.870072	snoRNA:Psi18S-1347c	70	40	56	34	24	snoRNA:Psi18S-1347c	10.4525	10.0361	10.3858	6.82026	4.8747
41979	CG17930	Dmel_CG17930	Dmel\CG17930	FLYBASE:FBgn0038416	3R	89B12-89B12	CG17930 gene product from transcript CG17930-RA	-0.570654	0.0794111	0.648575	CG17930	253	130	347	168	195	CG17930	3.33674	2.88091	5.68412	2.97654	3.49825
19834913	CR45214	Dmel_CR45214	Dmel\CR45214	FLYBASE:FBgn0266741	3R	96C8-96C8	ncRNA	-0.570469	0.271272	0.870072	CR45214	34.8997	27.2911	50.177	24.0616	16.7278	CR45214	0.559446	0.735094	0.999017	0.518157	0.364746
34144	CG14275	Dmel_CG14275	BcDNA:RE73208|CT33900|Dmel\CG14275	FLYBASE:FBgn0032022	2L	29A5-29A5	CG14275 gene product from transcript CG14275-RA	-0.565052	0.00972301	0.252881	CG14275	1064	394	795.003	573.998	512.003	CG14275	23.7666	14.7879	22.0559	17.2241	15.5565
41452	CG18547	Dmel_CG18547	Dmel\CG18547	FLYBASE:FBgn0037973	3R	87A4-87A4	CG18547 gene product from transcript CG18547-RA	-0.569507	0.487878	0.955836	CG18547	901	490	1097	162	1009	CG18547	17.3675	15.8706	26.2634	4.19495	26.4556
35902	CG8213	Dmel_CG8213	Dmel\CG8213|SP44|c-SP44	FLYBASE:FBgn0033359	2R	44F12-45A1	CG8213 gene product from transcript CG8213-RB	-0.568658	0.101006	0.693418	CG8213	254	123	238	167	100	CG8213	0.834328	0.678881	0.970983	0.736919	0.446805
39150	Ilp2	Dmel_CG8167	CG8167|DILP|DILP-2|DILP2|Dilp|Dilp 2|Dilp-2|Dilp2|Dmel\CG8167|ILP2|IRP|Ilp|Ilp-2|dILP-2|dILP2|dIlp2|dilp|dilp-2|dilp2|ilp2	FLYBASE:FBgn0036046	3L	67C8-67C8	Insulin-like peptide 2	-0.563245	0.00353728	0.140144	Ilp2	1546	716	1172	655	782	Ilp2	50.3048	39.147	47.3652	28.6313	34.6116
36802	CG7786	Dmel_CG7786	DM33|DM7|Dmel\CG7786	FLYBASE:FBgn0034096	2R	53A1-53A1	CG7786 gene product from transcript CG7786-RA	-0.567847	0.65678	0.9895	CG7786	1	0	5	4	1	CG7786	0.0376527	0	0.233829	0.202328	0.0512166
59216	CG32165	Dmel_CG32165	CG18218|CG18861|Dmel\CG32165|Imp4/5|anon-73Bb	FLYBASE:FBgn0042178	3L	73A11-73B1	CG32165 gene product from transcript CG32165-RC	-0.567697	0.1053	0.709094	CG32165	176	75	123	59	103	CG32165	0.986872	0.706634	0.856614	0.444427	0.785597
40984	CG11693	Dmel_CG11693	Dmel\CG11693	FLYBASE:FBgn0037570	3R	84F11-84F11	CG11693 gene product from transcript CG11693-RB	-0.566823	0.356621	0.915695	CG11693	47	30	34	8	25	CG11693	0.539854	0.579009	0.485053	0.123444	0.390601
31185	Pgd	Dmel_CG3724	6-PGD|6-Pgd|6-pgd|6PGD|6PGDH|6Pgd|6Pgdh|6pgdh|A7|CG3724|Dmel\CG3724|EG:87B1.4|N1|PGD|Pdg|l(1)2Dc|l(1)2De|l(1)A7|l(1)G0385|l(1)N1|l(1)N3[90]|l(1)Pgd|l(1)Pgd-A|l35|pgd	FLYBASE:FBgn0004654	X	2D4-2D4	Phosphogluconate dehydrogenase	-0.562831	0.00253146	0.11109	Pgd	8404.34	3979.95	6542.54	3636.13	4227.84	Pgd	96.6872	76.9358	93.4854	56.1959	66.1606
37058	CG10911	Dmel_CG10911	Dmel\CG10911|anon-WO0140519.211	FLYBASE:FBgn0034295	2R	55B2-55B2	CG10911 gene product from transcript CG10911-RA	-0.565048	0.752903	0.9909	CG10911	3225	1959	4140	14	4210	CG10911	57.5823	58.7731	91.8103	0.335805	102.248
42568	Gr93a	Dmel_CG13417	93F.1|CG13417|Dmel\CG13417|GR93|GR93F.1|GR93a|Gr93F1	FLYBASE:FBgn0041229	3R	93F13-93F13	Gustatory receptor 93a	-0.564783	0.406937	0.935539	Gr93a	16	3	8	7	9	Gr93a	0.240562	0.0757902	0.149392	0.141386	0.184062
37284	Efhc1.2	Dmel_CG11048	CG11048|Dmel\CG11048	FLYBASE:FBgn0034487	2R	56F11-56F11	EFHC1 homologue 2	-0.563645	0.226606	0.870072	Efhc1.2	58	35	59	19	40	Efhc1.2	0.491623	0.498491	0.621137	0.21635	0.461189
19835273	CR45332	Dmel_CR45332	Dmel\CR45332	FLYBASE:FBgn0266871	2L	36E2-36E2	ncRNA	-0.5635	0.177593	0.84949	CR45332	70	23	55	44	33	CR45332	1.72437	0.952017	1.68278	1.45608	1.10576
34115	CG8460	Dmel_CG8460	Dmel\CG8460	FLYBASE:FBgn0031996	2L	28F1-28F1	CG8460 gene product from transcript CG8460-RA	-0.559055	0.0258226	0.440736	CG8460	450	204	345	187	243	CG8460	7.17136	5.46266	6.82873	4.00341	5.26756
36567	CG18327	Dmel_CG18327	Dmel\CG18327	FLYBASE:FBgn0033904	2R	50E1-50E1	CG18327 gene product from transcript CG18327-RA	-0.562936	0.0638754	0.619803	CG18327	263.001	111	277	139	192	CG18327	5.38878	3.82157	7.04928	3.82602	5.35117
41766	CG8066	Dmel_CG8066	Dmel\CG8066	FLYBASE:FBgn0038243	3R	88C6-88C6	CG8066 gene product from transcript CG8066-RA	-0.558865	0.0123466	0.297253	CG8066	746.999	342	728.998	380.001	476.998	CG8066	13.8834	10.6804	16.8281	9.48773	12.0589
14462810	CG43739	Dmel_CG43739	Dm_2L:110584|Dmel\CG43739	FLYBASE:FBgn0263996	2L	38F3-38F5	CG43739 gene product from transcript CG43739-RA	-0.562774	0.0632438	0.618074	CG43739	722.786	302.448	466.524	222.379	419.177	CG43739	3.24026	2.27828	2.59763	1.33926	2.55613
26067406	CR46089	Dmel_CR46089	Dmel\CR46089	FLYBASE:FBgn0267758	3R	94D10-94D10	ncRNA	-0.562708	0.146052	0.783433	CR46089	79.1768	29.7881	48.7785	34.404	37.2726	CR46089	0.340526	0.215268	0.260563	0.198775	0.218051
37569	CG4752	Dmel_CG4752	Dmel\CG4752	FLYBASE:FBgn0034733	2R	58E3-58E3	CG4752 gene product from transcript CG4752-RA	-0.562151	0.0558407	0.580538	CG4752	2092	848	1700	1354	810	CG4752	11.4162	7.77569	11.5223	9.92606	6.01254
19834814	CG44314	Dmel_CG44314	Dmel\CG44314	FLYBASE:FBgn0265373	2R	48D8-48D8	CG44314 gene product from transcript CG44314-RB	-0.561827	0.619978	0.980741	CG44314	12.2207	7.1414	2.97292	9.44312e-27	4.10048	CG44314	0.133012	0.130606	0.0401892	1.38073e-28	0.0607076
32691	CG4949	Dmel_CG4949	Dmel\CG4949	FLYBASE:FBgn0030813	X	15E1-15E1	CG4949 gene product from transcript CG4949-RA	-0.561736	0.091245	0.681438	CG4949	219.927	71.7747	130.989	86.9999	119.929	CG4949	2.04636	1.12217	1.51381	1.08748	1.51789
5740129	CG34206	Dmel_CG34206	Dmel\CG34206	FLYBASE:FBgn0085235	2R	58C4-58C4	CG34206 gene product from transcript CG34206-RA	-0.56167	0.446098	0.949235	CG34206	20	2	11	10	13	CG34206	0.508773	0.0854888	0.347551	0.341739	0.449834
40768	CG15594	Dmel_CG15594	Dmel\CG15594	FLYBASE:FBgn0037421	3R	83E2-83E2	CG15594 gene product from transcript CG15594-RB	-0.561318	0.674961	0.990012	CG15594	4	0	0	1	2	CG15594	0.059975	0	0	0.0201424	0.0407901
3771733	CG33642	Dmel_CG33642	Dmel\CG33642	FLYBASE:FBgn0053642	2L	34C4-34C4	CG33642 gene product from transcript CG33642-RA	-0.56051	0.253555	0.870072	CG33642	65	17	33	36	24	CG33642	2.0186	0.887098	1.27287	1.5019	1.01383
246648	Cyp12d1-p	Dmel_CG30489	12D1|12d1|CG18240|CG30489|CYP12D1|CYP12d1-p|Cyp 12d1|Cyp12d1|Dmel\CG30489	FLYBASE:FBgn0050489	2R	47D4-47D4	CG30489 gene product from transcript CG30489-RB	-0.559954	0.0659475	0.62677	Cyp12d1-p	253	135	298	165	148	Cyp12d1-p	1.23062	1.10337	1.80033	1.07817	0.979217
41296	Mcm5	Dmel_CG4082	CG4082|DmCDC46|DmCDC465|DmMCM5|DmMcm5|DmeMCM5|Dmel\CG4082|MCM5|McM5|PCR4|mcm5	FLYBASE:FBgn0017577	3R	86C6-86C6	Minichromosome maintenance 5	-0.559363	0.150566	0.79291	Mcm5	132	62	87	64	45	Mcm5	1.17362	0.926256	0.960739	0.764424	0.544229
12798362	CR43603	Dmel_CR43603	Dmel\CR43603|unsRNA:CG10576-a	FLYBASE:FBgn0263488	3L	64E6-64E6	ncRNA	-0.555296	0.0204562	0.405229	CR43603	515	206	447	258	317	CR43603	60.3628	40.5709	65.0731	40.6239	50.5401
40048	Cat	Dmel_CG6871	CAT|CATA|CG6871|CT21282|CatA|DMCATHPO|DROCATHPO|Dmel\CG6871|U00145|bs36h11.y1|cat|catalase	FLYBASE:FBgn0000261	3L	75E1-75E1|3-47.0 cM	Catalase	-0.553867	0.0109334	0.274555	Cat	17241	7161	13512	9586	7849	Cat	188.595	131.621	183.577	140.866	116.788
318623	GluRIIE	Dmel_CG31201	CG31201|DmelGluRIIE|Dmel\CG31201|GluR-IIE	FLYBASE:FBgn0051201	3R	92F4-92F4	Glutamate receptor IIE	-0.558742	0.245865	0.870072	GluRIIE	81.1521	46	109	31	81	GluRIIE	0.513702	0.489277	0.856979	0.263617	0.697447
33426	CG3557	Dmel_CG3557	Dmel\CG3557	FLYBASE:FBgn0031423	2L	22E1-22E1	CG3557 gene product from transcript CG3557-RC	-0.558031	0.629115	0.984554	CG3557	2	0	3	3	1	CG3557	0.0446283	0	0.0831445	0.0899294	0.0303525
50396	CG15036	Dmel_CG15036	Dmel\CG15036	FLYBASE:FBgn0040922	X	7B2-7B2	CG15036 gene product from transcript CG15036-RA	-0.557358	0.367355	0.922604	CG15036	15	9	16	5	11	CG15036	1.03485	1.04331	1.37101	0.463402	1.03227
44110	Mgstl	Dmel_CG1742	BcDNA:RE10696|BcDNA:RH59553|CG1742|Dmel\CG1742|Mgst1	FLYBASE:FBgn0025814	X	19E7-19E7	Microsomal glutathione S-transferase-like	-0.55232	0.00159496	0.0786829	Mgstl	7405.9	2955.21	5327.65	3659.86	3562.56	Mgstl	136.48	91.5089	121.943	90.6054	89.3031
32905	Mec2	Dmel_CG7635	CG7635|DMec2|Dmel\CG7635	FLYBASE:FBgn0030993	X	18A6-18A6	CG7635 gene product from transcript CG7635-RA	-0.554888	0.277485	0.870072	Mec2	304	224	368	91	231	Mec2	5.35338	6.62807	8.04885	2.15276	5.53326
42386	CG17190	Dmel_CG17190	Dmel\CG17190	FLYBASE:FBgn0038761	3R	92C1-92C1	CG17190 gene product from transcript CG17190-RB	-0.554303	0.0571176	0.588011	CG17190	246	98	201	111	153	CG17190	5.75432	3.85186	5.83965	3.48804	4.86816
19835029	CR45197	Dmel_CR45197	Dmel\CR45197	FLYBASE:FBgn0266707	X	3B1-3B1	ncRNA	-0.553868	0.123273	0.76126	CR45197	163.19	88.2529	141.387	57.7584	97.6737	CR45197	2.4202	2.19924	2.60434	1.15073	1.97038
35265	fbp	Dmel_CG31692	CG10611|CG31692|Dmel\CG31692|FbPase	FLYBASE:FBgn0032820	2L	38A2-38A3	fructose-1,6-bisphosphatase	-0.551215	0.00904572	0.244711	fbp	4088.98	1531.01	3192.06	2441.95	1885.01	fbp	74.1626	46.6589	71.9073	59.4987	46.5048
246448	CG30090	Dmel_CG30090	BcDNA:GH21666|CG8215|Dmel\CG30090|SP41	FLYBASE:FBgn0050090	2R	52C1-52C1	CG30090 gene product from transcript CG30090-RA	-0.552596	0.186456	0.8645	CG30090	168	46	103	59	115	CG30090	3.66622	1.68676	2.79176	1.72966	3.41367
32992	Pmp70	Dmel_CG12703	CG12703|Dmel\CG12703|PMP70|i17	FLYBASE:FBgn0031069	X	18F1-18F1	Peroxisomal Membrane Protein 70 kDa	-0.547995	0.00325916	0.132208	Pmp70	9137.01	4263.91	8512.92	4474	5654.86	Pmp70	54.4398	42.688	62.9974	35.8103	45.8299
39779	CG13055	Dmel_CG13055	Dmel\CG13055	FLYBASE:FBgn0036583	3L	72D10-72D10	CG13055 gene product from transcript CG13055-RB	-0.552024	0.095686	0.688583	CG13055	172	65	120	68	102	CG13055	1.34112	0.851601	1.16212	0.712273	1.08181
326154	CG31689	Dmel_CG31689	CG9892|Dmel\CG31689	FLYBASE:FBgn0031449	2L	23A3-23A3	CG31689 gene product from transcript CG31689-RH	-0.546682	0.0122546	0.296067	CG31689	13733.2	5803.97	11398.7	8122.07	6340.14	CG31689	90.6984	64.408	93.5012	72.0603	56.9564
19835317	CR44512	Dmel_CR44512	Dmel\CR44512	FLYBASE:FBgn0265705	X	18D13-18D13	ncRNA	-0.551201	0.399509	0.930685	CR44512	12.9467	4.26934	14.1861	10.6454	7.40334	CR44512	0.387174	0.214533	0.526916	0.427672	0.301155
5740481	CG34198	Dmel_CG34198	Dmel\CG34198	FLYBASE:FBgn0085227	2R	56E1-56E1	CG34198 gene product from transcript CG34198-RA	-0.551104	0.652809	0.989095	CG34198	50	36	58	1	52	CG34198	2.04896	2.47885	2.95205	0.0550508	2.89855
19835574	CR44599	Dmel_CR44599	Dmel\CR44599	FLYBASE:FBgn0265810	2L	34B9-34B9	ncRNA	-0.551097	0.335908	0.901076	CR44599	86.872	78.0543	93.7422	30.1073	33.9699	CR44599	3.25411	4.91285	4.36133	1.51504	1.73085
318996	CG31875	Dmel_CG31875	BcDNA:AT29184|CG5831|Desr|Dmel\CG31875	FLYBASE:FBgn0051875	2L	30F5-30F5	CG31875 gene product from transcript CG31875-RB	-0.550078	0.298612	0.881257	CG31875	35	25	33	13	16	CG31875	0.528782	0.634649	0.619233	0.263847	0.328809
318012	Or65b	Dmel_CG32402	65b|CG32402|DOR63|Dmel\CG32402|LU27.1	FLYBASE:FBgn0041624	3L	65A14-65A14	Odorant receptor 65b	-0.54992	0.322024	0.891099	Or65b	29	11	19	18	9	Or65b	0.517794	0.330018	0.421352	0.431749	0.218583
36874	Acp53Ea	Dmel_CG8622	ACP53EA|Acp53E|BcDNA:AT09943|CG8622|Dmel\CG8622	FLYBASE:FBgn0015584	2R	53D6-53D6	Accessory gland protein 53Ea	-0.548889	0.627817	0.983901	Acp53Ea	3	0	2	1	3	Acp53Ea	0.139749	0	0.115715	0.0625791	0.190092
33038	Obp19b	Dmel_CG1670	19b|CG1670|DmelObp19b|Dmel\CG1670|anon-WO0140519.23|o19b	FLYBASE:FBgn0031110	X	19D1-19D1	Odorant-binding protein 19b	-0.548811	0.390571	0.928676	Obp19b	736	334	218	162	216	Obp19b	24.8767	18.9691	9.15174	7.3558	9.93078
33027	Inx7	Dmel_CG2977	CG2977|CG32731|D-inx-7|Dm-inx7|Dmel\CG2977|FBpp0070994|inx-7|inx7|prp7	FLYBASE:FBgn0027106	X	6E4-6E4	Innexin 7	-0.548713	0.563614	0.975983	Inx7	415	395	561	57	340	Inx7	5.53695	8.85534	9.29646	1.02164	6.17044
50271	CG13069	Dmel_CG13069	Dmel\CG13069	FLYBASE:FBgn0040798	3L	72D10-72D10	CG13069 gene product from transcript CG13069-RA	-0.548488	0.615317	0.980741	CG13069	7	0	6	2	9	CG13069	0.363349	0	0.38682	0.139462	0.635452
32640	r	Dmel_CG18572	ACT|CAD|CG18572|CG4601|CPS|DHO|DRORUD|Dmel\CG18572|GAT|PYR1|Su(b)|csp2|fs(1)829|fs(1)M34|l(1)Ab	FLYBASE:FBgn0003189	X	14F5-15A1	rudimentary	-0.546122	0.00406494	0.150157	r	3612.06	1336	2849.03	2087.97	1810.98	r	11.0505	6.86787	10.8257	8.58131	7.53628
19835473	CR45163	Dmel_CR45163	Dmel\CR45163	FLYBASE:FBgn0266656	3L	80A1-80A1	ncRNA	-0.547501	0.679928	0.990012	CR45163	2.11897	3.26717	2.23443	0	6.59451e-41	CR45163	0.105469	0.273248	0.138134	0	4.46454e-42
37045	CG14492	Dmel_CG14492	Dmel\CG14492	FLYBASE:FBgn0034283	2R	55A1-55A1	CG14492 gene product from transcript CG14492-RA	-0.547497	0.496815	0.956811	CG14492	8	1	10	7	7	CG14492	0.290679	0.0610532	0.45129	0.341682	0.345968
34077	spz3	Dmel_CG7104	CG14533|CG7104|CT21967|CT34263|Dmel\CG7104|Spz3	FLYBASE:FBgn0031959	2L	28D2-28D2	spatzle 3	-0.547248	0.073748	0.648575	spz3	197	80	165	113	100	spz3	1.68291	1.14834	1.75069	1.2968	1.16201
317973	CG32313	Dmel_CG32313	Dmel\CG32313	FLYBASE:FBgn0052313	3L	62A3-62A3	CG32313 gene product from transcript CG32313-RA	-0.546816	0.478417	0.952739	CG32313	10	3	4	4	4	CG32313	0.289906	0.146138	0.144029	0.155782	0.157736
34093	Tg	Dmel_CG7356	CG7356|Dmel\CG7356|TG|dTG|dTG-alpha|tg	FLYBASE:FBgn0031975	2L	28D3-28D3	Transglutaminase	-0.545652	0.0028126	0.11915	Tg	2757.03	998.009	2271.98	1476.99	1636.01	Tg	19.2093	11.6839	19.661	13.8244	15.5049
44887	mdy	Dmel_CG31991	CG13273|CG17937|CG17938|CG31991|CT39962|DGAT|DGAT1|Dgat1|Dmel\CG31991|Mdy|mdcds_3562	FLYBASE:FBgn0004797	2L	36B1-36B2	midway	-0.544756	0.00495872	0.172145	mdy	3228.98	1152	2381.96	1824.01	1558.02	mdy	26.1788	15.6935	23.9856	19.8661	17.1819
42318	CG3734	Dmel_CG3734	Dmel\CG3734	FLYBASE:FBgn0038700	3R	92A3-92A3	CG3734 gene product from transcript CG3734-RA	-0.545897	0.758203	0.9909	CG3734	485	588.998	812	3	467	CG3734	6.53085	13.3268	13.5805	0.0542687	8.55381
33696	CG2837	Dmel_CG2837	Dmel\CG2837	FLYBASE:FBgn0031646	2L	25B2-25B3	CG2837 gene product from transcript CG2837-RC	-0.545691	0.0766503	0.648575	CG2837	310	103	261	191	173	CG2837	5.22279	2.91583	5.46151	4.32289	3.96462
38124	CG9119	Dmel_CG9119	CT9987|Dmel\CG9119	FLYBASE:FBgn0035189	3L	61F3-61F3	CG9119 gene product from transcript CG9119-RA	-0.541309	0.0408519	0.544206	CG9119	2826	1656	3390	1378	2119	CG9119	50.8328	50.0516	75.7363	33.2983	51.8463
43991	Pten	Dmel_CG5671	CG5671|DPTEN|Dmel\CG5671|PTEN|PTEN3|dPTEN|dPten|dpten|pten	FLYBASE:FBgn0026379	2L	31B1-31B1	Phosphatase and tensin homolog	-0.540126	0.0252851	0.438724	Pten	1907	677.001	1559	850.001	1335.99	Pten	13.2656	7.91317	13.4696	7.94319	12.6414
37287	CG9864	Dmel_CG9864	CT27832|Dmel\CG9864	FLYBASE:FBgn0034490	2R	56F11-56F11	CG9864 gene product from transcript CG9864-RB	-0.544754	0.509148	0.959698	CG9864	244	311	614.002	93.9999	322	CG9864	3.03446	6.49888	9.48407	1.57044	5.44707
42730	CG17109	Dmel_CG17109	Dmel\CG17109	FLYBASE:FBgn0039051	3R	94D13-94D13	CG17109 gene product from transcript CG17109-RB	-0.54383	0.233205	0.870072	CG17109	530.003	398.998	681.997	196	400.001	CG17109	8.41556	10.6454	13.4499	4.18081	8.63933
38069	Cypl	Dmel_CG13892	CG13892|Dmel\CG13892|cycl|cypl	FLYBASE:FBgn0035141	3L	61C3-61C3	Cyclophilin-like	-0.543383	0.0633859	0.618609	Cypl	225	103	195	101	138	Cypl	6.83176	5.255	7.35389	4.11976	5.6996
41615	timeout	Dmel_CG7855	CG14381|CG14382|CG7855|CG8148|Dmel\CG7855|TIM2|dtim2|tim2	FLYBASE:FBgn0038118	3R	87D12-87D14	CG7855 gene product from transcript CG7855-RA	-0.542035	0.15567	0.804544	timeout	158	49	145	110	91	timeout	0.794223	0.413873	0.905285	0.742811	0.622216
42536	tin	Dmel_CG7895	CG7895|DROHOXHK4|DROHOXNK4|DmNK-4|Dmel\CG7895|HOX|NK-4|NK-4/msh-2|NK4|NK4/msh-2|NKX2.5|TIN|Tin|msh-2|msh2|tin/NK4	FLYBASE:FBgn0004110	3R	93D9-93D9	tinman	-0.541987	0.68923	0.990429	tin	4	0	1	0	4	tin	0.0524061	0	0.0162725	0	0.0712847
40752	Osi1	Dmel_CG15585	CG15585|Dmel\CG15585|osi1	FLYBASE:FBgn0037406	3R	83D5-83D5	Osiris 1	-0.541987	0.68923	0.990429	Osi1	4	0	1	0	4	Osi1	0.0751756	0	0.0233426	0	0.102257
5740743	CG34436	Dmel_CG34436	CG16918|Dmel\CG34436|Dmel_CG16918|SPH201	FLYBASE:FBgn0085465	3R	98C3-98C3	CG34436 gene product from transcript CG34436-RA	-0.541987	0.68923	0.990429	CG34436	4	0	1	0	4	CG34436	0.102232	0	0.0317437	0	0.139059
36297	CG18343	Dmel_CG18343	Dmel\CG18343	FLYBASE:FBgn0033683	2R	48E2-48E2	CG18343 gene product from transcript CG18343-RB	-0.536479	0.0125689	0.298795	CG18343	1045.01	464	841.006	443	632.001	CG18343	36.1621	26.9797	36.1464	20.5939	29.7486
14462410	CG43841	Dmel_CG43841	CG32551|Dmel\CG43841	FLYBASE:FBgn0264393	X	17B1-17B1	CG43841 gene product from transcript CG43841-RA	-0.540825	0.472419	0.952055	CG43841	67	36	18	10	17	CG43841	4.09149	3.69398	1.36525	0.820364	1.41212
8674119	Kmn2	Dmel_CG42550	CG42550|Dmel\CG42550|HDC12388	FLYBASE:FBgn0266598	3R	84E8-84E8	kinetochore Mis12-Ndc80 network component 2	-0.540811	0.314193	0.889276	Kmn2	31.7598	11.1947	21.5905	10.3028	22.7686	Kmn2	1.19378	0.707041	1.00796	0.52024	1.16412
32643	CG13010	Dmel_CG13010	Dmel\CG13010	FLYBASE:FBgn0030770	X	15A1-15A1	CG13010 gene product from transcript CG13010-RA	-0.540264	0.544788	0.971257	CG13010	5	1	8	3	7	CG13010	0.160065	0.0537914	0.31809	0.129018	0.304818
34657	CG5435	Dmel_CG5435	BcDNA:AT11334|Dmel\CG5435	FLYBASE:FBgn0032431	2L	33E4-33E4	CG5435 gene product from transcript CG5435-RB	-0.540156	0.248958	0.870072	CG5435	32.1923	15.2672	25.7639	12.6648	18.7281	CG5435	0.75546	0.60201	0.750935	0.399262	0.597816
40548	Skp2	Dmel_CG9772	153298_at|CG9772|Dmel\CG9772|F-box|FBXL1|SKP2|dSkp2	FLYBASE:FBgn0037236	3R	82A4-82A4	S-phase kinase-associated protein 2	-0.536402	0.0359834	0.513422	Skp2	432.52	226.429	376.863	199.924	231.22	Skp2	3.90934	3.43886	4.23071	2.42752	2.84274
246490	CG30160	Dmel_CG30160	Dmel\CG30160	FLYBASE:FBgn0050160	2R	42E4-42E5	CG30160 gene product from transcript CG30160-RA	-0.539534	0.688206	0.990429	CG30160	3.84642	0.769284	0	0	1.53857	CG30160	0.0496774	0.0166945	0	0	0.0270292
26067131	CR45801	Dmel_CR45801	AT12039|Dmel\CR45801	FLYBASE:FBgn0267451	3L	78A2-78A2	ncRNA	-0.539501	0.357932	0.916644	CR45801	24.4396	13.1079	32.0569	22.5647	9.56242	CR45801	0.717101	0.646255	1.16826	0.889437	0.381653
36193	Cpr47Ee	Dmel_CG13222	CG13222|DmelCpr47Ee|Dmel\CG13222	FLYBASE:FBgn0033602	2R	47E4-47E4	Cuticular protein 47Ee	-0.538441	0.0536709	0.569201	Cpr47Ee	1727	506	1242	1022	899	Cpr47Ee	27.1646	13.3736	24.2641	21.5955	19.2347
38506	CG15005	Dmel_CG15005	Dmel\CG15005	FLYBASE:FBgn0035508	3L	64A10-64A10	CG15005 gene product from transcript CG15005-RA	-0.538232	0.256661	0.870072	CG15005	78	19	68	56	46	CG15005	0.642172	0.262842	0.695341	0.619363	0.515145
44382	Sr-CIII	Dmel_CG31962	CG31962|Dmel\CG31962|SR-CIII|dSR-CIII	FLYBASE:FBgn0020376	2L	24D6-24D6	Scavenger receptor class C, type III	-0.537954	0.76484	0.9909	Sr-CIII	0	4	5	0	0	Sr-CIII	0	0.125452	0.115913	0	0
317817	CG32006	Dmel_CG32006	BcDNA:RE51913|DmCg32006|Dmel\CG32006	FLYBASE:FBgn0052006	4	102A4-102A4	CG32006 gene product from transcript CG32006-RA	-0.536761	0.0896873	0.681438	CG32006	201	71	155	96	125	CG32006	2.60213	1.54446	2.49228	1.66957	2.20119
33354	CG17646	Dmel_CG17646	ABCG1|BEST:GH05015|CG17647|Dmel\CG17646|l(2)SH0142|l(2)SH2 0142	FLYBASE:FBgn0264494	2L	22B1-22B2	CG17646 gene product from transcript CG17646-RB	-0.535721	0.00373637	0.144294	CG17646	8533.15	3477.99	7583.56	4655.06	5143.84	CG17646	52.3735	35.8687	57.8106	38.382	42.9441
37221	CG11961	Dmel_CG11961	CG11961-PA|Dmel\CG11961	FLYBASE:FBgn0034436	2R	56D1-56D2	CG11961 gene product from transcript CG11961-RB	-0.534052	0.00979199	0.253382	CG11961	2487.03	1386.99	2384.97	1104.01	1491.98	CG11961	13.9167	13.0411	16.5756	8.29904	11.3562
35180	CG17343	Dmel_CG17343	Dmel\CG17343	FLYBASE:FBgn0032751	2L	37B13-37B13	CG17343 gene product from transcript CG17343-RA	-0.536237	0.252937	0.870072	CG17343	46.1747	34.9618	70.3834	32.485	28.7707	CG17343	1.76296	2.24294	3.33765	1.66618	1.49418
37130	CG10924	Dmel_CG10924	Dmel\CG10924|PEPCK|pepck2	FLYBASE:FBgn0034356	2R	55D1-55D2	CG10924 gene product from transcript CG10924-RA	-0.536137	0.356859	0.915695	CG10924	5209	1393	5415.99	4857.99	2632	CG10924	32.2983	14.5132	41.7096	40.4653	22.1986
3771738	CG9510	Dmel_CG9510	BEST:GH06087|CG33085|Dmel\CG9510|gh06087	FLYBASE:FBgn0032076	2L	29F5-29F5	CG9510 gene product from transcript CG9510-RD	-0.533414	0.00616594	0.197217	CG9510	5483.02	2468.02	4395.13	3070	2457.99	CG9510	60.3102	45.6148	60.0446	45.3638	36.7761
38129	LysP	Dmel_CG9116	CG9116|Dmel\CG9116|lysP	FLYBASE:FBgn0004429	3L	61F4-61F4	Lysozyme P	-0.535196	0.544876	0.971257	LysP	4	2	10	3	7	LysP	0.141795	0.119128	0.440283	0.142863	0.33753
40389	VhaM9.7-b	Dmel_CG7625	ATP6V0M9.7-2|CG7625|Dmel\CG7625|Vha M9.7-2|VhaM9.7-2|anon-WO0118547.551|vhaM9.2-2|vhaM9.7-2|vhaM9.7-b	FLYBASE:FBgn0028663	3L	78D5-78D5	Vacuolar H[+] ATPase M9.7 subunit b	-0.533169	0.00303007	0.125338	VhaM9.7-b	2662.03	1314.99	2558.97	1261.99	1729.02	VhaM9.7-b	47.7259	39.614	56.9821	30.3947	42.1654
37111	GstE6	Dmel_CG17530	CG17530|CT38747|DmGSTE6|Dmel\CG17530|E6|GSTE6|gstE6|gste6	FLYBASE:FBgn0063494	2R	55C7-55C7	Glutathione S transferase E6	-0.5326	0.0308837	0.472778	GstE6	3327	1455	2839	1292	2349	GstE6	96.5801	70.9713	102.36	50.3846	92.754
50323	CG15210	Dmel_CG15210	Dmel\CG15210	FLYBASE:FBgn0040850	X	9F4-9F5	CG15210 gene product from transcript CG15210-RA	-0.531733	0.0419392	0.546418	CG15210	490	179	352	213	298	CG15210	17.541	10.767	15.6506	10.2432	14.5107
34007	Wnt4	Dmel_CG4698	CG4698|DWnt-4|DWnt4|Dm DWnt4|Dmel\CG4698|Dwnt4|WNT4|Wnt|Wnt-4|anon-EST:Liang-2.4|clone 2.4|wnt-4|wnt4	FLYBASE:FBgn0010453	2L	27E7-27E8	Wnt oncogene analog 4	-0.529745	0.02507	0.436868	Wnt4	460	198	357.001	229	239	Wnt4	2.97844	2.15418	2.871	1.9919	2.10496
19835394	CG45060	Dmel_CG45060	CG15245|CG15246|CG32696|CG42262|Dmel\CG45060	FLYBASE:FBgn0266430	X	9A2-9A2	CG45060 gene product from transcript CG45060-RA	-0.532116	0.413747	0.938208	CG45060	10	5	14	6	9	CG45060	0.435148	0.365588	0.756653	0.350743	0.532714
26067252	CR45924	Dmel_CR45924	Dmel\CR45924	FLYBASE:FBgn0267586	2R	45A1-45A1	ncRNA	-0.531801	0.381879	0.926146	CR45924	39	7	17	22	16	CR45924	1.07083	0.322952	0.579742	0.811479	0.59757
40538	CG1092	Dmel_CG1092	Dmel\CG1092	FLYBASE:FBgn0037228	3R	82A1-82A1	CG1092 gene product from transcript CG1092-RC	-0.52842	0.00513981	0.177034	CG1092	1460.99	713	1257	764.997	739.998	CG1092	21.3477	17.5058	22.8125	15.0164	14.7079
32693	CG8945	Dmel_CG8945	Cg8945|Dmel\CG8945	FLYBASE:FBgn0030815	X	15E1-15E1	CG8945 gene product from transcript CG8945-RC	-0.531005	0.571217	0.976272	CG8945	13.0727	7.22529	3.01051	3	2.07127	CG8945	0.0654261	0.0607614	0.0187137	0.0201701	0.0141006
19836011	CR45029	Dmel_CR45029	Dmel\CR45029	FLYBASE:FBgn0266389	3R	85E14-85E14	ncRNA	-0.530155	0.4386	0.947389	CR45029	20	20	36	19	7	CR45029	0.778604	1.30828	1.74069	0.993666	0.37068
35208	CG13086	Dmel_CG13086	Dmel\CG13086	FLYBASE:FBgn0032770	2L	37D2-37D2	CG13086 gene product from transcript CG13086-RB	-0.527757	0.047131	0.551618	CG13086	364	191	326	166	208	CG13086	11.5008	10.1402	12.7931	7.04585	8.93931
12798575	CR43626	Dmel_CR43626	Dmel\CR43626	FLYBASE:FBgn0263617	3L	63C1-63C2	ncRNA	-0.52884	0.462333	0.951916	CR43626	9	2	8	6	6	CR43626	0.0379881	0.0141847	0.0419398	0.0340217	0.0344485
39798	CG13042	Dmel_CG13042	Dmel\CG13042	FLYBASE:FBgn0036602	3L	72E1-72E1	CG13042 gene product from transcript CG13042-RA	-0.528645	0.61463	0.980741	CG13042	4	4	6	4	0	CG13042	0.152721	0.256616	0.284526	0.205163	0
32067	Ir10a	Dmel_CG34143	CG12623|CG12624|CG34143|DmelIR10a|Dmel\CG34143|IR10a	FLYBASE:FBgn0083979	X	10B2-10B2	Ionotropic receptor 10a	-0.528613	0.326692	0.893862	Ir10a	30	16	19	13	10	Ir10a	0.363551	0.325798	0.285976	0.211635	0.164838
40899	alpha-Est8	Dmel_CG1121	CG1121|DmalphaE8|Dmel\CG1121|Est8|I|aE8|alphaE8	FLYBASE:FBgn0015576	3R	84D9-84D9	alpha-Esterase-8	-0.527215	0.00548867	0.184564	alpha-Est8	7849	3344	6709	4597	4012	alpha-Est8	64.6695	46.2952	68.6554	50.8815	44.9636
35006	ppk17	Dmel_CG13278	CG13278|Dmel\CG13278	FLYBASE:FBgn0032602	2L	36A14-36A14	pickpocket 17	-0.527816	0.469779	0.952055	ppk17	9	2	9	5	8	ppk17	0.103105	0.0384992	0.128059	0.0769496	0.124664
26067049	CG45781	Dmel_CG45781	40378|CG40378|CG42644|CG43676|Dmel\CG45781|Dmel_CG40378|Dmel_CG42644|Dmel_CG43676	FLYBASE:FBgn0267428	2R	-	CG45781 gene product from transcript CG45781-RA	-0.52618	0.0236737	0.429205	CG45781	493	218	389	232	272	CG45781	4.36727	3.24493	4.28001	2.7609	3.27753
19834764	CR45252	Dmel_CR45252	Dmel\CR45252	FLYBASE:FBgn0266787	2R	60E11-60E11	ncRNA	-0.527404	0.465619	0.951916	CR45252	14	3	19	15	10	CR45252	0.597285	0.21506	1.00679	0.859697	0.580321
40404	ORMDL	Dmel_CG14577	CG14577|Dmel\CG14577	FLYBASE:FBgn0037110	3L	78E1-78E1	CG14577 gene product from transcript CG14577-RA	-0.525211	0.0318284	0.48241	ORMDL	554	286	476	246	311	ORMDL	17.9195	15.5441	19.1229	10.6893	13.6833
36654	Ercc1	Dmel_CG10215	CG10215|Dmel\CG10215|ERCC1	FLYBASE:FBgn0028434	2R	51C5-51C5	CG10215 gene product from transcript CG10215-RA	-0.526415	0.171784	0.839002	Ercc1	83	52	96	45	51	Ercc1	1.90471	2.00512	2.73624	1.38728	1.59197
48228	DNaseII	Dmel_CG7780	CG7780|DNase|DNase 1|DNase-1|DNase1|Dmel\CG7780|dDNase II|dnaseII|dnaseII[lo]	FLYBASE:FBgn0000477	3R	90E1-90E1|3-61.8 cM	Deoxyribonuclease II	-0.524735	0.00254307	0.111118	DNaseII	3750	1755	3042	1989	1793	DNaseII	66.5745	52.3527	67.0761	47.4364	43.2984
36081	CG12911	Dmel_CG12911	Dmel\CG12911	FLYBASE:FBgn0033501	2R	46F9-46F9	CG12911 gene product from transcript CG12911-RB	-0.525502	0.532057	0.965816	CG12911	16	9	5	4	3	CG12911	0.212822	0.201152	0.0826034	0.0714753	0.054279
48844	l(2)tid	Dmel_CG5504	CG5504|Dmel\CG5504|DnaJ|TID56|cDNA 10D|l(2)701|l(2)td|l(2)tud|l(2)tumorous disc|l(2)tumorous imaginal discs|tid	FLYBASE:FBgn0002174	2R	59F6-59F6	lethal (2) tumorous imaginal discs	-0.524727	0.00397269	0.148544	l(2)tid	1531.01	607	1173	792.999	818.997	l(2)tid	16.1243	10.7418	15.3439	11.2196	11.7328
40289	CG13252	Dmel_CG13252	Dmel\CG13252	FLYBASE:FBgn0037016	3L	77E4-77E4	CG13252 gene product from transcript CG13252-RA	-0.524462	0.0064819	0.201479	CG13252	1183	554	944	571	612	CG13252	10.1858	8.01505	10.0952	6.60461	7.16766
42234	CG7695	Dmel_CG7695	Dmel\CG7695	FLYBASE:FBgn0038631	3R	91B6-91B6	CG7695 gene product from transcript CG7695-RA	-0.523966	0.0203358	0.405229	CG7695	1292	516	759	566	567	CG7695	40.6447	27.2757	29.6562	23.9198	24.2627
37551	T3dh	Dmel_CG3425	CG3425|Dmel\CG3425	FLYBASE:FBgn0017482	2R	58D3-58D3	Type III alcohol dehydrogenase	-0.521631	0.0266158	0.445592	T3dh	785.928	294.639	587.167	443.307	389	T3dh	8.74628	5.50954	8.11585	6.62743	5.8885
33045	mal	Dmel_CG1692	5|CG1692|Dmel\CG1692|SRF|bz|ma-l	FLYBASE:FBgn0002641	X	19D1-19D1|1-64.8 cM	maroon-like	-0.521377	0.0382469	0.527897	mal	906.991	456.001	923.997	410.001	666.999	mal	6.16181	5.20542	7.79664	3.74188	6.16375
39819	CG4753	Dmel_CG4753	AGPAT4|Dmel\CG4753	FLYBASE:FBgn0036622	3L	72E4-72E4	CG4753 gene product from transcript CG4753-RB	-0.523537	0.312033	0.889276	CG4753	545.002	436.001	792.997	206	483.999	CG4753	7.29825	9.81054	13.1894	3.70585	8.81616
33471	CG2862	Dmel_CG2862	Dmel\CG2862	FLYBASE:FBgn0031459	2L	23A5-23A5	CG2862 gene product from transcript CG2862-RA	-0.52112	0.00117693	0.062933	CG2862	2836.96	1330	2381.97	1509.01	1443	CG2862	87.2331	68.717	90.9698	62.3334	60.3546
53578	Jafrac1	Dmel_CG1633	1633|CG1633|DPx-4783|DPx4783|DmTPx-1|Dmel\CG1633|Dpx-4783|JAFRAC 1|Jafrac|PRDX1_DROME|Prx|Prx4783|SSP5111|T20|cTPx|dPrx I|jafrac1|jf1	FLYBASE:FBgn0040309	X	11E11-11E11	thioredoxin peroxidase 1	-0.519134	0.00386901	0.146993	Jafrac1	11266.8	4841.02	9255.53	5897.89	6201.89	Jafrac1	167.778	121.131	171.185	117.986	125.624
19834897	CR45468	Dmel_CR45468	Dmel\CR45468	FLYBASE:FBgn0267024	2R	49D4-49D4	ncRNA	-0.521142	0.675312	0.990012	CR45468	2.11336	1.83819e-06	12	4	8.61611	CR45468	0.0398213	5.81992e-08	0.280837	0.101252	0.220835
38467	CG14984	Dmel_CG14984	Dmel\CG14984	FLYBASE:FBgn0035480	3L	64A1-64A1	CG14984 gene product from transcript CG14984-RC	-0.517659	0.00879706	0.241532	CG14984	990.002	421.001	790.003	511.002	536.003	CG14984	30.4414	21.7519	30.171	21.1082	22.4187
34450	Lip4	Dmel_CG6113	CG6113|Dmel\CG6113|dLip4|dlip4|lip4	FLYBASE:FBgn0032264	2L	31F5-31F5	Lipase 4	-0.52064	0.0841647	0.663811	Lip4	1623	690.004	848	710.998	557	Lip4	14.9358	10.6696	9.69254	8.78978	6.97236
35968	CG13955	Dmel_CG13955	Dmel\CG13955	FLYBASE:FBgn0033412	2R	45D5-45D5	CG13955 gene product from transcript CG13955-RA	-0.520162	0.420528	0.9416	CG13955	18	5	9	6	11	CG13955	0.263014	0.122761	0.163335	0.117776	0.218632
12798206	mir-956	Dmel_CR42998	CR42998|Dmel\CR42998|dme-miR-956|dme-miR-956-5p|dme-mir-956|miR-956	FLYBASE:FBgn0262291|miRBase:MI0005810	3L	68D4-68D4	mir-956 stem loop	-0.519916	0.685202	0.990012	mir-956	9	11	28	0	22	mir-956	1.32573	2.72264	5.12275	0	4.40809
39065	UGP	Dmel_CG4347	CG4347|Dmel\CG4347|UDPGPP|UGPase	FLYBASE:FBgn0035978	3L	67B1-67B2	CG4347 gene product from transcript CG4347-RE	-0.51725	0.0341455	0.50238	UGP	19982	8658.99	14299.1	11120.8	8053	UGP	144.582	105.276	128.504	108.096	79.2589
31807	CG11294	Dmel_CG11294	CT31519|Dmel\CG11294	FLYBASE:FBgn0030058	X	8A2-8A2	CG11294 gene product from transcript CG11294-RB	-0.519132	0.224793	0.870072	CG11294	69	24	65	34	55	CG11294	1.16519	0.680997	1.36331	0.771308	1.26336
326221	CG32557	Dmel_CG32557	CG7871|Dmel\CG32557|MCO4	FLYBASE:FBgn0052557	X	16E1-16E2	CG32557 gene product from transcript CG32557-RA	-0.519051	0.265355	0.870072	CG32557	730	465	495	262	238	CG32557	7.46817	7.99336	6.28968	3.60075	3.31194
37295	CG11788	Dmel_CG11788	Dmel\CG11788	FLYBASE:FBgn0034495	2R	56F11-56F14	CG11788 gene product from transcript CG11788-RA	-0.518105	0.376343	0.926146	CG11788	64.4725	10	52.3676	37.1448	52.2768	CG11788	0.983597	0.256347	0.992287	0.761273	1.08484
33125	DIP-beta	Dmel_CG42343	42343|BP1062|BcDNA:RE23430|CG12564|CG12565|CG14583|CG34019|CG42343|CT34319|Dmel\CG42343|Dmel_CG12564|Dmel_CG12565|Dmel_CG14583|Dmel_CG34019|pp-CT34319|pp-CT34320|pp-CT34321	FLYBASE:FBgn0259245	X	20A1-20A1	Dpr-interacting protein beta	-0.516362	0.0142583	0.322209	DIP-beta	1059	394	747.998	531.001	562.998	DIP-beta	4.37172	2.733	3.83523	2.94479	3.16141
37132	Rgk2	Dmel_CG34390	CG15069|CG30119|CG34390|Dmel\CG34390|Dmel_CG15069|Dmel_CG30119|RGK2	FLYBASE:FBgn0085419	2R	55D3-55D3	Rad, Gem/Kir family member 2	-0.515538	0.00286179	0.12073	Rgk2	1807	744.996	1499	969.999	1029.01	Rgk2	8.02492	5.55931	8.26828	5.787	6.21604
14462432	CR44156	Dmel_CR44156	Dmel\CR44156	FLYBASE:FBgn0265039	3R	82D1-82D1	ncRNA	-0.517149	0.296153	0.879444	CR44156	92	20	46	35	59	CR44156	4.85638	1.77394	3.01588	2.48195	4.23635
31551	vanin-like	Dmel_CG32754	CG32754|CG3648|Dmel\CG32754|Vanin-like	FLYBASE:FBgn0040069	X	5E1-5E1	CG32754 gene product from transcript CG32754-RA	-0.516577	0.361182	0.919061	vanin-like	161	149	189	75	58	vanin-like	1.88302	2.9282	2.74551	1.17839	0.922723
35837	Cyp6a13	Dmel_CG2397	6a13|CG2397|Dmel\CG2397|cyp6a13	FLYBASE:FBgn0033304	2R	44D3-44D3	CG2397 gene product from transcript CG2397-RA	-0.51514	0.00945128	0.2487	Cyp6a13	1592	674	1407	972	845	Cyp6a13	21.0473	14.9727	23.1036	17.2632	15.1959
42159	CG7794	Dmel_CG7794	Dmel\CG7794|Tub1B|anon-WO0140519.191	FLYBASE:FBgn0038565	3R	90E1-90E1	CG7794 gene product from transcript CG7794-RA	-0.515988	0.489169	0.955836	CG7794	12	6	15	3	14	CG7794	0.16889	0.141893	0.262208	0.0567211	0.268019
37377	dgt3	Dmel_CG3221	CG3221|Dgt3|Dmel\CG3221|dim	FLYBASE:FBgn0034569	2R	57B5-57B5	dim gamma-tubulin 3	-0.515554	0.228158	0.870072	dgt3	42	20	39	25	22	dgt3	0.506157	0.404997	0.583758	0.40474	0.36064
41259	CG6293	Dmel_CG6293	Dmel\CG6293	FLYBASE:FBgn0037807	3R	86A7-86A7	CG6293 gene product from transcript CG6293-RB	-0.510872	0.0363784	0.517039	CG6293	994.387	491.733	785.599	542.891	420.107	CG6293	8.3347	6.92547	8.17838	6.11289	4.78971
19835821	CR44975	Dmel_CR44975	Dmel\CR44975	FLYBASE:FBgn0266310	2L	36A10-36A10	ncRNA	-0.515532	0.391486	0.928676	CR44975	19.7171	7.08577	16.6823	7.36792	16.6069	CR44975	1.02835	0.62097	1.08065	0.516231	1.17815
12798076	CR43301	Dmel_CR43301	Dmel\CR43301	FLYBASE:FBgn0262993	3R	85D11-85D11	ncRNA	-0.51516	0.222388	0.870072	CR43301	59	31	69	44	32	CR43301	0.727109	0.641939	1.05616	0.72845	0.536428
36960	mthl4	Dmel_CG6536	CG6536|Dmel\CG6536|anon-WO0170980.55|anon-WO0170980.56	FLYBASE:FBgn0034219	2R	54B15-54B15	methuselah-like 4	-0.515157	0.209671	0.870072	mthl4	113	37	123	82	82	mthl4	1.27643	0.70227	1.72566	1.24432	1.25993
35513	ZnT41F	Dmel_CG11163	BEST:CK02137|CG11163|CK02137|Dmel\CG11163|cg11163|dZNT41F|dZnT41F	FLYBASE:FBgn0025693	2R	41F10-41F11	Zinc transporter 41F	-0.51087	0.0440033	0.548446	ZnT41F	855.996	454.001	869.998	383	613.999	ZnT41F	7.58289	6.7578	9.57224	4.55787	7.39853
319043	CG31950	Dmel_CG31950	Dmel\CG31950	FLYBASE:FBgn0051950	2L	23C1-23C1	CG31950 gene product from transcript CG31950-RB	-0.514968	0.296137	0.879444	CG31950	32	10	30	21	21	CG31950	1.06023	0.556717	1.23453	0.934692	0.946418
32649	CG9673	Dmel_CG9673	Dmel\CG9673|SPH81	FLYBASE:FBgn0030775	X	15A2-15A3	CG9673 gene product from transcript CG9673-RB	-0.514375	0.549616	0.972035	CG9673	405.998	292	447.002	57	365.999	CG9673	9.05024	10.9371	12.3759	1.70691	11.0976
34669	nub	Dmel_CG34395	CG15488|CG15489|CG34395|CG6246|Dmel\CG34395|Dmel_CG15488|Dmel_CG15489|Dmel_CG6246|NUB|Nb|Nub|Oct-1|Oct1|PDM-1|PDM1|POU33F1|Pdm|Pdm-1|Pdm1|dOct1|dPOU-19|dPOU-19/pdm-1|dPOU19|nb|pdm|pdm-1|pdm1|twn	FLYBASE:FBgn0085424	2L	33F1-33F1|2-47.0 cM	nubbin	-0.51396	0.20473	0.870072	nub	730	437.999	586	210	426	nub	3.01528	3.03993	3.00632	1.16527	2.39348
42355	CG11453	Dmel_CG11453	Dmel\CG11453	FLYBASE:FBgn0038734	3R	92B2-92B2	CG11453 gene product from transcript CG11453-RA	-0.513781	0.253795	0.870072	CG11453	121	86	126	39	79	CG11453	1.44069	1.72056	1.86333	0.623808	1.27946
33425	CG9870	Dmel_CG9870	Dmel\CG9870	FLYBASE:FBgn0031422	2L	22E1-22E1	CG9870 gene product from transcript CG9870-RA	-0.513563	0.127397	0.770765	CG9870	113	51	93	61	58	CG9870	1.65004	1.25133	1.68667	1.19659	1.15201
42377	CG4459	Dmel_CG4459	Dmel\CG4459	FLYBASE:FBgn0038753	3R	92B8-92B8	CG4459 gene product from transcript CG4459-RA	-0.513452	0.287044	0.871167	CG4459	39	16	37	16	32	CG4459	0.412336	0.284244	0.48587	0.227251	0.460204
33267	CG13950	Dmel_CG13950	Dmel\CG13950	FLYBASE:FBgn0031289	2L	21E2-21E2	CG13950 gene product from transcript CG13950-RB	-0.512354	0.0555139	0.579504	CG13950	306	135	231	137	171	CG13950	5.62961	4.17326	5.27838	3.38592	4.27924
5740788	CG34382	Dmel_CG34382	CG14165|CG14166|Dmel\CG34382|Dmel_CG14165|Dmel_CG14166	FLYBASE:FBgn0085411	3L	67D1-67D1	CG34382 gene product from transcript CG34382-RC	-0.511726	0.360006	0.918359	CG34382	34	8	16	14	19	CG34382	0.239803	0.0948093	0.140161	0.132649	0.182282
38311	Cyp4d20	Dmel_CG16761	4d20|CG16761|CYP4d20|Dmel\CG16761|RH59895	FLYBASE:FBgn0035344	3L	62E3-62E3	CG16761 gene product from transcript CG16761-RA	-0.5079	0.00390192	0.146993	Cyp4d20	1545	686	1213	734	867	Cyp4d20	18.5374	13.8302	18.0764	11.8309	14.1499
42643	CG7054	Dmel_CG7054	Dmel\CG7054	FLYBASE:FBgn0038972	3R	94A16-94A16	CG7054 gene product from transcript CG7054-RA	-0.507018	0.0351488	0.50611	CG7054	709	365	615	305	431	CG7054	17.3089	14.9727	18.6479	10.0028	14.3125
117492	Gr22b	Dmel_CG31931	CG31931|CR31931|Dmel\CG31931|GR22b|Gr22bP|Gr2940.4	FLYBASE:FBgn0045500	2L	22B2-22B2	Gustatory receptor 22b	-0.510702	0.744347	0.9909	Gr22b	4	0	0	3	0	Gr22b	0.0751108	0	0	0.075677	0
2768962	CG6244	Dmel_CG6244	Dmel\CG6244	FLYBASE:FBgn0036531	3L	72A1-72A1	CG6244 gene product from transcript CG6244-RA	-0.510702	0.744347	0.9909	CG6244	4	0	0	3	0	CG6244	0.171324	0	0	0.172615	0
34331	SoYb	Dmel_CG31755	CG31755|CG5831|Dmel\CG31755	FLYBASE:FBgn0051755	2L	30F5-30F5	Sister of Yb	-0.510411	0.0794461	0.648575	SoYb	409	137	272	177	252	SoYb	1.81637	1.02232	1.50032	1.05598	1.52229
35692	CG30499	Dmel_CG30499	CG1364|Dmel\CG30499	FLYBASE:FBgn0050499	2R	43D7-43D7	CG30499 gene product from transcript CG30499-RA	-0.506969	0.0085422	0.237089	CG30499	1211.99	558.003	928.007	594.003	613.001	CG30499	24.9268	19.2837	23.7057	16.4118	17.1492
41034	Cks85A	Dmel_CG9790	BcDNA:GM01344|CG9790|Cks|Dmel\CG9790|cks85A	FLYBASE:FBgn0037613	3R	85A8-85A9	Cyclin-dependent kinase subunit 85A	-0.507782	0.0756959	0.648575	Cks85A	986.588	408.716	610.319	322.555	581.255	Cks85A	7.11261	4.95108	5.4649	3.1239	5.69999
35724	cn	Dmel_CG1555	CG1555|Dmel\CG1555|Dmel\cn|KMO	FLYBASE:FBgn0000337	2R	43E16-43E16|2-57.5 cM	cinnabar	-0.5076	0.620458	0.980741	cn	22	1.21773e-05	12.6804	12.7234	17.4525	cn	0.267944	2.49207e-07	0.191816	0.208174	0.289131
33836	ifc	Dmel_CG9078	CG9078|DES-1|Des1|Dmel\CG9078|Ifc|des|des-1|des1|l(2)26Ab|l(2)gdh-2|ms(2)04875	FLYBASE:FBgn0001941	2L	26B2-26B2|2-20.6 cM	infertile crescent	-0.506535	0.0279651	0.453521	ifc	2472.98	1243	2188.96	984.997	1674.01	ifc	24.4949	20.6877	26.9293	13.1066	22.5542
33777	CG7277	Dmel_CG7277	Dmel\CG7277	FLYBASE:FBgn0031713	2L	25E5-25E5	CG7277 gene product from transcript CG7277-RA	-0.505932	0.00189885	0.0893166	CG7277	2069	966	1696	1019	1141	CG7277	28.121	22.0614	28.6305	18.6056	21.0946
33470	colt	Dmel_CG3057	CG3057|Dmel\CG3057	FLYBASE:FBgn0019830	2L	23A5-23A5	congested-like trachea	-0.505412	0.00695808	0.210713	colt	4963	1941.01	3956.08	2898	2595.05	colt	73.1068	48.0425	72.3786	57.3471	51.9963
34313	yip2	Dmel_CG4600	ACAA|CG4600|Dmel\CG4600|Yip2	FLYBASE:FBgn0040064	2L	30E4-30E4	yippee interacting protein 2	-0.506444	0.0826837	0.659902	yip2	7191	2457	5592	4826	3363	yip2	112.703	64.705	108.855	101.61	71.6951
31861	CG15368	Dmel_CG15368	Dmel\CG15368	FLYBASE:FBgn0030104	X	8D1-8D1	CG15368 gene product from transcript CG15368-RA	-0.506133	0.3969	0.930093	CG15368	26	5	19	14	19	CG15368	0.749767	0.242275	0.680516	0.542352	0.745283
39506	CG14106	Dmel_CG14106	Dmel\CG14106	FLYBASE:FBgn0260459	3L	70B1-70B1	CG14106 gene product from transcript CG14106-RA	-0.506015	0.619397	0.980741	CG14106	12	4	1	2	4	CG14106	0.237612	0.133086	0.0245934	0.0532007	0.107736
42213	cona	Dmel_CG7676	CG7676|Dmel\CG7676	FLYBASE:FBgn0038612	3R	91A5-91A5	corona	-0.505957	0.648085	0.98733	cona	1	1	8	4	3	cona	0.0254386	0.0427444	0.252764	0.136695	0.103808
36667	Cyp317a1	Dmel_CG17453	317a1|CG17453|Dmel\CG17453	FLYBASE:FBgn0033982	2R	51D2-51D2	CG17453 gene product from transcript CG17453-RB	-0.504889	0.049619	0.553482	Cyp317a1	433.137	190.266	407.476	273.387	241.968	Cyp317a1	2.31554	1.70913	2.70559	1.96339	1.75954
12797977	CG43088	Dmel_CG43088	Dmel\CG43088|MB8.chrX.pasa.104|MB8.chrX.pasa.104-MIP02663	FLYBASE:FBgn0262534	X	12F2-12F2	CG43088 gene product from transcript CG43088-RA	-0.505869	0.533214	0.96651	CG43088	8	3	11	10	3	CG43088	0.147179	0.0927391	0.251351	0.247148	0.0750745
43712	lox	Dmel_CG11335	CG11335|DmLOXL-1|Dmel\CG11335|Dmloxl-1|LOX|Lox|dmlox-1	FLYBASE:FBgn0039848	3R	100C4-100C4	lysyl oxidase-like	-0.505711	0.334292	0.899638	lox	30	15	21	9	18	lox	0.455768	0.382912	0.396254	0.183682	0.371972
41706	Cyp6d5	Dmel_CG3050	6d5|CG3050|CYP6d5|Dmel\CG3050|cyp6d5	FLYBASE:FBgn0038194	3R	88A4-88A4	CG3050 gene product from transcript CG3050-RA	-0.502675	0.0137812	0.319812	Cyp6d5	17035	7863	15847	9754	10021	Cyp6d5	226.45	175.632	261.643	174.186	181.199
38274	CG15879	Dmel_CG15879	Dmel\CG15879	FLYBASE:FBgn0035309	3L	62D1-62D1	CG15879 gene product from transcript CG15879-RA	-0.505047	0.134656	0.770765	CG15879	124	58	91	59	60	CG15879	1.94623	1.52963	1.77397	1.24401	1.28097
41170	Dh44	Dmel_CG8348	CG8348|CRF|DH|DH 44|DH44|DH[[44]]|Dh|Dmel\CG8348|Drm-DH|Drome-DH[[44]]|drome-DH44	FLYBASE:FBgn0012344	3R	85E2-85E2	Diuretic hormone 44	-0.502659	0.00203558	0.0925801	Dh44	2197.02	989.991	1783.01	1048	1283.01	Dh44	19.9405	15.098	20.0996	12.7781	15.8396
26067265	CR45938	Dmel_CR45938	Dmel\CR45938	FLYBASE:FBgn0267600	3L	75D8-75D8	ncRNA	-0.504714	0.421785	0.941659	CR45938	22	4	18	13	17	CR45938	1.65959	0.507016	1.68648	1.31741	1.74438
38130	LysS	Dmel_CG1165	BcDNA:LP06719|CG1165|Dmel\CG1165|lysS	FLYBASE:FBgn0004430	3L	61F4-61F4	Lysozyme S	-0.504703	0.656583	0.9895	LysS	8	1	1	5	1	LysS	0.354486	0.0744552	0.0550353	0.297632	0.0602732
41920	Pbp45	Dmel_CG9597	CG9597|DmPBP|DmPBP45|DmSNAP43|DmSNAPc|Dmel\CG9597|SNAP43	FLYBASE:FBgn0038371	3R	89A5-89A5	PSEA-binding protein 45kD	-0.504493	0.18201	0.858385	Pbp45	109	35	90	61	72	Pbp45	1.73453	0.935853	1.77881	1.30402	1.55848
117462	TotC	Dmel_CG31508	CG31508|Dmel\CG31508|TOTc|tot|totC	FLYBASE:FBgn0044812	3R	93A2-93A2	Turandot C	-0.504267	0.520435	0.963661	TotC	392	59	408	380	256	TotC	16.1245	4.0779	20.8445	20.9982	14.3236
4379864	lobo	Dmel_CG34110	CG13661|CG13662|CG34110|Dmel\CG34110	FLYBASE:FBgn0083946	3R	96C2-96C4	lost boys	-0.503853	0.517137	0.96161	lobo	10	12	21	10	4	lobo	0.0762537	0.153754	0.198889	0.102438	0.0414892
41876	Ccm3	Dmel_CG5073	CG5073|Dmel\CG5073	FLYBASE:FBgn0038331	3R	88F2-88F3	Cerebral cavernous malformation 3	-0.500894	0.00581697	0.191309	Ccm3	2067.46	845.598	1667.88	980.037	1313.86	Ccm3	28.3653	19.4939	28.4216	18.0632	24.5196
318682	CG31323	Dmel_CG31323	CG14558|Dmel\CG31323	FLYBASE:FBgn0051323	3R	97A2-97A4	CG31323 gene product from transcript CG31323-RA	-0.500453	0.0086077	0.238096	CG31323	1121.9	482.271	923.192	577.53	653.114	CG31323	6.87419	4.9653	7.02575	4.75383	5.44342
35015	CG13280	Dmel_CG13280	Dmel\CG13280	FLYBASE:FBgn0032609	2L	36B1-36B1	CG13280 gene product from transcript CG13280-RA	-0.502628	0.285039	0.87029	CG13280	56	18	57	45	33	CG13280	0.699628	0.377865	0.884476	0.755252	0.5608
35563	geminin	Dmel_CG3183	CG3183|Dm Geminin|Dm geminin|Dmel\CG3183|Gem|Geminin|anon-WO0257455.1|gem|l(2)k14019|v(2)k09107	FLYBASE:FBgn0033081	2R	42C2-42C2	CG3183 gene product from transcript CG3183-RA	-0.5024	0.0949424	0.688583	geminin	230.001	107	233.001	119	167	geminin	4.72594	3.69426	5.94632	3.28478	4.66757
246388	CG30008	Dmel_CG30008	CG12138|Dmel\CG30008|anon-WO0140519.246	FLYBASE:FBgn0050008	2R	46C2-46C2	CG30008 gene product from transcript CG30008-RA	-0.501776	0.292799	0.877308	CG30008	62	15	50	40	40	CG30008	1.40068	0.569408	1.40297	1.21397	1.2292
36686	CG8093	Dmel_CG8093	CT22063|Dmel\CG8093	FLYBASE:FBgn0033999	2R	51E7-51E7	CG8093 gene product from transcript CG8093-RB	-0.501496	0.788593	0.9909	CG8093	113	80	86	0	83	CG8093	1.58425	1.8846	1.49753	0	1.58284
37392	Cht9	Dmel_CG10531	CG10531|DmCHT9|DmCht9|Dmel\CG10531	FLYBASE:FBgn0034582	2R	57B16-57B16	Chitinase 9	-0.501046	0.525517	0.964174	Cht9	783	572	475	128	288.307	Cht9	14.7029	18.0478	11.0782	3.22889	7.36399
12797872	CG43348	Dmel_CG43348	CG43180|Dmel\CG43348|chr2L_1199311_1199719.0	FLYBASE:FBgn0263080	2L	21F2-21F2	CG43348 gene product from transcript CG43348-RB	-0.501031	0.588696	0.978663	CG43348	28	20	21	1	19	CG43348	1.18991	1.42815	1.10843	0.0570897	1.09831
12798245	CR43628	Dmel_CR43628	Dmel\CR43628	FLYBASE:FBgn0263619	3R	83B5-83B5	ncRNA	-0.500979	0.309205	0.888516	CR43628	75.1601	16.4873	47.607	36.371	51.9132	CR43628	1.18822	0.437972	0.934788	0.772442	1.11636
34468	CG7299	Dmel_CG7299	BcDNA:RE24635|CT22515|Dmel\CG7299	FLYBASE:FBgn0032282	2L	32A4-32A4	CG7299 gene product from transcript CG7299-RC	-0.500063	0.00794884	0.22893	CG7299	1407.99	575.002	1033.01	733.998	719.004	CG7299	31.2262	21.4277	28.455	21.8684	21.6904
38724	CG13299	Dmel_CG13299	Dmel\CG13299	FLYBASE:FBgn0035694	3L	65A10-65A10	CG13299 gene product from transcript CG13299-RA	-0.500808	0.672469	0.990012	CG13299	2	1	4	4	0	CG13299	0.0882628	0.0741537	0.21925	0.237142	0
43055	CG13658	Dmel_CG13658	Dmel\CG13658	FLYBASE:FBgn0039315	3R	96C9-96C9	CG13658 gene product from transcript CG13658-RB	-0.500504	0.103407	0.7023	CG13658	207	114	239	120	145	CG13658	3.3829	3.13047	4.8512	2.63451	3.22331
40283	Rcd2	Dmel_CG4786	CG4786|CT15369|Dmel\CG4786	FLYBASE:FBgn0037012	3L	77C7-77D1	Reduction in Cnn dots 2	-0.499597	0.0167501	0.359488	Rcd2	999	521	886	490	562	Rcd2	9.70117	8.50122	10.6862	6.39226	7.42351
35642	CG33140	Dmel_CG33140	BcDNA:AT21895|CG11074|Dmel\CG33140	FLYBASE:FBgn0053140	2R	42F3-42F3	CG33140 gene product from transcript CG33140-RA	-0.500347	0.447656	0.949851	CG33140	46	6	30	36	22	CG33140	0.428382	0.0938879	0.346998	0.450377	0.278683
34317	CG4592	Dmel_CG4592	Dmel\CG4592	FLYBASE:FBgn0032162	2L	30F1-30F1	CG4592 gene product from transcript CG4592-RB	-0.498865	0.0421928	0.546418	CG4592	390	185	364	213	236.999	CG4592	7.69444	6.13295	8.91961	5.64536	6.36026
32176	CG12721	Dmel_CG12721	BcDNA:RE60404|Dmel\CG12721	FLYBASE:FBgn0030373	X	11A3-11A3	CG12721 gene product from transcript CG12721-RA	-0.499785	0.620909	0.980741	CG12721	8	3	1	2	2	CG12721	0.215052	0.135507	0.0333876	0.0722244	0.0731305
36314	SmF	Dmel_CG16792	BcDNA:GM23968|CG16792|Deb|Deb-B|DebB|Dmel\CG16792|F-Sm|dF|deb-b|snRNP-F	FLYBASE:FBgn0000426	2R	48E6-48E7	Small ribonucleoprotein particle protein SmF	-0.499689	0.151856	0.796959	SmF	195	66	153	89	140	SmF	9.10317	5.17711	8.87118	5.58146	8.88998
26067445	CR46129	Dmel_CR46129	Dmel\CR46129	FLYBASE:FBgn0267804	3R	84D9-84D9	ncRNA	-0.49966	0.756281	0.9909	CR46129	13.3369	3.05518e-14	5.01354e-18	7.5459	1.66352	CR46129	0.712641	2.74307e-15	3.32729e-19	0.541659	0.120908
32266	CG4318	Dmel_CG4318	Dmel\CG4318	FLYBASE:FBgn0030455	X	11E1-11E1	CG4318 gene product from transcript CG4318-RB	-0.499618	0.656027	0.9895	CG4318	4	0	2	1	4	CG4318	0.0595654	0	0.036991	0.0200048	0.081023
42364	Arc42	Dmel_CG4703	CG4703|Dmel\CG4703|dARC42	FLYBASE:FBgn0038742	3R	92B4-92B4	CG4703 gene product from transcript CG4703-RA	-0.496674	0.00228231	0.101759	Arc42	2433	1084	1927	1303	1248	Arc42	37.4059	28.0035	36.797	26.9118	26.0992
33359	CG31664	Dmel_CG31664	CG15622|Dmel\CG31664	FLYBASE:FBgn0051664	2L	22B3-22B3	CG31664 gene product from transcript CG31664-RC	-0.499594	0.0510321	0.557445	CG31664	643.999	335	531.998	349	287	CG31664	6.76615	5.91407	6.94223	4.92586	4.1016
32018	CG2157	Dmel_CG2157	Dmel\CG2157	FLYBASE:FBgn0030244	X	9F5-9F6	CG2157 gene product from transcript CG2157-RB	-0.499561	0.104511	0.705954	CG2157	338.001	111	203	178.005	158	CG2157	7.33937	4.04994	5.4748	5.19246	4.66673
246411	CG30039	Dmel_CG30039	BcDNA:AT09538|Dmel\CG30039|NEST:bs15e10|NEST:bs25c07	FLYBASE:FBgn0050039	2R	48D8-48D8	CG30039 gene product from transcript CG30039-RA	-0.499426	0.674379	0.990012	CG30039	4	0	1	3	1	CG30039	0.11995	0	0.0372454	0.120854	0.0407901
49847	Cyp6a22	Dmel_CG10240	6a22|BF6-2|CG10240|Cyt-P450-rBF6-2|Dmel\CG10240|P-450|P450|cyp6a22	FLYBASE:FBgn0013773	2R	51C7-51D1	CG10240 gene product from transcript CG10240-RB	-0.492944	0.0235378	0.429038	Cyp6a22	1026.99	403.001	883.003	608	607.003	Cyp6a22	10.3415	6.8188	11.0436	8.22471	8.31424
37830	CG4324	Dmel_CG4324	Dmel\CG4324	FLYBASE:FBgn0034956	2R	60B2-60B3	CG4324 gene product from transcript CG4324-RC	-0.497774	0.260515	0.870072	CG4324	54	16	40	32	31	CG4324	0.673484	0.335304	0.61962	0.536147	0.525908
14462687	CG43703	Dmel_CG43703	Dmel\CG43703	FLYBASE:FBgn0263842	2L	24C3-24C3	CG43703 gene product from transcript CG43703-RA	-0.497673	0.633727	0.985498	CG43703	3	0	4	2	4	CG43703	0.205669	0	0.340596	0.184195	0.373012
5740394	CG34164	Dmel_CG34164	Dmel\CG34164	FLYBASE:FBgn0085193	2L	33C1-33C1	CG34164 gene product from transcript CG34164-RB	-0.497597	0.6617	0.990012	CG34164	25.6187	17.0792	11.7419	2.13146e-11	12.8093	CG34164	0.315365	0.353271	0.179525	3.52479e-13	0.214485
34964	c(2)M	Dmel_CG4249	BG:DS02740.10|C(2)M|CG4249|DS02740.10|Dmel\CG4249|MEI-910|c(2)m|mei-910	FLYBASE:FBgn0028525	2L	35F1-35F1	crossover suppressor on 2 of Manheim	-0.49753	0.34082	0.903948	c(2)M	35.0155	17.0121	21.0215	10	19	c(2)M	0.337476	0.275502	0.251638	0.129474	0.249087
34092	CG12560	Dmel_CG12560	Dmel\CG12560	FLYBASE:FBgn0031974	2L	28D3-28D3	CG12560 gene product from transcript CG12560-RC	-0.497318	0.0750171	0.648575	CG12560	315	119	240	150	198	CG12560	6.9018	4.38111	6.53123	4.41513	5.90108
50459	CG6115	Dmel_CG6115	BcDNA:GH16758|Dmel\CG6115	FLYBASE:FBgn0040985	2L	36B3-36B3	CG6115 gene product from transcript CG6115-RB	-0.492907	0.00775783	0.225982	CG6115	2763.04	1244.99	2362.06	1237.01	1858	CG6115	81.0724	61.3816	86.0814	48.7595	74.156
39514	CG10133	Dmel_CG10133	Dmel\CG10133	FLYBASE:FBgn0036366	3L	70B1-70B1	CG10133 gene product from transcript CG10133-RA	-0.496205	0.129484	0.770765	CG10133	183	97	190	86	134	CG10133	3.6368	3.23911	4.68979	2.29597	3.62233
34270	Cpr30B	Dmel_CG3818	CG3818|DmelCpr30B|Dmel\CG3818	FLYBASE:FBgn0032125	2L	30B10-30B10	Cuticular protein 30B	-0.496071	0.618774	0.980741	Cpr30B	9	1	2	2	6	Cpr30B	0.275961	0.0515217	0.076167	0.0823826	0.250248
32365	CG11585	Dmel_CG11585	Dmel\CG11585	FLYBASE:FBgn0030543	X	12E3-12E3	CG11585 gene product from transcript CG11585-RB	-0.49604	0.659777	0.990012	CG11585	3	0	3	4	1	CG11585	0.0561397	0	0.0697272	0.100556	0.0254544
43589	CG15530	Dmel_CG15530	Dmel\CG15530	FLYBASE:FBgn0039752	3R	99E1-99E1	CG15530 gene product from transcript CG15530-RB	-0.495414	0.438287	0.947389	CG15530	26	7	12	16	8	CG15530	0.274093	0.123996	0.157122	0.226592	0.114717
19835915	CR44907	Dmel_CR44907	Dmel\CR44907	FLYBASE:FBgn0266212	2L	38B2-38B2	ncRNA	-0.495382	0.658624	0.990012	CR44907	2.6127	1.07125e-26	7.51496	2.89528	6.59523	CR44907	0.108288	7.46043e-28	0.386854	0.161205	0.371821
318664	CG31288	Dmel_CG31288	CG13665|Dmel\CG31288	FLYBASE:FBgn0051288	3R	96D1-96D1	CG31288 gene product from transcript CG31288-RA	-0.494151	0.297084	0.879802	CG31288	673	477	1095	337	736	CG31288	10.6551	12.6895	21.5321	7.16755	15.8502
43059	CG13659	Dmel_CG13659	Dmel\CG13659	FLYBASE:FBgn0039319	3R	96D1-96D1	CG13659 gene product from transcript CG13659-RA	-0.494112	0.149727	0.790672	CG13659	315	163	316	122	254	CG13659	5.27847	4.58955	6.57683	2.74636	5.78956
36169	CG13231	Dmel_CG13231	Dmel\CG13231	FLYBASE:FBgn0033580	2R	47D5-47D5	CG13231 gene product from transcript CG13231-RA	-0.493929	0.426237	0.944843	CG13231	18	4	16	12	13	CG13231	0.555045	0.207253	0.612784	0.497092	0.545272
19835399	CR44277	Dmel_CR44277	Dmel\CR44277	FLYBASE:FBgn0265304	2R	44E4-44E4	ncRNA	-0.493756	0.612153	0.980741	CR44277	15	2	6	13	2	CR44277	0.984981	0.220674	0.48935	1.14678	0.178641
39474	CG11261	Dmel_CG11261	CUL6|Cullin6|Dmel\CG11261	FLYBASE:FBgn0036332	3L	69F5-69F5	CG11261 gene product from transcript CG11261-RA	-0.49316	0.176926	0.848992	CG11261	146	52	125	101	76	CG11261	1.43699	0.859982	1.52807	1.33543	1.01749
34621	CG6770	Dmel_CG6770	CT21019|Dmel\CG6770|anon-WO02059370.25|p8	FLYBASE:FBgn0032400	2L	33B11-33B11	CG6770 gene product from transcript CG6770-RA	-0.489288	0.0181863	0.378914	CG6770	24621	11331	20441	13484	13037	CG6770	691.702	534.892	713.259	508.899	498.202
31491	CG33080	Dmel_CG33080	CG15774|CG15775|CG3141|Dmel\CG33080	FLYBASE:FBgn0053080	X	5B1-5B2	CG33080 gene product from transcript CG33080-RA	-0.489128	0.00322157	0.131262	CG33080	5818.92	2665.99	4648.05	3047.98	3059.04	CG33080	34.2396	26.3591	33.9695	24.0935	24.4842
14462847	CR43989	Dmel_CR43989	Dmel\CR43989	FLYBASE:FBgn0264721	3L	68A9-68A9	ncRNA	-0.491864	0.258602	0.870072	CR43989	47.1888	16	38	25	31	CR43989	1.0795	0.615017	1.07969	0.768284	0.964625
32789	scu	Dmel_CG7113	17beta-HSD10|CG7113|Dmel\CG7113|HL-X|HLII|MRPP2|Scu|l(1)16Fd|l(1)17Ad	FLYBASE:FBgn0021765	X	16F6-16F6	scully	-0.491457	0.0668304	0.629132	scu	5662.85	1900	3809.86	3462.87	2540.05	scu	108.867	61.3763	90.9711	89.433	66.423
40667	mia	Dmel_CG10390	CG10390|Dmel\CG10390|Mia|TAF|TAF60-2|TAF6L|TAF[[II]]|TAF[[II]]60-2|TFIID|Taf60-2|Taf6L|dTAF6L|dTAF[[II]]60|dTAF[[II]]60-2|dmTAF6b|ms(3)570	FLYBASE:FBgn0014342	3R	83B1-83B1	meiosis I arrest	-0.489678	0.173984	0.843071	mia	157	97	166	67	110	mia	1.32152	1.37193	1.73546	0.757617	1.25945
37447	Sdc	Dmel_CG10497	CG10497|CT27296|Dmel\CG10497|Dsyn|Syd|Syn|dSdc|l(2)10608|sdc|syd|syn	FLYBASE:FBgn0010415	2R	57E1-57E6	Syndecan	-0.486596	0.00425694	0.155745	Sdc	8633.88	3753	6572.05	4393.98	4619	Sdc	44.7945	32.7177	42.3498	30.6251	32.5973
40623	CG2604	Dmel_CG2604	CT40966|Dmel\CG2604	FLYBASE:FBgn0037298	3R	82F6-82F6	CG2604 gene product from transcript CG2604-RC	-0.486122	0.0134592	0.314528	CG2604	14347.4	6367.22	11720.8	8087.09	7494.07	CG2604	180.384	134.512	183.027	136.59	128.162
39056	CG4476	Dmel_CG4476	DmNAT3|Dmel\CG4476|anon-WO0149848.7	FLYBASE:FBgn0035969	3L	67A3-67A3	CG4476 gene product from transcript CG4476-RB	-0.488816	0.0876686	0.677823	CG4476	485	165	407	307	288	CG4476	4.4056	2.51845	4.59187	3.7463	3.55853
35021	CG13284	Dmel_CG13284	Dmel\CG13284	FLYBASE:FBgn0032614	2L	36B2-36B2	CG13284 gene product from transcript CG13284-RE	-0.488402	0.0988989	0.689942	CG13284	1099	694.001	1305.99	516.001	852.999	CG13284	8.50219	9.0215	12.5489	5.36271	8.97629
33979	sip2	Dmel_CG9188	CG9188|Dmel\CG9188	FLYBASE:FBgn0031878	2L	27C7-27C7	septin interacting protein 2	-0.487093	0.557647	0.975197	sip2	12	4	3	5	3	sip2	0.111561	0.0624852	0.0346406	0.0624456	0.0379374
39074	CG4461	Dmel_CG4461	148460_at|4461|BEST:GH12586|DmCG4461|Dmel23.8|Dmel\CG4461|Hsp20|gh12586	FLYBASE:FBgn0035982	3L	67B2-67B2	CG4461 gene product from transcript CG4461-RA	-0.485745	0.0217078	0.421292	CG4461	1924	880	1242	744	1003	CG4461	48.5474	37.3103	38.9237	25.2194	34.4252
318146	ssp7	Dmel_CG32667	CG32667|CG32677|Dmel\CG32667|Ssp7	FLYBASE:FBgn0052667	X	10A7-10A7	short spindle 7	-0.485439	0.0230763	0.428587	ssp7	5038.61	2201.95	3790.76	2975.91	2188.88	ssp7	298.496	219.189	278.924	236.835	176.386
42682	Cyp6d4	Dmel_CG12800	6d4|CG12800|Dmel\CG12800	FLYBASE:FBgn0039006	3R	94C1-94C1	CG12800 gene product from transcript CG12800-RA	-0.483633	0.0405741	0.543345	Cyp6d4	757	427	719	366	456	Cyp6d4	8.81586	8.35568	10.3999	5.72598	7.22351
41767	Cys	Dmel_CG8050	BcDNA:RH72992|CG8050|Dmel\CG8050|anon-EST:Liang-2.34|clone 2.34	FLYBASE:FBgn0004629	3R	88C6-88C6	Cystatin-like	-0.485734	0.0824088	0.659902	Cys	19270.8	7910.56	15722	13055	8443.75	Cys	868.019	598.717	879.566	789.961	517.344
34461	CG17097	Dmel_CG17097	Dmel\CG17097|anon-SAGE:Wang-018	FLYBASE:FBgn0265264	2L	32A2-32A2	CG17097 gene product from transcript CG17097-RB	-0.485517	0.764127	0.9909	CG17097	3	0	32	7	28	CG17097	0.0192815	0	0.255447	0.060439	0.244789
39842	mbf1	Dmel_CG4143	BcDNA:GH10148|BcDNA:GM01267|CG4143|Dmel\CG4143|MBF-1|MBF1|MRE4|Mbf-1|Mbf1	FLYBASE:FBgn0262732	3L	73A9-73A9	multiprotein bridging factor 1	-0.480777	0.00853853	0.237089	mbf1	2089.01	1010	1753.98	940.998	1310.01	mbf1	25.4711	20.6925	26.5623	15.4133	21.7269
35707	CG2065	Dmel_CG2065	Dmel\CG2065	FLYBASE:FBgn0033204	2R	43E8-43E9	CG2065 gene product from transcript CG2065-RB	-0.485263	0.092801	0.684465	CG2065	869.006	382	753.002	343	665.003	CG2065	15.3651	11.3491	16.5363	8.14715	15.9937
19835657	SclA	Dmel_CG45090	BEST:LP06756|BcDNA:RE28911|CG45090|CR31696|Dmel\CG45090|ORF-A|mel1|pncr003|pncr003:2L|pncr003:2L ORFA|pncr:003:2L|scl|sclA	FLYBASE:FBgn0266491	2L	36B2-36B2	Sarcolamban A	-0.484964	0.255307	0.870072	SclA	125.86	76.1259	85.8673	51.2034	46.4564	SclA	2.67172	2.71532	2.26393	1.46017	1.34142
3885599	CG13516	Dmel_CG13516	BP1036|Dmel\CG13516	FLYBASE:FBgn0040658	2R	58F7-58F7	CG13516 gene product from transcript CG13516-RB	-0.484865	0.07238	0.647377	CG13516	308	139	292	191	181	CG13516	5.09074	3.86038	5.99438	4.24096	4.06934
42683	CCAP	Dmel_CG4910	CG4910|Ccap|DmCCAP|Dmel\CG4910|ccap	FLYBASE:FBgn0039007	3R	94C1-94C1	Crustacean cardioactive peptide	-0.484693	0.442149	0.949235	CCAP	37	11	10	12	15	CCAP	0.645824	0.322619	0.216793	0.28138	0.356138
35019	CG13282	Dmel_CG13282	Dmel\CG13282	FLYBASE:FBgn0032612	2L	36B2-36B2	CG13282 gene product from transcript CG13282-RB	-0.484551	0.343831	0.906087	CG13282	66.9999	19	50	24	58	CG13282	0.792115	0.377444	0.734202	0.381176	0.932731
40526	CG14636	Dmel_CG14636	Dmel\CG14636	FLYBASE:FBgn0037217	3R	81F6-82A1	CG14636 gene product from transcript CG14636-RA	-0.484336	0.211715	0.870072	CG14636	140	45	83	54	88.9999	CG14636	2.0553	1.11006	1.51342	1.06498	1.77727
3772439	CG11891	Dmel_CG11891	CG33091|CT37044|Dmel\CG11891	FLYBASE:FBgn0039309	3R	96C8-96C8	CG11891 gene product from transcript CG11891-RG	-0.479693	0.0221335	0.423041	CG11891	2679.15	1360.69	2535.36	1197.34	1912.4	CG11891	19.8397	16.931	23.319	11.9112	19.2633
35203	CG31797	Dmel_CG31797	CG15175|CG15176|CT35089|Dmel\CG31797	FLYBASE:FBgn0051797	2L	37D1-37D1	CG31797 gene product from transcript CG31797-RA	-0.483383	0.796826	0.9909	CG31797	0	5	6	0	0	CG31797	0	0.0652046	0.0578371	0	0
14462653	CR43717	Dmel_CR43717	Dmel\CR43717	FLYBASE:FBgn0263870	2L	21C2-21C2	ncRNA	-0.482638	0.527043	0.964914	CR43717	6	3	8	3	6	CR43717	0.231105	0.194162	0.382719	0.155231	0.314358
34897	UK114	Dmel_CG15261	BG:DS07851.3|BcDNA:GM01181|CG15261|DUK 114|DUK114|Dmel\CG15261	FLYBASE:FBgn0086691	2L	35D1-35D1	CG15261 gene product from transcript CG15261-RB	-0.482615	0.0793734	0.648575	UK114	4155.09	2052.03	3516.11	2673.04	1690.99	UK114	148.5	123.229	156.077	128.337	82.2053
53577	Jafrac2	Dmel_CG1274	1274|CG1274|DPx-4156|DPx4156|Dmel\CG1274|JafRac2|Jafrac|Jafrac-2|Prx4|Prx4156|dPrx4|jafrac2|thioredoxin peroxidase 2 isoform A	FLYBASE:FBgn0040308	3L	63A3-63A3	Thioredoxin peroxidase 2	-0.481362	0.0942513	0.688583	Jafrac2	358.999	216	341	166	209	Jafrac2	6.16261	6.23032	7.27039	3.82806	4.88013
38972	GstO3	Dmel_CG6776	CG6776|DmGSTO3|Dmel\CG6776|GSTO3|T14	FLYBASE:FBgn0035904	3L	66D5-66D5	Glutathione S transferase O3	-0.479658	0.00615709	0.197217	GstO3	1842	757	1491	962	1120	GstO3	45.5815	31.476	45.8256	31.9797	37.6992
36351	Cpr49Ae	Dmel_CG8505	CG8505|DmelCpr49Ae|Dmel\CG8505	FLYBASE:FBgn0033728	2R	49A2-49A2	Cuticular protein 49Ae	-0.478181	0.0298173	0.464355	Cpr49Ae	2878	1739	3351	1856	1748	Cpr49Ae	52.9031	53.7124	76.5062	45.8319	43.7065
31055	CG14629	Dmel_CG14629	Dmel\CG14629|EG:103E12.2	FLYBASE:FBgn0040398	X	1E1-1E1	CG14629 gene product from transcript CG14629-RA	-0.478007	0.00969172	0.252881	CG14629	11504	5578	9547	6018	6197	CG14629	226.556	184.583	233.521	159.213	166.006
5740321	CR40469	Dmel_CR40469	Dmel\CR40469	FLYBASE:FBgn0058469	X	1A1-1A1	ncRNA	-0.478976	0.600242	0.979217	CR40469	536	60	99	165	301	CR40469	54.6042	10.2706	12.5265	22.5811	41.7102
38681	CG6462	Dmel_CG6462	Dmel\CG6462|SP127	FLYBASE:FBgn0035663	3L	65A3-65A3	CG6462 gene product from transcript CG6462-RA	-0.478893	0.556044	0.974322	CG6462	22	18	19	2	14	CG6462	0.444917	0.611665	0.477245	0.0543358	0.385122
40319	CG12983	Dmel_CG12983	Dmel\CG12983|NEST:bs29a07|bs29a07.y1	FLYBASE:FBgn0037040	3L	78A1-78A1	CG12983 gene product from transcript CG12983-RE	-0.478825	0.721707	0.9909	CG12983	0	4	9	3	1	CG12983	0	0.039645	0.0659352	0.0237719	0.00802338
318700	CG31373	Dmel_CG31373	CG6482|Dmel\CG31373|PDF	FLYBASE:FBgn0051373	3R	86C4-86C4	CG31373 gene product from transcript CG31373-RA	-0.478501	0.676702	0.990012	CG31373	14	5	14	0	20	CG31373	0.423319	0.254036	0.525774	0	0.822592
43648	Npc2g	Dmel_CG11314	BcDNA:RE56164|CG11314|Dmel\CG11314|npc2g	FLYBASE:FBgn0039800	3R	100A3-100A3	Niemann-Pick type C-2g	-0.477863	0.00579115	0.190871	Npc2g	5877.34	2832.91	4635.96	3020	2993.97	Npc2g	194.433	157.473	190.485	134.214	134.726
3355132	CG14464	Dmel_CG14464	BcDNA:LD29015|CG40285|Dmel\CG14464	FLYBASE:FBgn0033000	2R	41C3-41C3	CG14464 gene product from transcript CG14464-RD	-0.476531	0.0374077	0.523756	CG14464	804.004	371	664.998	358	523.999	CG14464	13.5982	10.5434	13.9693	8.13402	12.055
19835638	CR45577	Dmel_CR45577	Dmel\CR45577	FLYBASE:FBgn0267137	3R	86C7-86C7	ncRNA	-0.477975	0.279484	0.870072	CR45577	51	16	33	27	28	CR45577	1.58157	0.833728	1.27106	1.12482	1.18112
38244	Rap1	Dmel_CG1956	BEST:GH18528|C-ras3|CG1956|D-Rap1|DRap|DRap1|Dmel\CG1956|Dras3|Dras62B|E(faf)|EC3-7|FCG-C|P08645|R|RAP1|Rap|Ras3|RasIII|l(3)62Bf|l(3)R|rap1|ras 3|ras3	FLYBASE:FBgn0004636	3L	62B7-62B7|3-1.4 cM	Rap1 GTPase	-0.473778	0.00256457	0.11142	Rap1	3499.96	1669	2910.97	1863.03	1910	Rap1	25.3328	20.2984	26.1691	18.115	18.8048
317866	CG32119	Dmel_CG32119	BcDNA:AT05691|Dmel\CG32119|NEST:bs34d09	FLYBASE:FBgn0052119	3L	70A3-70A3	CG32119 gene product from transcript CG32119-RA	-0.477304	0.201111	0.870072	CG32119	104	43	112	75	69	CG32119	1.27019	0.88245	1.69897	1.23055	1.14631
36465	CG4676	Dmel_CG4676	Dmel\CG4676	FLYBASE:FBgn0033815	2R	49F11-49F11	CG4676 gene product from transcript CG4676-RA	-0.477186	0.110028	0.724627	CG4676	206	95	167	94	128	CG4676	4.38573	3.39847	4.41594	2.68846	3.7068
34872	mol	Dmel_CG4482	35Bb|B1|BG:DS01219.1|CG15268|CG4482|Dmel\CG4482|Mol|NIP|br3|l(2)35Bb|l(2)SH1330|l(2)SH2 1330|l(2)br23|l(2)br3|l35Bb|nip	FLYBASE:FBgn0086711	2L	35B7-35B8	moladietz	-0.473443	0.029645	0.462613	mol	702.997	322	524.001	333	381.999	mol	5.08831	3.91616	4.71068	3.2379	3.76095
34409	gny	Dmel_CG5091	CG5091|Dalg6|Dmel\CG5091|Gny[|alg6|dAlg6	FLYBASE:FBgn0032234	2L	31D11-31D11	garnysstan	-0.47567	0.0796951	0.648976	gny	306.107	166.175	275.561	150.76	177	gny	2.60986	2.38065	2.91806	1.72675	2.05273
39880	CG13024	Dmel_CG13024	BcDNA:RH61817|Dmel\CG13024	FLYBASE:FBgn0036665	3L	73D1-73D1	CG13024 gene product from transcript CG13024-RC	-0.475667	0.0659921	0.62677	CG13024	372	152	317	198	241	CG13024	4.02878	2.76605	4.26405	2.88069	3.55028
19835497	CR44725	Dmel_CR44725	Dmel\CR44725	FLYBASE:FBgn0265938	2R	57E9-57E9	ncRNA	-0.475628	0.378545	0.926146	CR44725	25	12	17	14	9	CR44725	0.90686	0.73142	0.765916	0.682226	0.444076
19835476	pre-mod(mdg4)-C	Dmel_CG44876	CG44876|Dmel\CG44876	FLYBASE:FBgn0266170	3R	93D8-93D8	CG44876 gene product from transcript CG44876-RB	-0.474745	0.269807	0.870072	pre-mod(mdg4)-C	137.262	69.7246	137.803	46.5664	121.799	pre-mod(mdg4)-C	1.32702	1.13266	1.6547	0.604785	1.60172
35825	Mal-A2	Dmel_CG8694	CG8694|D|Dmel\CG8694|Drome_A2|LvpD|lvpD|mal_A2	FLYBASE:FBgn0002569	2R	44D1-44D1	Maltase A2	-0.473997	0.748452	0.9909	Mal-A2	1112	724	1087	20	1164	Mal-A2	11.907	13.0263	14.4563	0.287692	16.9537
36340	CG8839	Dmel_CG8839	Dmel\CG8839	FLYBASE:FBgn0033717	2R	48F10-48F11	CG8839 gene product from transcript CG8839-RA	-0.472976	0.00400745	0.149266	CG8839	4664.04	2084.97	3743.87	2565.01	2490.03	CG8839	43.4161	32.6116	43.2854	32.0758	31.5288
19835481	CR45409	Dmel_CR45409	Dmel\CR45409	FLYBASE:FBgn0266958	3L	66C5-66C5	ncRNA	-0.47377	0.103418	0.7023	CR45409	293	110	257	177	187	CR45409	5.49713	3.46774	5.98872	4.4611	4.77227
34223	CG9555	Dmel_CG9555	Dmel\CG9555	FLYBASE:FBgn0032085	2L	29F7-29F7	CG9555 gene product from transcript CG9555-RC	-0.47367	0.513092	0.959698	CG9555	131	127	166	27	98	CG9555	1.93229	3.14767	3.04117	0.535013	1.96626
36471	CG4716	Dmel_CG4716	BEST:GH18008|Dmel\CG4716|GH16|gh18008	FLYBASE:FBgn0033820	2R	49F13-49F13	CG4716 gene product from transcript CG4716-RC	-0.472746	0.032228	0.483193	CG4716	43319	18926.1	37325.4	25285.8	24779	CG4716	1098.13	806.161	1175.2	861.098	854.426
35372	CG9259	Dmel_CG9259	Dmel\CG9259	FLYBASE:FBgn0032913	2L	39A1-39A1	CG9259 gene product from transcript CG9259-RC	-0.473346	0.688959	0.990429	CG9259	1	4	6	1	1	CG9259	0.0139214	0.0935682	0.103745	0.0187018	0.0189364
14462906	CR43977	Dmel_CR43977	Dmel\CR43977	FLYBASE:FBgn0264708	3L	78E2-78E2	ncRNA	-0.473268	0.579404	0.977808	CR43977	8	3	3	4	2	CR43977	0.27509	0.173337	0.128126	0.184776	0.0935471
43646	CG11313	Dmel_CG11313	Dmel\CG11313|SP11|c-SP11	FLYBASE:FBgn0039798	3R	100A3-100A3	CG11313 gene product from transcript CG11313-RC	-0.472206	0.00269525	0.116108	CG11313	3157.99	1419	2761.07	1750.03	1903.03	CG11313	56.3396	42.5374	61.1804	41.9419	46.1811
8673976	CG42397	Dmel_CG42397	Dmel\CG42397	FLYBASE:FBgn0259748	3L	68E4-68E4	CG42397 gene product from transcript CG42397-RA	-0.47288	0.679429	0.990012	CG42397	247	192	264	15	232	CG42397	8.27162	10.8039	10.9807	0.674816	10.5681
32974	Zw	Dmel_CG12529	CG12529|Dmel\CG12529|G-6-PD|G-6-pdh|G-6PD|G-6pd|G6-PD|G6-pd|G6PD|G6PDH|G6pd|G6pdh|g6pd|zw	FLYBASE:FBgn0004057	X	18D13-18D13|1-62.9 cM	Zwischenferment	-0.470882	0.00568026	0.189521	Zw	1791.04	869.734	1539.81	976.349	991.593	Zw	15.5439	12.6831	16.598	11.3831	11.7059
31672	CheA7a	Dmel_CG15033	CG15033|Dmel\CG15033	FLYBASE:FBgn0029948	X	7B2-7B2	Chemosensory protein A 7a	-0.472689	0.73961	0.9909	CheA7a	159	92	18	31	5	CheA7a	4.80769	4.67426	0.675996	1.25922	0.205648
39993	CG16775	Dmel_CG16775	Dmel\CG16775	FLYBASE:FBgn0036767	3L	75A8-75A8	CG16775 gene product from transcript CG16775-RB	-0.472591	0.681848	0.990012	CG16775	48	48	28	6	4	CG16775	1.4992	2.5191	1.0862	0.251751	0.169939
3772298	snoRNA:Or-aca5	Dmel_CR33637	CR33637|Dm-227|DmOr_aca5|DmOr_aca5 snoRNA|DmOr_aca5(SnoR227)|Dmel\CR33637|Or-aca5|chr2R:4607488..4607590|snoR227|snoRNA:227	FLYBASE:FBgn0086672	2R	45A2-45A3	ncRNA	-0.469132	0.0195866	0.399189	snoRNA:Or-aca5	2018	991	2020	1024	1492	snoRNA:Or-aca5	297.258	245.286	369.57	202.634	298.949
39649	CG13457	Dmel_CG13457	BcDNA:AT15860|BcDNA:AT16542|Dmel\CG13457	FLYBASE:FBgn0036482	3L	71B5-71B5	CG13457 gene product from transcript CG13457-RA	-0.471977	0.618897	0.980741	CG13457	8	1	4	7	2	CG13457	0.0531082	0.0111547	0.032981	0.0624266	0.0180599
39861	Galphaf	Dmel_CG12232	CG12232|Dmel\CG12232|GNAS/L|G[[f]]|Galpha73B|Galpha73b|Galpha[[f]]73B|Gf|Gfalpha	FLYBASE:FBgn0010223	3L	73B5-73B5	G protein alpha f subunit	-0.47151	0.464747	0.951916	Galphaf	426.921	315.442	463.464	97.1341	351.764	Galphaf	5.09988	6.33164	6.87638	1.55878	5.71581
33749	Cyp28d1	Dmel_CG10833	28d1|CG10833|Dmel\CG10833	FLYBASE:FBgn0031689	2L	25C10-25C10	CG10833 gene product from transcript CG10833-RA	-0.471477	0.160164	0.813005	Cyp28d1	16014	9913	13583	8484	6252	Cyp28d1	215.906	224.572	227.453	153.662	114.656
246416	CG30049	Dmel_CG30049	CG30049-PA|Dmel\CG30049	FLYBASE:FBgn0050049	2R	49A1-49A1	CG30049 gene product from transcript CG30049-RA	-0.471436	0.68799	0.990429	CG30049	35	25	49	1	49	CG30049	0.272901	0.327539	0.474532	0.0104746	0.519695
40057	NijB	Dmel_CG11637	CG11637|Dmel\CG11637	FLYBASE:FBgn0036822	3L	75E4-75E4	Ninjurin B	-0.470988	0.534264	0.967198	NijB	9.10515	4.03533	22.2599	13.0965	11.2162	NijB	0.267882	0.19949	0.813414	0.517622	0.448865
33171	CG3164	Dmel_CG3164	BEST:CK02656|CK02656|Dmel\CG3164	FLYBASE:FBgn0025683	2L	21B2-21B2	CG3164 gene product from transcript CG3164-RA	-0.468253	0.0435856	0.54664	CG3164	21066.6	8565.13	16041.9	12854.2	10114.6	CG3164	145.893	99.6688	137.984	119.587	95.2801
12797958	snoRNA:CG16892-a	Dmel_CR43590	CR43590|Dmel\CR43590	FLYBASE:FBgn0263475	X	8D4-8D4	ncRNA	-0.470508	0.497832	0.956868	snoRNA:CG16892-a	11	4	8	8	4	snoRNA:CG16892-a	1.63136	0.996788	1.4736	1.59385	0.806923
41019	Cyp313b1	Dmel_CG9716	313b1|CG9716|Dmel\CG9716	FLYBASE:FBgn0037601	3R	85A5-85A5	CG9716 gene product from transcript CG9716-RB	-0.470291	0.257315	0.870072	Cyp313b1	59	20	49	35	38	Cyp313b1	0.601615	0.342675	0.620576	0.479441	0.527066
35213	CG17544	Dmel_CG17544	Dmel\CG17544	FLYBASE:FBgn0032775	2L	37D4-37D5	CG17544 gene product from transcript CG17544-RA	-0.469136	0.0840232	0.663038	CG17544	3221.99	2145.99	3296	1517	1884	CG17544	26.6776	29.8564	33.8955	16.8737	21.2188
37139	CG5493	Dmel_CG5493	Dmel\CG5493	FLYBASE:FBgn0034364	2R	55E2-55E2	CG5493 gene product from transcript CG5493-RB	-0.466276	0.0094647	0.2487	CG5493	2549.99	1187.4	2310.72	1603.02	1381.79	CG5493	41.2404	32.2677	46.4155	34.8276	30.3977
19835232	CR45232	Dmel_CR45232	CG43265|Dmel\CR45232|Dmel_CG43265|mdcds_12606	FLYBASE:FBgn0267793	2R	53B2-53B2	ncRNA	-0.468938	0.442402	0.949235	CR45232	19	10	11	6	9	CR45232	0.0447948	0.0396149	0.0322106	0.0190031	0.0288623
38120	CG13912	Dmel_CG13912	Dmel\CG13912	FLYBASE:FBgn0035186	3L	61F3-61F3	CG13912 gene product from transcript CG13912-RA	-0.465788	0.0414899	0.546418	CG13912	800	347	519	350	416	CG13912	21.3212	15.5395	17.1799	12.5311	15.081
261617	CG31777	Dmel_CG31777	BEST:RH19272|Dmel\CG31777	FLYBASE:FBgn0051777	2L	24C1-24C1	CG31777 gene product from transcript CG31777-RA	-0.467966	0.0659811	0.62677	CG31777	384	157	325	219	234	CG31777	21.8578	15.0162	22.9769	16.7464	18.1178
33994	Pvf2	Dmel_CG13780	CG13780|DmVEGF-2|Dmel\CG13780|PV2|PVF|PVF2|PVFs|Pvf|VEGF|VEGF-2|VEGF27Cb|Vegf27Cb|pvf2	FLYBASE:FBgn0031888	2L	27E1-27E1	PDGF- and VEGF-related factor 2	-0.467603	0.246134	0.870072	Pvf2	96	41	61	33	59	Pvf2	0.995665	0.714515	0.785785	0.459786	0.832355
47878	Eip63F-1	Dmel_CG15855	63F-1|CBP12|CG15855|Ca[2+] binding protein|Dmel\CG15855|E63-1|E63F|Eip63-1|Eip63F1|Eip63Fa|eip63F-1	FLYBASE:FBgn0004910	3L	63F6-64A1	Ecdysone-induced protein 63F 1	-0.465736	0.0128349	0.303376	Eip63F-1	3171.66	1342.63	2500.83	1418.94	2122.64	Eip63F-1	19.505	13.8739	19.1018	11.7226	17.7562
37192	CG15115	Dmel_CG15115	Dmel\CG15115	FLYBASE:FBgn0034413	2R	56B1-56B1	CG15115 gene product from transcript CG15115-RA	-0.465904	0.664759	0.990012	CG15115	3	3	3	0	2	CG15115	0.0841734	0.141436	0.104546	0	0.0763306
31335	HIP-R	Dmel_CG2947	CG2947|Dmel\CG2947|Hip|anon-EST:fe1A9	FLYBASE:FBgn0029676	X	3F1-3F1	Hsc/Hsp70-interacting protein related	-0.465421	0.0232364	0.42899	HIP-R	1087	446	861.999	543.001	688	HIP-R	11.0841	7.64164	10.9171	7.43821	9.54267
35730	Nop17l	Dmel_CG1553	CG1553|Dmel\CG1553	FLYBASE:FBgn0033224	2R	43E17-43E18	Nop17 like	-0.464073	0.005417	0.183686	Nop17l	6209.17	2663.13	4553.15	3022.95	3492.96	Nop17l	33.9177	24.4439	30.8913	22.1832	25.9538
3772235	snoRNA:Psi28S-2876	Dmel_CR33646	CR33646|Dm-825|Dmel\CR33646|Psi28S-2876|Psi28S-2876(SnoR825)|psi28S-2876|snoR825|snoRNA:825	FLYBASE:FBgn0086671	X	15E5-15E5	ncRNA	-0.465556	0.0538555	0.569905	snoRNA:Psi28S-2876	502	241	451	246	335	snoRNA:Psi28S-2876	78.1719	63.0593	87.2279	51.4614	70.9588
3772238	snoRNA:Or-CD2	Dmel_CR33636	CR33636|Dm-461|DmOr_cd2 snoRNA|DmOr_cd2(SnoR461)|Dmel\CR33636|Or-CD2|chr2R:4608869..4608988|orphan-CD2|snoR461|snoRNA:461|snoRNA:Or-cd2	FLYBASE:FBgn0086603	2R	45A3-45A3	ncRNA	-0.462204	0.0471381	0.551618	snoRNA:Or-CD2	1890.15	681.77	1570.96	980.463	1358.3	snoRNA:Or-CD2	294.336	178.39	303.839	205.106	287.712
41822	CG3987	Dmel_CG3987	Dmel\CG3987|anon-WO0140519.215	FLYBASE:FBgn0038292	3R	88E2-88E2	CG3987 gene product from transcript CG3987-RA	-0.46514	0.465822	0.951916	CG3987	724	518	898	194	711	CG3987	10.6432	12.7952	16.3962	3.83121	14.2173
12798419	CG43315	Dmel_CG43315	CG13169|Dmel\CG43315|Dmel_CG13169	FLYBASE:FBgn0263020	2R	48F1-48F1	CG43315 gene product from transcript CG43315-RB	-0.464543	0.734556	0.9909	CG43315	5	1	0	0	3	CG43315	0.184441	0.061983	0	0	0.15053
35342	Pomp	Dmel_CG9324	38E.20|CG9324|Dmel\CG9324|POMP|UMP1|pomp	FLYBASE:FBgn0032884	2L	38E10-38E10	CG9324 gene product from transcript CG9324-RA	-0.45987	0.00778305	0.226198	Pomp	1691.92	733.323	1318.29	849.252	1004.84	Pomp	33.7778	24.5999	32.6884	22.7766	27.2876
35086	CG17681	Dmel_CG17681	Dmel\CG17681	FLYBASE:FBgn0032668	2L	36E6-36E6	CG17681 gene product from transcript CG17681-RA	-0.464029	0.334966	0.90013	CG17681	56	30	43	35	18	CG17681	0.952302	0.857222	0.908212	0.799567	0.416365
50416	CG12643	Dmel_CG12643	Dmel\CG12643	FLYBASE:FBgn0040942	X	9B5-9B5	CG12643 gene product from transcript CG12643-RA	-0.463856	0.133339	0.770765	CG12643	370	244	427	179	268	CG12643	7.8238	8.66944	11.2144	5.08475	7.70842
117481	Gr64a	Dmel_CG32261	CG14986|CG32261|Dmel64a|Dmel\CG32261|GR64a|GRLU.3|Gr64|Gr64A1|GrLU3|LU.3	FLYBASE:FBgn0045479	3L	64A4-64A4	Gustatory receptor 64a	-0.463797	0.498163	0.956868	Gr64a	10	4	13	10	6	Gr64a	0.146512	0.098473	0.236563	0.196821	0.119574
31617	shf	Dmel_CG3135	CG3134|CG3135|CT10514|D-Wif|DmWIF|DmWif|Dmel\CG3135|Shf|shf-ov	FLYBASE:FBgn0003390	X	6C13-6D1|1-17.9 cM	shifted	-0.463416	0.169591	0.836632	shf	981.997	701.001	984.001	431	535.999	shf	11.9201	14.2979	14.8353	7.02823	8.85008
5740634	CG34181	Dmel_CG34181	Dmel\CG34181	FLYBASE:FBgn0085210	2L	30B1-30B1	CG34181 gene product from transcript CG34181-RA	-0.462331	0.785592	0.9909	CG34181	2	0	10	0	12	CG34181	0.0548451	0	0.340596	0	0.447614
34436	LManI	Dmel_CG5322	CG5322|Dmel\CG5322	FLYBASE:FBgn0032253	2L	31E4-31E5	Lysosomal alpha-mannosidase I	-0.459098	0.0279021	0.45327	LManI	1318	641.996	1053	750	627.002	LManI	8.84653	7.24063	8.77847	6.7627	5.72457
2768714	Ir41a	Dmel_CG33492	CG17587|CG33492|DmelIR41a|Dmel\CG33492|IR41a	FLYBASE:FBgn0040849	2R	41C6-41D1	Ionotropic receptor 41a	-0.462157	0.372664	0.925708	Ir41a	74	14	42	41	45	Ir41a	0.687961	0.218698	0.484968	0.512054	0.569061
32650	CG4653	Dmel_CG4653	Dmel\CG4653|SPH179	FLYBASE:FBgn0030776	X	15A3-15A3	CG4653 gene product from transcript CG4653-RA	-0.462003	0.485359	0.955295	CG4653	209	106	206	43	218	CG4653	5.09094	4.33853	6.23234	1.40708	7.22309
43216	CG6425	Dmel_CG6425	Dmel\CG6425	FLYBASE:FBgn0039449	3R	97C5-97C5	CG6425 gene product from transcript CG6425-RA	-0.461373	0.452858	0.951257	CG6425	15	7	18	7	15	CG6425	0.155647	0.122048	0.231981	0.0975769	0.211717
326196	sunn	Dmel_CG32088	CG32088|CG7308|Dmel\CG32088|SUNN	FLYBASE:FBgn0052088	3L	68D3-68D3	sisters unbound	-0.461075	0.704897	0.990721	sunn	5	1	0	1	2	sunn	0.0362986	0.0121984	0	0.00975258	0.0197499
318865	CG31636	Dmel_CG31636	CG13770|Dmel\CG31636	FLYBASE:FBgn0051636	2L	26F5-26F5	CG31636 gene product from transcript CG31636-RB	-0.460893	0.120186	0.753899	CG31636	430.998	183	234	166	208	CG31636	5.99627	4.27802	4.04347	3.10252	3.93626
42585	CG6332	Dmel_CG6332	Dmel\CG6332|anon-WO0140519.231|cg6332	FLYBASE:FBgn0038921	3R	93F14-93F14	CG6332 gene product from transcript CG6332-RA	-0.460877	0.350244	0.909341	CG6332	38	21	25	13	19	CG6332	0.62951	0.584552	0.514388	0.289309	0.428141
42814	CG10208	Dmel_CG10208	CT28701|Dmel\CG10208	FLYBASE:FBgn0039118	3R	95B1-95B1	CG10208 gene product from transcript CG10208-RA	-0.460078	0.0607326	0.60586	CG10208	455	211	413	281	257	CG10208	9.32276	7.26442	10.5103	7.73463	7.16277
38511	Cpr64Ad	Dmel_CG1259	CG1259|DmelCpr64Ad|Dmel\CG1259	FLYBASE:FBgn0035513	3L	64A10-64A10	Cuticular protein 64Ad	-0.45989	0.358419	0.917066	Cpr64Ad	22	11	21	13	13	Cpr64Ad	0.499085	0.419304	0.591701	0.396182	0.401152
37237	EloC	Dmel_CG9291	BcDNA:RH71704|CG9291|Dmel\CG9291|Elongin-C|ElonginC|dElongin C|l(2)SH1299|l(2)SH1520|l(2)SH2 1520	FLYBASE:FBgn0266711	2R	56D7-56D7	Elongin C	-0.458443	0.0128834	0.304053	EloC	1715	831	1332	775.998	1001.01	EloC	57.169	46.5461	55.1484	34.7502	45.3888
5740770	snoRNA:Psi18S-1377e	Dmel_CR34625	CR34625|Dmel\CR34625|Psi18S-1377e|psi18S-1377e	FLYBASE:FBgn0083047	3R	99E2-99E2	ncRNA	-0.459345	0.128813	0.770765	snoRNA:Psi18S-1377e	405	191	353	163	305	snoRNA:Psi18S-1377e	64.448	51.0708	69.7687	34.8451	66.019
3354941	CG40178	Dmel_CG40178	CG40178/CG41283|Dmel\CG40178	FLYBASE:FBgn0058178	3L	-	CG40178 gene product from transcript CG40178-RA	-0.456107	0.0376754	0.525087	CG40178	10333.8	4019.93	8096.2	4824.75	7204.48	CG40178	73.2401	47.8732	71.2692	45.9371	69.4554
3771913	CG33645	Dmel_CG33645	Dmel\CG33645	FLYBASE:FBgn0053645	2L	34C4-34C4	CG33645 gene product from transcript CG33645-RB	-0.458863	0.377184	0.926146	CG33645	25	9	18	11	17	CG33645	1.04411	0.631585	0.933703	0.617159	0.965757
33593	CG3604	Dmel_CG3604	BcDNA:LP04037|Dmel\CG3604	FLYBASE:FBgn0031562	2L	24B3-24B3	CG3604 gene product from transcript CG3604-RB	-0.458793	0.225857	0.870072	CG3604	153	80	92.9999	64	61	CG3604	5.28612	4.6443	3.9908	2.97047	2.86675
32020	Ork1	Dmel_CG1615	CG1615|Dmel\CG1615|DorK|KCNK0|K[[2P]]|ORK|ORK-1|ORK1|anon-WO0161006.1|anon-WO0161006.22|anon-WO0161006.23|d-ORK1|dORK|dORK1|dORKC1|dOrk|dOrk1|ork1	FLYBASE:FBgn0017561	X	9F7-9F8	Open rectifier K[+] channel 1	-0.456059	0.0092658	0.247298	Ork1	1759.01	828.002	1489.01	867.999	1113	Ork1	8.556	6.76736	8.99562	5.67182	7.36397
39092	CG33926	Dmel_CG33926	Dmel\CG33926	FLYBASE:FBgn0053926	3L	67B6-67B7	CG33926 gene product from transcript CG33926-RB	-0.457414	0.432652	0.945684	CG33926	437.999	153	404.002	424.002	150	CG33926	11.6449	6.83498	13.3406	15.1436	5.4246
3771864	CG33669	Dmel_CG33669	Dmel\CG33669|NEST:bs03a05|bs03a05.y1	FLYBASE:FBgn0053669	X	5F6-5F6	CG33669 gene product from transcript CG33669-RC	-0.457386	0.704026	0.990721	CG33669	5	1	1	0	4	CG33669	0.185698	0.0624054	0.0461284	0	0.202074
37720	CG13559	Dmel_CG13559	Dmel\CG13559	FLYBASE:FBgn0034870	2R	59E2-59E2	CG13559 gene product from transcript CG13559-RA	-0.456961	0.295433	0.879444	CG13559	71	23	41	28	45	CG13559	1.77916	0.968431	1.27606	0.94257	1.53385
33129	CG14615	Dmel_CG14615	Dmel\CG14615	FLYBASE:FBgn0031184	X	20C1-20C1	CG14615 gene product from transcript CG14615-RB	-0.456888	0.0693249	0.636116	CG14615	746.679	377.641	606.967	305.372	482.349	CG14615	8.50486	7.22765	8.58677	4.67264	7.47324
37934	CG3570	Dmel_CG3570	Dmel\CG3570	FLYBASE:FBgn0035035	2R	60D9-60D9	CG3570 gene product from transcript CG3570-RA	-0.456862	0.119621	0.753134	CG3570	192	92	168	101	118	CG3570	3.80871	3.06655	4.13922	2.69153	3.18401
26067251	CR45923	Dmel_CR45923	CG17478|CG40280|CR44101|Dmel\CR45923|Dmel_CR44101	FLYBASE:FBgn0267585	2R	41B1-41B1	ncRNA	-0.456546	0.37916	0.926146	CR45923	34	20	38	28	14	CR45923	0.543425	0.537125	0.754355	0.601199	0.304371
2768916	CG33303	Dmel_CG33303	CG5364|Dmel\CG33303|OST	FLYBASE:FBgn0053303	2L	31D10-31D11	CG33303 gene product from transcript CG33303-RB	-0.45573	0.00452864	0.161512	CG33303	2434.62	1157.08	1924.03	1174.22	1413.31	CG33303	22.7505	18.1681	22.3308	14.7404	17.9644
36080	Syb	Dmel_CG12210	21.15|CG12210|Dmel\CG12210|END1-2|J|SYB|VAMP|VAMP2|Vamp|c-Syb|dVAMP|l(2)46CFq|l(2)46El|syb|synaptobrevin	FLYBASE:FBgn0003660	2R	46F8-46F8	Synaptobrevin	-0.455577	0.00636364	0.199425	Syb	2626.99	1311	2155.01	1233	1568	Syb	46.2982	38.8234	47.1722	29.1922	37.5895
19835150	CR45647	Dmel_CR45647	Dmel\CR45647	FLYBASE:FBgn0267207	3R	94B3-94B3	ncRNA	-0.45593	0.378766	0.926146	CR45647	23	9	23	17	14	CR45647	1.66585	1.09531	2.06904	1.65408	1.37928
37302	CG13868	Dmel_CG13868	Dmel\CG13868|anon-WO0153538.60	FLYBASE:FBgn0034501	2R	56F16-56F16	CG13868 gene product from transcript CG13868-RB	-0.454981	0.0208454	0.411306	CG13868	17453.5	7591	12575.9	8877.62	9211.19	CG13868	98.6523	72.0957	88.2871	67.4096	70.8199
318108	CG32599	Dmel_CG32599	CG12047|Dmel\CG32599|GM07807	FLYBASE:FBgn0260482	X	12E5-12E5	CG32599 gene product from transcript CG32599-RA	-0.455652	0.499093	0.956868	CG32599	21	11	27	6	26	CG32599	0.371305	0.326806	0.592935	0.142516	0.625316
40833	Scr	Dmel_CG1030	BG:DS07876.2|CG1030|DmScr|Dmel\CG1030|Msc|SCR|l(3)84Af|scr	FLYBASE:FBgn0003339	3R	84A5-84A5|3-47.5 cM	Sex combs reduced	-0.454408	0.0335037	0.496816	Scr	693	312.001	581	365	426	Scr	3.30086	2.49709	3.43718	2.33553	2.76006
32127	CG15221	Dmel_CG15221	Dmel\CG15221	FLYBASE:FBgn0030331	X	10D8-10E1	CG15221 gene product from transcript CG15221-RB	-0.455466	0.232665	0.870072	CG15221	70	27	55	39	42	CG15221	0.611894	0.396577	0.597136	0.457976	0.499393
43561	CG7912	Dmel_CG7912	Dmel\CG7912	FLYBASE:FBgn0039736	3R	99D1-99D1	CG7912 gene product from transcript CG7912-RA	-0.455407	0.372131	0.925708	CG7912	65	45	97	27	73	CG7912	0.711375	0.827529	1.31853	0.396962	1.08673
34102	Trf	Dmel_CG7562	CG7562|Dmel\CG7562|TRF|TRF1|Trf1|X70838|dTRF-1|dTRF1|trf	FLYBASE:FBgn0010287	2L	28E1-28E1	TBP-related factor	-0.455129	0.243304	0.870072	Trf	161	73	93	50	92	Trf	3.57065	2.72038	2.56175	1.48967	2.77539
40356	CG11309	Dmel_CG11309	Dmel\CG11309	FLYBASE:FBgn0037070	3L	78C6-78C6	CG11309 gene product from transcript CG11309-RF	-0.453945	0.00663668	0.202989	CG11309	3643.21	1817.13	3164.82	2069.89	1975.67	CG11309	36.0206	30.1883	38.864	27.4924	26.5703
45398	Aldh-III	Dmel_CG11140	ALDH|ALDH-III|CG11140|CT41571|Dhap|Dmel\CG11140|FALDH|l(2)03610	FLYBASE:FBgn0010548	2R	43C4-43C4	Aldehyde dehydrogenase type III	-0.452635	0.0125029	0.29876	Aldh-III	11453.5	5057.92	8495.9	5930.09	6126.16	Aldh-III	69.4954	51.5673	64.0264	48.337	50.5616
246656	CG30503	Dmel_CG30503	BcDNA:RH50933|CG1672|Dmel\CG30503	FLYBASE:FBgn0050503	2R	43C1-43C1	CG30503 gene product from transcript CG30503-RB	-0.452481	0.0164782	0.355432	CG30503	2966.22	1109.3	2372.35	1754.69	1779.79	CG30503	35.1066	22.0607	34.8735	27.8989	28.653
3885572	CR33963	Dmel_CR33963	BcDNA:GH04518|Dmel\CR33963	FLYBASE:FBgn0053963	X	11B9-11B9	ncRNA	-0.453909	0.142484	0.773651	CR33963	400.069	141	329.214	278	214	CR33963	7.44822	4.41085	7.61251	6.95285	5.41934
26067281	CR45954	Dmel_CR45954	Dmel\CR45954	FLYBASE:FBgn0267616	3L	78D1-78D1	ncRNA	-0.45355	0.409772	0.936278	CR45954	25	9	32	17	25	CR45954	1.59831	0.966825	2.54099	1.46006	2.17408
41070	CAHbeta	Dmel_CG11967	CG11967|DmBCA|Dmel\CG11967|beta-CA	FLYBASE:FBgn0037646	3R	85C1-85C1	Carbonic anhydrase beta	-0.453378	0.0700684	0.639735	CAHbeta	743	367	594.002	439.001	334.999	CAHbeta	14.184	11.7723	14.0841	11.2583	8.69896
39615	gnu	Dmel_CG5272	CG5272|Dmel\CG5272|Gnu	FLYBASE:FBgn0001120	3L	70F6-70F6|3-42.5 cM	giant nuclei	-0.45264	0.451979	0.951257	gnu	23	6	11	10	13	gnu	0.543252	0.238127	0.322699	0.317302	0.417668
3772232	fabp	Dmel_CG6783	BcDNA:RH06221|BcDNA:RH46282|BcDNA:RH49003|BcDNA:SD12036|CG31305|CG31305-PI|CG6783|CT21061|Dmel\CG6783|FABP|anon-EST:Posey234|anon-WO0140519.12|dFabp	FLYBASE:FBgn0037913	3R	86E10-86E10	fatty acid binding protein	-0.452389	0.0321905	0.483193	fabp	23230.8	11730.7	18465.7	11152.6	12872.2	fabp	220.006	186.672	217.203	141.887	165.82
10178889	CG42763	Dmel_CG42763	Dmel\CG42763	FLYBASE:FBgn0261831	2L	28E7-28E7	CG42763 gene product from transcript CG42763-RA	-0.452487	0.381425	0.926146	CG42763	27	21	40	15	23	CG42763	0.891856	1.16556	1.64105	0.665614	1.03341
34838	l(2)34Fc	Dmel_CG7532	A2|BG:DS01068.5|BcDNA:RE60882|CG7532|DS01068.5|Dmel\CG7532|anon-EST:ParkEST060|br8|l(2)br8|l34Fc	FLYBASE:FBgn0261534	2L	35A4-35A4	lethal (2) 34Fc	-0.451544	0.0442058	0.548959	l(2)34Fc	1250.01	520.999	823.815	679.943	563.3	l(2)34Fc	36.3351	25.4469	29.7423	26.5513	22.2725
19836237	CR45136	Dmel_CR45136	Dmel\CR45136	FLYBASE:FBgn0266629	2R	47C3-47C3	ncRNA	-0.452428	0.224645	0.870072	CR45136	74.4827	32.3063	53.632	36.0907	41.6953	CR45136	1.82859	1.3327	1.63538	1.1903	1.3924
41297	CG14687	Dmel_CG14687	BcDNA:RE74890|Dmel\CG14687	FLYBASE:FBgn0037835	3R	86C6-86C6	CG14687 gene product from transcript CG14687-RA	-0.450305	0.0184332	0.381484	CG14687	2681	1204	1891	1099	1629	CG14687	78.9841	59.6012	69.1937	43.4952	65.2798
246560	UQCR-11L	Dmel_CG30354	CG30354|Dmel\CG30354|NEST:bs01g03|UCRH	FLYBASE:FBgn0050354	2R	44E2-44E2	Ubiquinol-cytochrome c reductase 11 kDa subunit-like	-0.452319	0.243142	0.870072	UQCR-11L	86	46	72	51	38	UQCR-11L	4.23223	3.80377	4.40084	3.37164	2.54372
32758	OdsH	Dmel_CG6352	CG6352|Dmel\CG6352|OdsH[mel]|Odsh|odsH|odsh	FLYBASE:FBgn0026058	X	16D1-16D3	Ods-site homeobox	-0.452301	0.544939	0.971257	OdsH	8	3	8	3	8	OdsH	0.135304	0.0852567	0.168052	0.0681621	0.184046
36298	SkpB	Dmel_CG8881	CG8881|Dmel\CG8881|Skp|dskpB|skpB	FLYBASE:FBgn0026176	2R	48E2-48E2	SKP1-related B	-0.451868	0.470205	0.952055	SkpB	85	47	29	24	20	SkpB	2.11297	1.96317	0.895375	0.801469	0.67627
37663	CG3085	Dmel_CG3085	Dmel\CG3085|anon-WO0140519.123	FLYBASE:FBgn0034816	2R	59C3-59C3	CG3085 gene product from transcript CG3085-RB	-0.451592	0.450469	0.950555	CG3085	27.2175	11.2771	29.5999	10.266	30.1692	CG3085	0.338101	0.235386	0.456688	0.171317	0.509773
32013	CG17333	Dmel_CG17333	Dmel\CG17333|Pgls	FLYBASE:FBgn0030239	X	9F5-9F5	CG17333 gene product from transcript CG17333-RA	-0.449367	0.0176563	0.373469	CG17333	1529	730	1131	785	760	CG17333	39.3549	31.5718	36.1565	27.1432	26.6085
32260	Fer3HCH	Dmel_CG4349	CG4349|Dmel\CG4349|Fer3|Fer3 HCH	FLYBASE:FBgn0030449	X	11D11-11D11	Ferritin 3 heavy chain homologue	-0.451529	0.561336	0.975689	Fer3HCH	9	3	4	3	5	Fer3HCH	0.261263	0.146333	0.14422	0.116992	0.197433
5740818	snoRNA:Psi28S-1135d	Dmel_CR34603	CR34603|Dmel\CR34603|Psi28S-1135d|psi28S-1135d	FLYBASE:FBgn0083009	X	15E6-15E6	ncRNA	-0.451486	0.608182	0.979561	snoRNA:Psi28S-1135d	10	2	4	2	8	snoRNA:Psi28S-1135d	1.53528	0.515943	0.762743	0.412493	1.67067
45012	Vha68-2	Dmel_CG3762	A subunit|ATP6V1A|CG3762|Dmel\CG3762|MENE-R6|RE30552p|Vha68|Vha68.2|l(2)01510|l(2)s4214|vha67-2|vha68-2	FLYBASE:FBgn0263598	2L	34A3-34A3	Vacuolar H[+] ATPase 68 kDa subunit 2	-0.446658	0.0432753	0.546418	Vha68-2	16814	9399.4	16165.7	8508.59	10829.8	Vha68-2	132.86	124.798	158.653	90.3193	116.401
8673989	CR42547	Dmel_CR42547	Dmel\CR42547	FLYBASE:FBgn0260720	2R	57F5-57F5	ncRNA	-0.449743	0.158924	0.810823	CR42547	142.097	70.396	127.541	70.8984	94.2306	CR42547	1.25775	1.04699	1.40214	0.843037	1.13453
36733	Cep89	Dmel_CG8214	CG8214|Dmel\CG8214	FLYBASE:FBgn0266708	2R	52B5-52C1	Centrosomal protein 89kDa	-0.449586	0.541768	0.970668	Cep89	6	4	12	6	6	Cep89	0.0882033	0.098805	0.219102	0.118491	0.119977
40102	Gbs-76A	Dmel_CG9619	149039_at|CG9619|Dmel\CG9619|GBS-76A	FLYBASE:FBgn0036862	3L	76A3-76A5	Glycogen binding subunit 76A	-0.446643	0.0211866	0.415394	Gbs-76A	7478.71	3143.06	4513.9	3282.98	3786.99	Gbs-76A	30.2379	21.3532	22.6678	17.8317	20.8274
31263	fs(1)Ya	Dmel_CG2707	CG2707|Dmel\CG2707|EG:95B7.4|YA|Ya|fs(1)73|fs(1)M12|fs(1)Y2|fs(1)Y[a]	FLYBASE:FBgn0000927	X	3B3-3B3	female sterile (1) Young arrest	-0.449058	0.422937	0.942072	fs(1)Ya	49	12	23	31	18	fs(1)Ya	0.477962	0.196682	0.278649	0.406218	0.238828
40153	CG42637	Dmel_CG42637	Dmel\CG42637|Dmel_CG8742	FLYBASE:FBgn0261360	3L	76C2-76C5	CG42637 gene product from transcript CG42637-RB	-0.448927	0.114907	0.738354	CG42637	247.584	100.803	184.282	122.57	150.309	CG42637	0.827721	0.566263	0.7652	0.550486	0.683535
26067580	CR46271	Dmel_CR46271	Dmel\CR46271	FLYBASE:FBgn0283428	2R	55D3-55D3	ncRNA	-0.448823	0.332887	0.897898	CR46271	50	14	37	29	33	CR46271	0.831461	0.391188	0.764198	0.647844	0.74645
19834938	CR45703	Dmel_CR45703	Dmel\CR45703	FLYBASE:FBgn0267267	2L	40C2-40C2	ncRNA	-0.448215	0.595507	0.979217	CR45703	8	5	5	1	5	CR45703	0.601405	0.631585	0.466851	0.10099	0.511283
42710	Nha2	Dmel_CG43442	CG31052|CG43205|CG43442|CG4682|CG4693|DMG8-chr3R.34.001|DmNHA2|Dmel\CG43442|Dmel_CG31052|TANGO12|Tango12|nha2|tango12	FLYBASE:FBgn0263390	3R	94D7-94D7	Na[+]/H[+] hydrogen antiporter 2	-0.446515	0.00910039	0.245454	Nha2	2097.11	883.899	1687.93	1201.65	1202.85	Nha2	16.3516	11.5805	16.3465	12.5868	12.7575
246458	NT5E-2	Dmel_CG30104	CG30104|CG4837|Dmel\CG30104	FLYBASE:FBgn0050104	2R	54B17-54B17	Ecto-5'-nucleotidase 2	-0.446403	0.0395589	0.536381	NT5E-2	1002.05	409.78	662.896	515.885	500.937	NT5E-2	10.5944	7.27984	8.70489	7.32722	7.20417
41710	Npc2b	Dmel_CG3153	CG3153|CT10556|DmML2|Dmel\CG3153|NPC2|npc2b	FLYBASE:FBgn0038198	3R	88A8-88A8	Niemann-Pick type C-2b	-0.44621	0.00450197	0.161512	Npc2b	3911.93	1695.01	2940.95	2009.98	2220.97	Npc2b	92.4985	67.3443	86.3702	63.8464	71.4333
32799	Frq2	Dmel_CG5907	CG5907|Dmel\CG5907|Frq|frq|frq2	FLYBASE:FBgn0083228	X	17A1-17A2	Frequenin 2	-0.445992	0.00943905	0.2487	Frq2	2144.01	927.005	1657	1218	1141	Frq2	10.3685	7.53283	9.9528	7.91297	7.50568
50286	Nplp2	Dmel_CG11051	BcDNA:RH08410|CG11051|Dmel\CG11051|NEF|NPLP 2|NPLP2|nplp2	FLYBASE:FBgn0040813	3L	70A6-70A6	Neuropeptide-like precursor 2	-0.44558	0.0490866	0.552309	Nplp2	74249.4	33919.9	63001.3	44038.4	41284.4	Nplp2	2653.61	2036.97	2796.57	2114.35	2006.99
33240	Gsc	Dmel_CG2851	60Mun1|60Mun2|CG2851|D-Gsc|D-gsc|Dmel\CG2851|GSC|M72|PPH25|Pph25|gsc|l(2)05341	FLYBASE:FBgn0010323	2L	21E2-21E2	Goosecoid	-0.446098	0.33036	0.896257	Gsc	60	30	34	27	22	Gsc	0.506409	0.425458	0.356419	0.306136	0.252574
42348	Naam	Dmel_CG31216	AAM52663|CG31216|CG7444|CG7500|D-NAAM|Dmel\CG31216|anon-WO0172774.59|anon-WO0172774.60	FLYBASE:FBgn0051216	3R	92A13-92B1	Nicotinamide amidase	-0.441316	0.0315948	0.481254	Naam	1359	532	1011	670	869	Naam	14.2166	9.35134	13.1359	9.41569	12.3655
33439	Cyp309a2	Dmel_CG18559	309a2|CG18559|Dmel\CG18559	FLYBASE:FBgn0041337	2L	23A1-23A1	CG18559 gene product from transcript CG18559-RA	-0.445957	0.290826	0.874819	Cyp309a2	1018	558	824	679	324	Cyp309a2	12.0354	11.0849	12.0997	10.7841	5.21043
12798325	CG43103	Dmel_CG43103	Dm_2R:55417|Dmel\CG43103	FLYBASE:FBgn0262563	2R	54A1-54A1	CG43103 gene product from transcript CG43103-RA	-0.441153	0.0408496	0.544206	CG43103	847.66	359	661	419	540	CG43103	38.3398	27.284	37.1331	25.459	33.2228
43726	CG11539	Dmel_CG11539	Dmel\CG11539|NAT9	FLYBASE:FBgn0039859	3R	100D1-100D1	CG11539 gene product from transcript CG11539-RB	-0.44528	0.165519	0.827487	CG11539	144	63	102	69	80	CG11539	3.80064	2.79396	3.34369	2.44649	2.8721
39688	mrn	Dmel_CG7764	154538_at|CG7764|Dmel\CG7764|Dmp52|TFB2|Tfb2|anon-WO0118547.648|l(3)E35|ms(3)nc16|nc16|p52	FLYBASE:FBgn0261109	3L	71C3-71E5|3-42.6 cM	marionette	-0.444661	0.079001	0.648575	mrn	352	168	294	174	220	mrn	4.4772	3.59053	4.64455	2.97313	3.80629
19835819	CR44289	Dmel_CR44289	Dmel\CR44289|lincRNA.872	FLYBASE:FBgn0265316	3R	98A4-98A4	ncRNA	-0.444517	0.632149	0.985498	CR44289	17	6	3	8	2	CR44289	0.178782	0.106026	0.0391858	0.113023	0.0286102
37638	Gmer	Dmel_CG3495	CG3495|DmGMER|Dmel\CG3495|GER|gmer|l(2)SH1931	FLYBASE:FBgn0267823	2R	59B4-59B4	GDP-4-keto-6-deoxy-D-mannose 3,5-epimerase/4-reductase	-0.444151	0.131573	0.770765	Gmer	287	113	179	125	163	Gmer	5.60651	3.70915	4.34306	3.28035	4.33125
37259	CG11018	Dmel_CG11018	Dmel\CG11018|anon-WO0140519.121	FLYBASE:FBgn0034464	2R	56E1-56E1	CG11018 gene product from transcript CG11018-RA	-0.444113	0.632706	0.985498	CG11018	3	1	6	4	3	CG11018	0.0523222	0.0293056	0.129971	0.0937184	0.0711706
19835792	CR45400	Dmel_CR45400	Dmel\CR45400	FLYBASE:FBgn0266949	3L	61B1-61B1	ncRNA	-0.443427	0.639127	0.986147	CR45400	4	1	3	3	2	CR45400	0.252034	0.105873	0.234775	0.253934	0.171413
39990	CG5535	Dmel_CG5535	Dmel\CG5535|anon-WO0118547.111	FLYBASE:FBgn0036764	3L	75A4-75A4	CG5535 gene product from transcript CG5535-RC	-0.443411	0.0931215	0.685986	CG5535	617.997	247.999	381	247.999	364.001	CG5535	5.86799	3.95675	4.49324	3.1634	4.70132
43502	CG7601	Dmel_CG7601	BcDNA:GH06026|Dmel\CG7601	FLYBASE:FBgn0027583	3R	99B9-99B9	CG7601 gene product from transcript CG7601-RA	-0.442936	0.0817437	0.657604	CG7601	694	399	641	412	342	CG7601	12.1039	11.6929	13.8853	9.653	8.11345
50079	CG6503	Dmel_CG6503	BcDNA:RH63361|CT20261|Dmel\CG6503|pncr007:3R	FLYBASE:FBgn0040606	3R	97B2-97B2	CG6503 gene product from transcript CG6503-RA	-0.442437	0.0826103	0.659902	CG6503	15929.8	6737.12	12159.4	10385.6	7097.86	CG6503	851.186	604.887	806.975	745.498	515.889
8674006	CG42591	Dmel_CG42591	Dmel\CG42591	FLYBASE:FBgn0260968	3L	66B4-66B4	CG42591 gene product from transcript CG42591-RA	-0.441673	0.608659	0.979709	CG42591	9	3	3	5	2	CG42591	0.386237	0.21633	0.159906	0.288258	0.11675
42773	CG10175	Dmel_CG10175	Dmel\CG10175	FLYBASE:FBgn0039084	3R	95A1-95A1	CG10175 gene product from transcript CG10175-RE	-0.440345	0.0250742	0.436868	CG10175	2087.99	834.001	1486.02	1220.99	1035	CG10175	11.3094	7.59033	9.9969	8.88426	7.6254
53511	Ugt36Bc	Dmel_CG17932	AC 005121C|CG17932|Dmel\CG17932	FLYBASE:FBgn0040260	2L	36B1-36B1	CG17932 gene product from transcript CG17932-RB	-0.440138	0.00877481	0.241532	Ugt36Bc	3089.03	1650.98	2848.97	1625.98	1910.99	Ugt36Bc	34.4645	30.9513	39.4793	24.3705	29.0017
246589	CG30395	Dmel_CG30395	Dmel\CG30395	FLYBASE:FBgn0050395	2R	58A1-58A1	CG30395 gene product from transcript CG30395-RB	-0.441145	0.441072	0.948686	CG30395	24	7	17	10	19	CG30395	0.182307	0.0893462	0.160389	0.102045	0.196318
43494	Obp99c	Dmel_CG7584	99c|CG7584|DmelObp99c|Dmel\CG7584|Obp 99c|Obp99b	FLYBASE:FBgn0039682	3R	99B7-99B7	Odorant-binding protein 99c	-0.441138	0.133482	0.770765	Obp99c	31918	12500	25989	22802	15090	Obp99c	1040.12	684.453	1051.89	998.21	668.887
38453	Gr63a	Dmel_CG14979	CG14979|DmGr63a|Dmel\CG14979|GR63a|Gr63F1|gr63a	FLYBASE:FBgn0035468	3L	63F5-63F5	Gustatory receptor 63a	-0.440483	0.324783	0.892233	Gr63a	74	34	74	30	68	Gr63a	1.09746	0.847269	1.36308	0.597694	1.37177
40780	CG17919	Dmel_CG17919	Dmel\CG17919	FLYBASE:FBgn0037433	3R	83E4-83E4	CG17919 gene product from transcript CG17919-RA	-0.43962	0.0151384	0.335328	CG17919	2078	964	1577	1165	1026	CG17919	58.2292	45.3897	54.8857	43.8552	39.1073
42928	CG5789	Dmel_CG5789	Dme_CG5789|Dmel\CG5789	FLYBASE:FBgn0039207	3R	96A6-96A7	CG5789 gene product from transcript CG5789-RA	-0.439094	0.0102286	0.261935	CG5789	3689.86	1561.01	2747.99	2095.01	1926.02	CG5789	15.2266	10.8239	14.0845	11.614	10.8111
19834985	CR45208	Dmel_CR45208	Dmel\CR45208	FLYBASE:FBgn0266735	3R	96E8-96E8	ncRNA	-0.439937	0.504077	0.959109	CR45208	65.8478	11.3342	43.1217	58.9351	24.8841	CR45208	1.50792	0.436128	1.22649	1.81306	0.77513
33351	Eno	Dmel_CG17654	BEST:LD15491|CG17654|CT32526|Dmel\CG17654|ENOA|Eno2|T18|anon-WO0153538.76|eno	FLYBASE:FBgn0000579	2L	22B1-22B1	Enolase	-0.438669	0.044224	0.548959	Eno	57282.2	24856.8	44983.4	31578.2	32696.2	Eno	335.881	244.904	327.604	248.744	260.781
40510	slif	Dmel_CG11128	CG11128|Dmel\CG11128|Slif|slifA	FLYBASE:FBgn0037203	3L	80B2-80B2	slimfast	-0.438474	0.0278129	0.452492	slif	1168.01	541	1011	589	784.998	slif	8.10943	6.31142	8.71821	5.49364	7.41359
36293	CG8888	Dmel_CG8888	Dmel\CG8888	FLYBASE:FBgn0033679	2R	48D8-48E1	CG8888 gene product from transcript CG8888-RA	-0.43867	0.0898292	0.681438	CG8888	381	217	400	225	245	CG8888	4.86309	4.65406	6.34131	3.85807	4.25371
37784	Thiolase	Dmel_CG4581	ACoT|CG4581|Dmel\CG4581|Mtpbeta|l(2)k09828|thiolase	FLYBASE:FBgn0025352	2R	60A5-60A5	CG4581 gene product from transcript CG4581-RA	-0.437973	0.0488432	0.552309	Thiolase	7669	3187	6364	5139	3928	Thiolase	104.954	73.2869	108.174	94.4795	73.1215
3355136	Nipped-B	Dmel_CG17704	CG17704|CG40281|Dmel\CG17704|NIPPED-B|NipB|l(2)02047|nipped-B	FLYBASE:FBgn0026401	2R	41B3-41C1	CG17704 gene product from transcript CG17704-RG	-0.436834	0.0346892	0.505537	Nipped-B	9447.66	3805	7755.07	4779.08	6618	Nipped-B	30.6911	20.7696	31.29	20.856	29.2435
32113	RPA3	Dmel_CG15220	BcDNA:RH55360|CG15220|Dmel\CG15220|l(1)G0241	FLYBASE:FBgn0266421	X	10D1-10D3	Replication protein A3	-0.43822	0.23222	0.870072	RPA3	92	50	101	65	55	RPA3	2.98022	2.72154	4.06362	2.82861	2.42347
38122	LysX	Dmel_CG9120	BcDNA:LP09906|CG9120|Dmel\CG9120|lysX	FLYBASE:FBgn0004431	3L	61F3-61F3	Lysozyme X	-0.438154	0.685747	0.990012	LysX	3	2	4	4	0	LysX	0.115962	0.129901	0.192038	0.207709	0
41882	CG6125	Dmel_CG6125	Dmel\CG6125	FLYBASE:FBgn0038337	3R	88F4-88F4	CG6125 gene product from transcript CG6125-RC	-0.436591	0.0265755	0.445592	CG6125	1087.12	458.65	803.343	571.856	613.734	CG6125	9.36028	6.63555	8.591	6.61451	7.18796
42728	CG6726	Dmel_CG6726	Dmel\CG6726	FLYBASE:FBgn0039049	3R	94D13-94D13	CG6726 gene product from transcript CG6726-RC	-0.437265	0.280735	0.870072	CG6726	338.591	94.1785	225.89	243.168	154.641	CG6726	2.44181	1.14123	2.02333	2.35583	1.51697
31341	CG2930	Dmel_CG2930	BcDNA:GH06717|CG32780|CG32787|Dmel\CG2930	FLYBASE:FBgn0028491	X	3F4-3F4	CG2930 gene product from transcript CG2930-RF	-0.43716	0.299524	0.881737	CG2930	3120.06	1972.01	3424.01	1148	2696.95	CG2930	13.6313	14.4767	18.5798	6.73776	16.0273
36031	Etf-QO	Dmel_CG12140	CG 12140|CG12140|Dmel\CG12140|ETF:QO|ETFD|ETFDH	FLYBASE:FBgn0033465	2R	46C4-46C4	Electron transfer flavoprotein-ubiquinone oxidoreductase	-0.435503	0.0367747	0.519546	Etf-QO	6171.73	2513	4849.13	3953.01	3150	Etf-QO	58.4997	40.0244	57.0877	50.3355	40.6137
39863	CG13032	Dmel_CG13032	Dmel\CG13032	FLYBASE:FBgn0036652	3L	73B6-73B6	CG13032 gene product from transcript CG13032-RA	-0.436752	0.528064	0.965011	CG13032	10	8	13	8	4	CG13032	0.0996841	0.133999	0.160954	0.107131	0.0542376
42294	Cyp12a4	Dmel_CG6042	12a4|CG6042|CYP12A4|Dmel\CG6042|P450|cyp12a4	FLYBASE:FBgn0038681	3R	91F3-91F3	CG6042 gene product from transcript CG6042-RA	-0.43463	0.0345239	0.504755	Cyp12a4	5725	3448	5970	3058	3797	Cyp12a4	73.5476	74.4295	95.2575	52.7753	66.3511
12798244	snoRNA:Pi4KIIalpha-a	Dmel_CR43599	CR43599|Dmel\CR43599|snoRNA:Pl4KIIalpha-a	FLYBASE:FBgn0263484	3R	83B2-83B2	ncRNA	-0.436056	0.285376	0.870414	snoRNA:Pi4KIIalpha-a	155	59	165	80	151	snoRNA:Pi4KIIalpha-a	21.2525	13.593	28.0992	14.7356	28.1624
50252	CG30377	Dmel_CG30377	CG14595|CG1918|Dmel\CG30377	FLYBASE:FBgn0050377	2R	43F1-43F1	CG30377 gene product from transcript CG30377-RB	-0.436011	0.142085	0.772548	CG30377	202	99	160	110	105	CG30377	1.07989	0.889299	1.06238	0.789988	0.76354
19836178	CR44366	Dmel_CR44366	Dmel\CR44366	FLYBASE:FBgn0265497	2R	50B3-50B3	ncRNA	-0.435992	0.348844	0.908323	CR44366	58	29	43	18	41	CR44366	0.794754	0.66771	0.731821	0.331343	0.764193
35002	ChLD3	Dmel_CG17905	CG17905|DmCDA3|DmChLD3|Dmel\CG17905	FLYBASE:FBgn0032598	2L	36A13-36A14	CG17905 gene product from transcript CG17905-RA	-0.435834	0.478468	0.952739	ChLD3	25.9725	6.06686	13.532	10.2754	19.2578	ChLD3	0.249989	0.0981196	0.161771	0.132864	0.252132
40135	CG9368	Dmel_CG9368	BcDNA:RH51268|Dmel\CG9368	FLYBASE:FBgn0036890	3L	76B9-76B9	CG9368 gene product from transcript CG9368-RD	-0.43302	0.0322592	0.483193	CG9368	1080.01	511	854.005	507.999	673	CG9368	9.71736	7.72551	9.54364	6.14022	8.23666
42007	Gr89a	Dmel_CG14901	CG14901|Dmel\CG14901|GR89a	FLYBASE:FBgn0038440	3R	89B18-89B18	Gustatory receptor 89a	-0.435294	0.701547	0.990721	Gr89a	5	9	11	0	5	Gr89a	0.100096	0.302743	0.273509	0	0.136154
19835086	CR45053	Dmel_CR45053	Dmel\CR45053	FLYBASE:FBgn0266413	3R	85E1-85E2	ncRNA	-0.43524	0.186105	0.863831	CR45053	321.785	122.067	184.055	117.869	197.921	CR45053	6.73245	4.29132	4.78285	3.31288	5.63265
39144	CG6749	Dmel_CG6749	Dmel\CG6749	FLYBASE:FBgn0036040	3L	67C5-67C6	CG6749 gene product from transcript CG6749-RA	-0.435077	0.276397	0.870072	CG6749	204	181	310	127	148	CG6749	2.42497	3.61526	4.57688	2.02805	2.39305
246386	GstT2	Dmel_CG30005	CG12930|CG12930A|CG30005|DmGSTT2|Dmel\CG30005|GSTT2|gstt2	FLYBASE:FBgn0050005	2R	45F6-45F6	Glutathione S transferase T2	-0.435013	0.102255	0.69781	GstT2	627.609	213.289	429.204	321.067	392.95	GstT2	15.4255	8.80855	13.1023	10.601	13.1372
37960	GstE12	Dmel_CG16936	BcDNA:GH04753|CG16936|Dmel\CG16936|GST|GSTE12|gste12	FLYBASE:FBgn0027590	2R	60E1-60E1	Glutathione S transferase E12	-0.432996	0.0308108	0.472756	GstE12	20563	9742.85	17227.1	11442.1	11906.3	GstE12	320.666	255.293	333.666	239.703	252.557
37533	CG11170	Dmel_CG11170	CG30279|Dmel\CG11170	FLYBASE:FBgn0034705	2R	58C5-58C5	CG11170 gene product from transcript CG11170-RC	-0.434138	0.221711	0.870072	CG11170	130	51	79	55	75	CG11170	2.31735	1.52758	1.74907	1.31708	1.81855
43918	noe	Dmel_CR32172	CG32172|CR32172|Dmel\CR32172|Noe|anon-EST:Posey101|anon-EST:Posey151|anon-EST:Posey243|anon-EST:Posey292|anon-EST:Posey35|anon-WO02059370.51	FLYBASE:FBgn0026197	3L	74B1-74B1	ncRNA	-0.434132	0.0757083	0.648575	noe	216578	97487	171891	100680	142960	noe	4384.03	3315.82	4321.6	2737.8	3936.3
32775	GSS	Dmel_CG6835	6835|CG32497|CG33065|CG6835|Dmel\CG6835|GS	FLYBASE:FBgn0030882	X	16F1-16F1	Glutathione Synthetase	-0.433782	0.436648	0.946648	GSS	16.5	8	19.5	12.5	12.5	GSS	0.0633748	0.0516306	0.0930248	0.0644974	0.0653066
318053	CG32495	Dmel_CG32495	32495|Dmel\CG32495|GS	FLYBASE:FBgn0052495	X	16F1-16F1	CG32495 gene product from transcript CG32495-RD	-0.433782	0.436648	0.946648	CG32495	16.5	8	19.5	12.5	12.5	CG32495	0.0633748	0.0516306	0.0930248	0.0644974	0.0653066
38825	CG8564	Dmel_CG8564	Dmel\CG8564	FLYBASE:FBgn0035776	3L	65F10-65F10	CG8564 gene product from transcript CG8564-RC	-0.433452	0.488386	0.955836	CG8564	14	4	10	8	9	CG8564	0.156519	0.0751425	0.138858	0.120152	0.136867
19836112	CR44809	Dmel_CR44809	Dmel\CR44809|lincRNA.230	FLYBASE:FBgn0266044	2L	40F2-40F2	ncRNA	-0.433209	0.52571	0.964174	CR44809	18	5	11	14	6	CR44809	0.730757	0.34108	0.554658	0.763534	0.331334
50300	CG13315	Dmel_CG13315	BcDNA:RH39779|Dmel\CG13315	FLYBASE:FBgn0040827	3L	66F5-66F5	CG13315 gene product from transcript CG13315-RA	-0.432714	0.0374439	0.523756	CG13315	29346.1	14468.1	24908.4	15407.9	17660	CG13315	1035.23	857.596	1091.35	730.182	847.407
43087	msi	Dmel_CG5099	CG5099|DMSIDNA|Dmel\CG5099|MSI|Msi|SIDNA|anon-EST:Liang-2.35|clone 2.35|dMSI|dMsi	FLYBASE:FBgn0011666	3R	96E2-96E4	musashi	-0.432051	0.0235178	0.429038	msi	10625.1	4367.02	8492.13	5794	6684.07	msi	20.1423	13.9106	19.9952	14.7555	17.2359
36222	CG13202	Dmel_CG13202	Dmel\CG13202	FLYBASE:FBgn0033623	2R	47F5-47F5	CG13202 gene product from transcript CG13202-RA	-0.432843	0.631399	0.985498	CG13202	4	1	4	3	3	CG13202	0.204703	0.0859905	0.254248	0.206246	0.208834
41307	CG14694	Dmel_CG14694	Dmel\CG14694	FLYBASE:FBgn0037845	3R	86C7-86C7	CG14694 gene product from transcript CG14694-RA	-0.431983	0.0366077	0.518431	CG14694	861	371	654	465	488	CG14694	13.7112	9.92728	12.9354	9.94774	10.5708
19835139	CG45062	Dmel_CG45062	CG3701|Dmel\CG45062|alphalike	FLYBASE:FBgn0266432	2R	58E3-58E3	CG45062 gene product from transcript CG45062-RB	-0.432638	0.615113	0.980741	CG45062	11	1	4	5	7	CG45062	0.085039	0.0129901	0.0384076	0.0519273	0.0736103
261626	CG31495	Dmel_CG31495	CG9931|Dmel\CG31495	FLYBASE:FBgn0051495	3R	87F15-87F15	CG31495 gene product from transcript CG31495-RA	-0.432434	0.168662	0.834201	CG31495	153	82.9999	138	77.9999	93.9999	CG31495	1.96787	1.79377	2.20453	1.34772	1.64455
39204	CG8009	Dmel_CG8009	BcDNA:LD14173|Dmel\CG8009	FLYBASE:FBgn0036090	3L	67E5-67E5	CG8009 gene product from transcript CG8009-RB	-0.432401	0.0955983	0.688583	CG8009	391.001	162	261.001	201	202	CG8009	9.87738	6.87645	8.18912	6.82119	6.94114
246519	MFS1	Dmel_CG30272	CG11682|CG30272|Dmel\CG30272	FLYBASE:FBgn0050272	2R	59B2-59B2	Major Facilitator Superfamily Transporter 1	-0.432281	0.809921	0.9909	MFS1	68	168	264	1	135	MFS1	0.87255	3.62223	4.20743	0.0172378	2.3563
44668	SmD1	Dmel_CG10753	BcDNA:RE39488|CG10753|D1-Sm|Dmel\CG10753|dD1|l(2)SH3 003|l(3)SH003|smd1|snRNP|snRNP-69D|snRNP69D	FLYBASE:FBgn0261933	3L	69D3-69D3	Small ribonucleoprotein particle protein SmD1	-0.432203	0.185578	0.863574	SmD1	157	97	165	92	94	SmD1	4.69512	4.87421	6.12863	3.69603	3.82375
37449	Fkbp14	Dmel_CG9847	BcDNA.GM07659|BcDNA:GH08925|BcDNA:GM07659|CG9847|Dmel\CG9847|FKB13|FKBP13|FKBP14|Fkbp13|GM07659|fkbp13|l(2)00734	FLYBASE:FBgn0010470	2R	57E6-57E6	FK506-binding protein 14	-0.431193	0.00661153	0.202626	Fkbp14	2541.01	1167	1894.03	1327.99	1363	Fkbp14	30.7758	23.7497	28.4919	21.6072	22.455
3355064	Haspin	Dmel_CG40080	BcDNA:LD07633|CG40080|Dmel\CG40080|haspin	FLYBASE:FBgn0046706	2R	-	CG40080 gene product from transcript CG40080-RA	-0.429794	0.0337217	0.498154	Haspin	1625	630	1177	793	1043	Haspin	19.5187	12.7152	17.5593	12.7959	17.0411
38973	se	Dmel_CG6781	CG6781|DmGSTO4|Dmel\CG6781|GSTO1|GSTO4|cg6781|dmgsto1	FLYBASE:FBgn0086348	3L	66D5-66D5|3-26.0 cM	sepia	-0.429458	0.0226969	0.428414	se	1257	626	1086	726	702	se	33.2167	27.7959	35.6437	25.7726	25.2332
41511	CG10035	Dmel_CG10035	Dmel\CG10035|anon-EST:Liang-20|clone 20	FLYBASE:FBgn0038028	3R	87B8-87B9	CG10035 gene product from transcript CG10035-RB	-0.430917	0.31304	0.889276	CG10035	51	22	35	21	32	CG10035	0.633892	0.459466	0.540313	0.350643	0.541016
37477	CG10307	Dmel_CG10307	CT28947|Dmel\CG10307	FLYBASE:FBgn0034655	2R	57F8-57F8	CG10307 gene product from transcript CG10307-RA	-0.430672	0.0781457	0.648575	CG10307	588.999	230.001	405	279.999	360	CG10307	9.42785	6.18602	8.05165	6.02081	7.83818
14462722	CR44119	Dmel_CR44119	Dmel\CR44119	FLYBASE:FBgn0264950	2L	28F1-28F1	ncRNA	-0.430307	0.141321	0.770765	CR44119	222.544	114.468	177.399	103.587	131.068	CR44119	2.31583	2.00153	2.29284	1.44809	1.85526
12797932	CR32194	Dmel_CR32194	BcDNA:RE06388|CG32194|Dmel\CR32194	FLYBASE:FBgn0052194	3L	75B7-75B7	ncRNA	-0.430275	0.317731	0.890483	CR32194	41.1032	17.4547	36.5618	23.6593	28.2057	CR32194	0.533704	0.380821	0.589636	0.412692	0.498168
3772292	pncr017:3R	Dmel_CR33945	BcDNA:SD10988|CR33945|Dmel\CR33945	FLYBASE:FBgn0046756	3R	100D2-100D2	putative noncoding RNA 017:3R	-0.429987	0.488827	0.955836	pncr017:3R	13	7	10	5	8	pncr017:3R	0.203454	0.18408	0.194382	0.105122	0.170305
36366	CG8550	Dmel_CG8550	Dmel\CG8550	FLYBASE:FBgn0033742	2R	49A7-49A7	CG8550 gene product from transcript CG8550-RA	-0.429902	0.158297	0.808295	CG8550	242	98	206	161	136	CG8550	2.50395	1.70381	2.64734	2.23788	1.9141
42047	CG3534	Dmel_CG3534	Dmel\CG3534	FLYBASE:FBgn0038463	3R	89E6-89E6	CG3534 gene product from transcript CG3534-RA	-0.429064	0.0185092	0.381484	CG3534	2355	1302	1977	1168	1304	CG3534	25.943	24.1004	27.05	17.2851	19.5399
40013	CG13700	Dmel_CG13700	Dmel\CG13700	FLYBASE:FBgn0036785	3L	75C4-75C4	CG13700 gene product from transcript CG13700-RD	-0.429757	0.627966	0.983963	CG13700	10	3	2	4	3	CG13700	0.112145	0.0565308	0.0278574	0.0602613	0.045763
42799	nau	Dmel_CG10250	CG10250|Dmel\CG10250|Dmyd|MYOD|Mdrf|MyoD|NAU|Nau	FLYBASE:FBgn0002922	3R	95A10-95B1	nautilus	-0.42953	0.336379	0.90111	nau	68.633	30.7003	65.612	28.0684	61.6296	nau	0.976672	0.734081	1.15966	0.53658	1.19294
44098	rasp	Dmel_CG11495	7F21|CG11495|Dmel\CG11495|RASP|Rasp|cmn|cnm|l(3)63Bg|l(3)M47|l(3)SG3|l(3)m47|rsp|sig/ski|sit|ski|ski/sit	FLYBASE:FBgn0024194	3L	63B8-63B8|3-4.3 cM	CG11495 gene product from transcript CG11495-RA	-0.429471	0.153174	0.798938	rasp	262	112	251	145	202	rasp	3.41413	2.45235	4.06242	2.53832	3.58051
35037	beat-IIIc	Dmel_CG15138	BcDNA:RE14414|Beat-IIIC|Beat-IIIc|CG15138|CG6365|Dmel\CG15138|beat IIIc	FLYBASE:FBgn0032629	2L	36C2-36C4	CG15138 gene product from transcript CG15138-RB	-0.42876	0.0173714	0.370664	beat-IIIc	1441	677	1250.99	768	933	beat-IIIc	8.05103	6.35567	8.6811	5.76433	7.09062
43593	CG9743	Dmel_CG9743	Dmel\CG9743|anon-WO0118547.264	FLYBASE:FBgn0039756	3R	99E2-99E2	CG9743 gene product from transcript CG9743-RA	-0.428542	0.0297799	0.464245	CG9743	2324	1318	2139	1086	1524	CG9743	29.2356	27.8597	33.421	18.353	26.0781
326132	CG31300	Dmel_CG31300	CG13657|Dmel\CG31300	FLYBASE:FBgn0051300	3R	96C9-96C9	CG31300 gene product from transcript CG31300-RA	-0.428978	0.398792	0.930533	CG31300	2095	1428	2308	670	1826	CG31300	30.9857	35.4887	42.398	13.3123	36.7361
32040	Vago	Dmel_CG2081	BcDNA:RH70969|CG2081|DIGF-2|Dmel\CG2081	FLYBASE:FBgn0030262	X	10A4-10A4	CG2081 gene product from transcript CG2081-RD	-0.428864	0.209685	0.870072	Vago	988.951	380.714	758.301	729.194	413.585	Vago	27.0855	17.5205	25.795	26.829	15.4078
36963	robl	Dmel_CG10751	CG10751|DLC|Dmel\CG10751|LC7|l(2)k10408|roblk	FLYBASE:FBgn0024196	2R	54B16-54B16	roadblock	-0.428109	0.029579	0.462528	robl	1130	527	833	537	649	robl	46.7458	36.6319	42.7997	29.8427	36.5194
48973	Src64B	Dmel_CG7524	C-src1|CG7524|D-Src64B|D-src|DSRC64|DSrc|DSrc64|DSrc64B|Dm SRC1|DmHD-358|Dmel\CG7524|Dsrc|Dsrc64|Dsrc64B|HD-358|MRE5|SRC 64B|SRC64B|Src|Src1|Src64|Src64b|c-src|dSrc|dsrc|src|src1|src64|src64B|src64b	FLYBASE:FBgn0262733	3L	64B11-64B12	Src oncogene at 64B	-0.427729	0.0122862	0.296361	Src64B	1794.01	912.002	1519	977.996	1013	Src64B	7.52135	6.42469	7.90971	5.50819	5.77689
19835612	CR45567	Dmel_CR45567	Dmel\CR45567	FLYBASE:FBgn0267127	3R	98F5-98F5	ncRNA	-0.428392	0.553587	0.973687	CR45567	15	6	10	3	13	CR45567	0.187939	0.126317	0.155617	0.0504948	0.221556
26067219	CR45891	Dmel_CR45891	Dmel\CR45891	FLYBASE:FBgn0267551	3R	89A5-89A5	ncRNA	-0.428165	0.782948	0.9909	CR45891	38.8186	4.48536	0.486075	21.9106	5.44612	CR45891	1.31819	0.25593	0.020501	0.999525	0.25156
31665	brk	Dmel_CG9653	BRK|Brk|CG9653|Dm brk|Dmel\CG9653|ssg-1	FLYBASE:FBgn0024250	X	7B1-7B1	brinker	-0.42571	0.0409405	0.544798	brk	902	442	824	554	529	brk	6.15668	5.06929	6.98552	5.07984	4.91146
36413	Or49b	Dmel_CG17584	49D.1|49b|AN13|CG17584|DOR105|Dmel\CG17584	FLYBASE:FBgn0028963	2R	49D4-49D4	Odorant receptor 49b	-0.427981	0.620783	0.980741	Or49b	23	2	5	10	12	Or49b	0.288339	0.0421299	0.0778533	0.168413	0.204631
2768682	CG33340	Dmel_CG33340	BEST:GH24664|BcDNA:AT31672|CG13612|Dmel\CG33340	FLYBASE:FBgn0053340	3R	95F15-95F15	CG33340 gene product from transcript CG33340-RA	-0.427836	0.801835	0.9909	CG33340	0	0	4	0	4	CG33340	0	0	0.0940187	0	0.102967
42528	CG3301	Dmel_CG3301	Dmel\CG3301|FOHSDR	FLYBASE:FBgn0038878	3R	93D2-93D2	CG3301 gene product from transcript CG3301-RB	-0.425431	0.0390734	0.533526	CG3301	2265.05	1143.99	1734.99	1301	1022.99	CG3301	38.1904	32.4104	36.3334	29.4682	23.462
39954	Oatp74D	Dmel_CG7571	CG7571|Dmel\CG7571|oatp 74D	FLYBASE:FBgn0036732	3L	74D1-74D2	Organic anion transporting polypeptide 74D	-0.427561	0.0536631	0.569201	Oatp74D	2470.01	940.997	1643.98	1481.02	1153.01	Oatp74D	12.988	8.31417	10.7368	10.4618	8.24692
26067054	kl-5	Dmel_CG45786	CG12573|CG17616|CG40444|CG41497|CG45786|DHC4B|Dhc|Dhc-Yh3|DhcYh3|Dmel\CG45786|Dmel_CG40444|Dmel_CG41497|Kl-5|Lms4|kl5	FLYBASE:FBgn0267433	Y	h2-h3	male fertility factor kl5	-0.42718	0.684483	0.990012	kl-5	2	5	9	1	4	kl-5	0.00318727	0.0133889	0.0178141	0.00214086	0.00867088
34278	CG3841	Dmel_CG3841	Dmel\CG3841	FLYBASE:FBgn0032131	2L	30B12-30C1	CG3841 gene product from transcript CG3841-RB	-0.427095	0.81785	0.9909	CG3841	445	641	707.998	2	358.001	CG3841	4.67087	11.3053	9.23001	0.0282013	5.11137
33839	Gal	Dmel_CG9092	CG9092|Dmel\CG9092|beta-GAL|beta-Gal-1|beta-gal|dbeta-Gal|gal|lacZ-1	FLYBASE:FBgn0001089	2L	26B2-26B2	beta galactosidase	-0.426795	0.509394	0.959698	Gal	1722.7	1557	2101.37	495.738	1310.45	Gal	16.0155	24.3223	24.2642	6.19133	16.5717
32146	CG15739	Dmel_CG15739	17945012|Dmel\CG15739|FPPase|Phos15739	FLYBASE:FBgn0030347	X	10F2-10F2	CG15739 gene product from transcript CG15739-RA	-0.426544	0.0839439	0.662753	CG15739	613	279	621	371.001	457	CG15739	8.74033	6.68431	10.9974	7.10628	8.86335
42941	CG13627	Dmel_CG13627	Dmel\CG13627	FLYBASE:FBgn0039217	3R	96A17-96A18	CG13627 gene product from transcript CG13627-RA	-0.426205	0.517455	0.96161	CG13627	18.0868	8.9544	8.00978	6.96453	5.9696	CG13627	0.144541	0.120241	0.0795029	0.0747691	0.0648918
35851	ptc	Dmel_CG2411	BcDNA:RH36596|CG2411|Conf|Dmel\CG2411|PTC|Ptc|Ptc_Dm|Ptch|com4|dPtc|l(2)k02507|pat|ptch|rubr|tuf	FLYBASE:FBgn0003892	2R	44D5-44E1	patched	-0.426104	0.12496	0.766811	ptc	506	276	618	311	430	ptc	1.99806	1.83127	3.03094	1.64975	2.30962
14462875	CG43954	Dmel_CG43954	Dmel\CG43954	FLYBASE:FBgn0264605	3L	73B6-73C1	CG43954 gene product from transcript CG43954-RA	-0.424529	0.0273362	0.448888	CG43954	1449.08	604.49	1201.34	799.305	949.729	CG43954	7.15869	5.01782	7.3712	5.30461	6.38198
39583	bbg	Dmel_CG42230	BBG|C96|CG42230|CG9587|CG9598|Dmel\CG42230|Dmel_CG9587|Dmel_CG9598	FLYBASE:FBgn0087007	3L	70D7-70E1	big bang	-0.424389	0.0174693	0.370664	bbg	4026.94	1955	3392.03	2441.01	2116	bbg	8.75459	7.14155	9.15907	7.12902	6.25737
34276	Mtpalpha	Dmel_CG4389	BcDNA:GH12558|CG 4389|CG4389|Dmel\CG4389	FLYBASE:FBgn0028479	2L	30B12-30B12	Mitochondrial trifunctional protein alpha subunit	-0.425303	0.0799461	0.650674	Mtpalpha	12159.2	4689.85	9344.28	8074.49	6138.42	Mtpalpha	91.8507	59.5282	87.671	81.9396	63.0739
42611	CG5391	Dmel_CG5391	Dmel\CG5391	FLYBASE:FBgn0038943	3R	94A5-94A5	CG5391 gene product from transcript CG5391-RA	-0.424548	0.674195	0.990012	CG5391	6	0	5	3	7	CG5391	0.16727	0	0.173129	0.112354	0.265449
31926	Idgf4	Dmel_CG1780	CG1780|DmIDGF4|Dmel\CG1780|IDGF|IDGF-4|IDGF4|idgf4	FLYBASE:FBgn0026415	X	9A3-9A3	Imaginal disc growth factor 4	-0.423131	0.0492923	0.552309	Idgf4	17184	7871.36	13244.4	10180.7	8557.1	Idgf4	204.267	157.221	195.541	162.575	138.362
40787	CRAT	Dmel_CG1041	CG1041|Dmel\CG1041	FLYBASE:FBgn0037440	3R	83E4-83E4	Carnitine O-Acetyl-Transferase	-0.421108	0.0178912	0.376354	CRAT	2406.03	1095	1904.99	1447.02	1244.99	CRAT	19.7417	15.0967	19.4137	15.9498	13.8951
40642	hd	Dmel_CG2669	CG2669|Dmel\CG2669|fs(3)272|fs(3)272-9|l(3)82Ff|l(3)82Fk	FLYBASE:FBgn0086695	3R	83A1-83A1|3-47.0 cM	humpty dumpty	-0.423849	0.295546	0.879444	hd	86.0001	30	62	57	43	hd	0.831433	0.487343	0.744478	0.740293	0.565472
48571	heph	Dmel_CG31000	CG2094|CG2290|CG31000|DmPTB|Dmel\CG31000|HEPH|Heph|PTB|Ptb|dPTB|dmPTB|ema|hnRNP I|l(3)03429|l(3)j11B9|ptb	FLYBASE:FBgn0011224	3R	100D3-100E2	hephaestus	-0.420512	0.0426606	0.546418	heph	7667.01	2965.99	5615.96	4717.02	4012	heph	14.0237	9.11569	12.7582	11.5905	9.98185
53540	CG3706	Dmel_CG3706	Dmel\CG3706|EG:BAC7A4.20|EG:BACR7A4.20|ESTS:99F6T	FLYBASE:FBgn0040342	X	1D2-1D2	CG3706 gene product from transcript CG3706-RA	-0.423017	0.385475	0.927188	CG3706	41	23	41	32	17	CG3706	0.578536	0.54533	0.718558	0.606592	0.326295
35140	CG17597	Dmel_CG17597	Dmel\CG17597	FLYBASE:FBgn0032715	2L	37B1-37B1	CG17597 gene product from transcript CG17597-RB	-0.422904	0.0554269	0.579484	CG17597	1270	778.995	1339.02	672.998	867.008	CG17597	15.7492	16.2321	20.624	11.2117	14.6249
42523	ETHR	Dmel_CG5911	CG5911|CG5911a|CG5911b|Dm ETHRa|Dmel\CG5911|anon-WO0170980.37|anon-WO0170980.38	FLYBASE:FBgn0038874	3R	93D1-93D2	CG5911 gene product from transcript CG5911-RB	-0.422869	0.202757	0.870072	ETHR	283	96	204	188	145	ETHR	1.36739	0.779403	1.22424	1.22029	0.95299
41712	CG9920	Dmel_CG9920	BEST:GH20473|Dmel\CG9920|anon-WO0140519.48	FLYBASE:FBgn0038200	3R	88A8-88A8	CG9920 gene product from transcript CG9920-RA	-0.42279	0.503236	0.958631	CG9920	11	9	18	8	9	CG9920	0.335869	0.461747	0.682623	0.328146	0.373795
37928	CG4681	Dmel_CG4681	Dmel\CG4681|anon-WO0140519.29	FLYBASE:FBgn0069913	2R	60D5-60D7	CG4681 gene product from transcript CG4681-RA	-0.422688	0.564499	0.975983	CG4681	8	6	12	3	9	CG4681	0.116505	0.146821	0.217053	0.0586914	0.178283
31797	spirit	Dmel_CG2056	CG2056|Dmel\CG2056|SP33|Spirit|c-SP33	FLYBASE:FBgn0030051	X	7F5-7F5	Serine Protease Immune Response Integrator	-0.422467	0.0837486	0.661896	spirit	530.998	209	387	301	298	spirit	6.99048	4.62323	6.32786	5.32331	5.33636
37446	Acox57D-d	Dmel_CG9709	Acox57Dd|CG9709|D-acox|Dmel\CG9709|acox	FLYBASE:FBgn0034629	2R	57E1-57E1	acyl-Coenzyme A oxidase at 57D distal	-0.422429	0.0580599	0.592519	Acox57D-d	734	372	590	344	448	Acox57D-d	7.10563	6.0511	7.09399	4.47368	5.89928
34227	CG9568	Dmel_CG9568	Dmel\CG9568|FBgn 32087|anon-WO0140519.183	FLYBASE:FBgn0032087	2L	29F7-29F7	CG9568 gene product from transcript CG9568-RA	-0.42215	0.672398	0.990012	CG9568	9	6	7	0	8	CG9568	0.304671	0.341291	0.294319	0	0.368378
33197	CG11601	Dmel_CG11601	Dmel\CG11601	FLYBASE:FBgn0031244	2L	21B7-21B7	CG11601 gene product from transcript CG11601-RC	-0.420076	0.0383967	0.528565	CG11601	934.438	446.656	774.595	472.113	594.407	CG11601	14.03	11.2685	14.4449	9.52257	12.1397
35829	Mal-A7	Dmel_CG11669	CG11669|CT36683|Dmel\CG11669|Drome_A7|mal_A7	FLYBASE:FBgn0033296	2R	44D1-44D1	Maltase A7	-0.420543	0.83229	0.9909	Mal-A7	7789.62	4687.06	4867.9	7	6322.94	Mal-A7	62.503	63.1933	48.5131	0.0754542	69.0111
35901	spab	Dmel_CG8216	CG8216|Dmel\CG8216	FLYBASE:FBgn0033358	2R	44F12-44F12	space blanket	-0.419672	0.0348287	0.505954	spab	1576	663	1253	779	1076	spab	28.5605	20.1887	28.2028	18.9647	26.5238
40161	Cyp305a1	Dmel_CG8733	305a1|AAF49108.1|CG8733|CYP305A1-Dm|Cyp305A1|Dmel\CG8733	FLYBASE:FBgn0036910	3L	76C6-76C6	CG8733 gene product from transcript CG8733-RA	-0.419473	0.00725714	0.215921	Cyp305a1	2660	1265	2040	1412	1448	Cyp305a1	32.199	25.7298	30.6707	22.9613	23.8421
42131	Pxt	Dmel_CG7660	CG7660|Dmel\CG7660|Dpxt|anon-WO0172774.128|pxd|pxt	FLYBASE:FBgn0261987	3R	90C2-90C	Peroxinectin-like	-0.420048	0.710356	0.990721	Pxt	19	3	3	14	1	Pxt	0.15251	0.0404624	0.0299087	0.150964	0.0109184
12798533	CR43241	Dmel_CR43241	Dmel\CR43241|lincRNA.229	FLYBASE:FBgn0262886	2L	40E5-40E5	ncRNA	-0.419873	0.214615	0.870072	CR43241	193.566	84.6329	118.941	74.0987	113.89	CR43241	4.23686	3.11272	3.23353	2.17884	3.39091
14462709	CR43866	Dmel_CR43866	Dmel\CR43866	FLYBASE:FBgn0264448	2L	26B2-26B2	ncRNA	-0.419803	0.564389	0.975983	CR43866	17.3805	17.9905	37.4493	5.90874	25.5448	CR43866	0.206829	0.359731	0.553509	0.0944592	0.413491
31167	CG4325	Dmel_CG4325	Dmel\CG4325|EG:22E5.12	FLYBASE:FBgn0026878	X	2C7-2C7	CG4325 gene product from transcript CG4325-RB	-0.419765	0.184498	0.861222	CG4325	194	103	157	84	122	CG4325	4.71503	4.20635	4.7393	2.7426	4.03327
35855	CG8738	Dmel_CG8738	Dmel\CG8738|SPH121|c-SPH121	FLYBASE:FBgn0033321	2R	44E2-44E2	CG8738 gene product from transcript CG8738-RA	-0.419374	0.0455271	0.550324	CG8738	1105	484	777	609	552	CG8738	14.7882	10.8839	12.9154	10.9489	10.0486
42589	CG6028	Dmel_CG6028	Dmel\CG6028	FLYBASE:FBgn0038924	3R	94A1-94A1	CG6028 gene product from transcript CG6028-RA	-0.418293	0.0149346	0.332453	CG6028	3304	1678	2928	1657	2207	CG6028	66.0222	56.3413	72.6696	44.4808	59.9884
36368	Dh44-R2	Dmel_CG12370	CG12370|CG1315|CG13156|DH-R|DH44-R2|Dh44R2|Dmel\CG12370|anon-WO0170980.103|anon-WO0170980.104	FLYBASE:FBgn0033744	2R	49A7-49A9	Diuretic hormone 44 receptor 2	-0.417523	0.0246868	0.434258	Dh44-R2	1404.74	727.406	1249.41	722.531	906.584	Dh44-R2	9.3425	8.12883	10.3205	6.45539	8.20141
318998	CG42367	Dmel_CG42367	CG31878|CG4588|Dmel\CG42367|Dmel_CG31711|Dmel_CG31878	FLYBASE:FBgn0259713	2L	30F1-30F1	CG42367 gene product from transcript CG42367-RC	-0.419288	0.299518	0.881737	CG42367	98	31	78	54	73	CG42367	4.36018	2.31753	4.31028	3.22755	4.4179
5740103	CG34216	Dmel_CG34216	Dmel\CG34216	FLYBASE:FBgn0085245	2R	43E11-43E12	CG34216 gene product from transcript CG34216-RB	-0.419112	0.44643	0.949235	CG34216	29	11	14	15	11	CG34216	0.397627	0.253429	0.238417	0.276292	0.205156
3772119	snoRNA:Psi28S-3436b	Dmel_CR33799	CR33799|Dm-75|Dmel\CR33799|Psi28S-3436b|psi28S-3436b|snoR75|snoRNA:75	FLYBASE:FBgn0086602	X	6C10-6C10	ncRNA	-0.418701	0.352509	0.912323	snoRNA:Psi28S-3436b	39	16	25	19	21	snoRNA:Psi28S-3436b	5.94571	4.09868	4.73381	3.89128	4.35485
42701	CG4721	Dmel_CG4721	Dmel\CG4721|anon-EST:Posey132	FLYBASE:FBgn0039024	3R	94C4-94C4	CG4721 gene product from transcript CG4721-RA	-0.416495	0.0161883	0.351455	CG4721	6456	2878	5378	3795	3840	CG4721	63.6	47.6397	65.8031	50.2233	51.4564
43575	CG15528	Dmel_CG15528	Dmel\CG15528	FLYBASE:FBgn0039742	3R	99D3-99D3	CG15528 gene product from transcript CG15528-RB	-0.417771	0.107945	0.716827	CG15528	353.904	147.119	247.597	179.454	203.967	CG15528	7.4762	5.22214	6.49639	5.0927	5.86096
31967	Psf3	Dmel_CG2222	CG2222|Dmel\CG2222	FLYBASE:FBgn0030196	X	9B14-9B14	CG2222 gene product from transcript CG2222-RC	-0.416196	0.0091568	0.24583	Psf3	2279.62	1046.03	1826.34	1180.74	1414.31	Psf3	20.8814	16.1001	20.7783	14.5296	17.622
19836177	CG45218	Dmel_CG45218	Dmel\CG45218	FLYBASE:FBgn0266745	3R	88E12-88E12	CG45218 gene product from transcript CG45218-RA	-0.417468	0.381096	0.926146	CG45218	36	27	42	22	20	CG45218	1.79596	2.2633	2.6024	1.4744	1.35718
26067361	CR46042	Dmel_CR46042	Dmel\CR46042	FLYBASE:FBgn0267709	3R	92B9-92B9	ncRNA	-0.417419	0.641868	0.986201	CR46042	4	1	6	5	3	CR46042	0.250585	0.105264	0.466851	0.42079	0.255642
33887	ppk14	Dmel_CG9501	CG9501|Dmel\CG9501|PPK14	FLYBASE:FBgn0031803	2L	26C3-26C3	pickpocket 14	-0.416754	0.660819	0.990012	ppk14	5	3	9	1	9	ppk14	0.0719502	0.0725385	0.160856	0.0193314	0.176165
33254	Dbp21E2	Dmel_CG3561	CG3561|DmRH9|Dmel\CG3561|KH1|cg3561	FLYBASE:FBgn0086130	2L	21E2-21E2	DEAD box protein 21E2	-0.416698	0.0908386	0.681438	Dbp21E2	444	196	307	229	233	Dbp21E2	5.58869	4.14542	4.79951	3.87224	3.98931
42762	CG4408	Dmel_CG4408	BEST:GH09055|Dmel\CG4408	FLYBASE:FBgn0039073	3R	94E13-94E13	CG4408 gene product from transcript CG4408-RA	-0.415956	0.0290696	0.461642	CG4408	1284	664	1240.01	789	799	CG4408	16.6028	14.4268	19.9147	13.7055	14.0533
4379856	CG34138	Dmel_CG34138	Dmel\CG34138	FLYBASE:FBgn0083974	3R	92A11-92A11	CG34138 gene product from transcript CG34138-RA	-0.416414	0.551908	0.973266	CG34138	46	11	9	21	14	CG34138	1.3407	0.538705	0.325797	0.822229	0.555029
3355016	RNASEK	Dmel_CG40127	BcDNA:GM16138|CG40127|Dmel\CG40127|GM16138|NC110|anon-EST:Posey156|dRNASEK|l(2)NC110	FLYBASE:FBgn0262116	2R	-	Ribonuclease kappa	-0.412949	0.0301721	0.466555	RNASEK	2097.01	868.994	1700.97	1079.01	1455.99	RNASEK	39.411	27.4422	39.705	27.2422	37.2211
14462715	CG43800	Dmel_CG43800	Dmel\CG43800	FLYBASE:FBgn0264344	2L	27E6-27E6	CG43800 gene product from transcript CG43800-RA	-0.41616	0.504479	0.959246	CG43800	59	8	29	37	33	CG43800	2.18009	0.496704	1.33092	1.83664	1.65864
36011	hebe	Dmel_CG1623	CG1623|Dmel\CG1623	FLYBASE:FBgn0033448	2R	46B4-46B4	CG1623 gene product from transcript CG1623-RD	-0.416014	0.0618296	0.610433	hebe	3575.09	2097.97	3295.05	1593.98	2404.01	hebe	36.7816	36.2685	42.1054	22.0307	33.643
39918	CG7724	Dmel_CG7724	Dmel\CG7724	FLYBASE:FBgn0036698	3L	73E5-73E5	CG7724 gene product from transcript CG7724-RA	-0.412553	0.0411402	0.545008	CG7724	1726	824	1187	910	807	CG7724	26.5362	21.2868	22.6663	18.7949	16.8767
40512	BoYb	Dmel_CG11133	CG11133|Dmel\CG11133	FLYBASE:FBgn0037205	3L	80B2-80B2	Brother of Yb	-0.415793	0.689221	0.990429	BoYb	6	0	2	3	4	BoYb	0.0367534	0	0.0152163	0.024687	0.0333289
318878	CG31674	Dmel_CG31674	CG9332|Dmel\CG31674	FLYBASE:FBgn0051674	2L	38F1-38F1	CG31674 gene product from transcript CG31674-RA	-0.415307	0.5371	0.968731	CG31674	271	211	343	67	279	CG31674	4.63013	6.05748	7.27865	1.5378	6.48399
37644	CG3788	Dmel_CG3788	Dmel\CG3788	FLYBASE:FBgn0034800	2R	59B6-59B6	CG3788 gene product from transcript CG3788-RB	-0.415232	0.380916	0.926146	CG3788	36	12	31	24	24	CG3788	0.442658	0.247932	0.473434	0.39644	0.401414
33804	CG11029	Dmel_CG11029	Dmel\CG11029	FLYBASE:FBgn0031735	2L	25F4-25F4	CG11029 gene product from transcript CG11029-RA	-0.414567	0.147594	0.785917	CG11029	446	202	351	295	204	CG11029	5.38682	4.09953	5.26546	4.78652	3.35153
5740519	snoRNA:Psi28S-1135a	Dmel_CR34606	CR34606|Dmel\CR34606|Psi 28S-1135a|Psi28S-1135|Psi28S-1135a|chrX:16980527..16980719|psi28S-1135a	FLYBASE:FBgn0083012	X	15E6-15E6	ncRNA	-0.413723	0.319783	0.890483	snoRNA:Psi28S-1135a	47	23	48	33	29	snoRNA:Psi28S-1135a	6.92326	5.6928	8.78185	6.53021	5.81066
33716	Gmd	Dmel_CG8890	Brazil nut|CG8890|Dm-gmd|DmGMD|Dmel\CG8890|GMD|gmd|l(2)SH1606|l(2)SH2 1606	FLYBASE:FBgn0031661	2L	25B5-25B5	GDP-mannose 4,6-dehydratase	-0.413454	0.100075	0.692737	Gmd	444	208	361	210	299	Gmd	6.2009	4.88113	6.26197	3.93996	5.68012
31748	CG15337	Dmel_CG15337	Dmel\CG15337	FLYBASE:FBgn0030014	X	7D17-7D17	CG15337 gene product from transcript CG15337-RA	-0.413436	0.613741	0.980741	CG15337	19	6	6	12	3	CG15337	0.289663	0.1537	0.113611	0.245765	0.0622121
318914	mthl15	Dmel_CG31720	CG31720|Dmel\CG31720	FLYBASE:FBgn0051720	2L	31B1-31B1	methuselah-like 15	-0.413219	0.465441	0.951916	mthl15	94	85	145	33	99.9999	mthl15	0.722598	1.09793	1.38442	0.340787	1.04564
36615	LamC	Dmel_CG10119	CG10119|DmC|Dmel\CG10119|G-IF|LAMC|lamC|pG-IF	FLYBASE:FBgn0010397	2R	51B1-51B1	Lamin C	-0.410887	0.018863	0.38669	LamC	3096.98	1318.01	2356.02	1858.99	1653.01	LamC	27.5579	19.7066	26.0387	22.2221	20.0077
33609	CG3964	Dmel_CG3964	Dmel\CG3964	FLYBASE:FBgn0031574	2L	24C8-24C8	CG3964 gene product from transcript CG3964-RB	-0.412945	0.530949	0.965816	CG3964	22	11	13	14	5	CG3964	0.127626	0.107225	0.0936684	0.109105	0.0394551
30522402	CG46313	Dmel_CG46313	CG14253-5'utr|Dmel\CG46313	FLYBASE:FBgn0284229	3R	97D12-97D12	CG46313 gene product from transcript CG46313-RA	-0.412751	0.350612	0.909509	CG46313	88.833	41.5823	102.726	84.169	46.7677	CG46313	1.02685	0.807658	1.47483	1.30703	0.735349
42245	CG7708	Dmel_CG7708	Dmel\CG7708|dSLC5A15	FLYBASE:FBgn0038641	3R	91C1-91C1	CG7708 gene product from transcript CG7708-RB	-0.410783	0.0182573	0.379876	CG7708	7670.67	3399.86	6086.69	4013.63	4851.74	CG7708	35.2207	26.2307	34.7118	24.7572	30.3023
35218	CG16771	Dmel_CG16771	Dmel\CG16771	FLYBASE:FBgn0032779	2L	37D7-37E1	CG16771 gene product from transcript CG16771-RE	-0.412434	0.0522057	0.561466	CG16771	1447.71	879.507	1360.73	735.418	874.071	CG16771	9.41851	9.61445	10.9952	6.42739	7.73503
37626	CG3649	Dmel_CG3649	Dmel\CG3649	FLYBASE:FBgn0034785	2R	59B2-59B2	CG3649 gene product from transcript CG3649-RB	-0.412258	0.628862	0.984358	CG3649	4	2	5	3	3	CG3649	0.0555791	0.0466946	0.0862887	0.0559981	0.0567006
36049	CG2292	Dmel_CG2292	Dmel\CG2292	FLYBASE:FBgn0033479	2R	46E1-46E1	CG2292 gene product from transcript CG2292-RA	-0.4121	0.0957462	0.688583	CG2292	437.87	189.542	299.306	214.326	244.867	CG2292	3.10741	2.26019	2.63816	2.04328	2.36374
41982	CG14879	Dmel_CG14879	BcDNA:RE20991|Dmel\CG14879	FLYBASE:FBgn0038419	3R	89B13-89B13	CG14879 gene product from transcript CG14879-RC	-0.411891	0.284956	0.87029	CG14879	218	112	215	84	197	CG14879	2.35744	2.03511	2.88772	1.22029	2.89778
35137	CG17324	Dmel_CG17324	BEST:GH06505|Dmel\CG17324|GH06505	FLYBASE:FBgn0027074	2L	37A6-37B1	CG17324 gene product from transcript CG17324-RB	-0.411861	0.104725	0.706781	CG17324	553	204	390	294	341	CG17324	7.17614	4.44816	6.28582	5.12523	6.01914
33779	tomb	Dmel_CG14016	CG14016|Dmel\CG14016|Tomb	FLYBASE:FBgn0031715	2L	25E5-25E5	tombola	-0.411105	0.544373	0.971257	tomb	8	6	14	6	8	tomb	0.208621	0.262909	0.453449	0.210194	0.283774
10178872	CR42746	Dmel_CR42746	Dmel\CR42746	FLYBASE:FBgn0261709	2L	33E9-33E9	ncRNA	-0.411058	0.343089	0.905855	CR42746	40	17	30	22	23	CR42746	1.05446	0.753015	0.982251	0.779098	0.82473
19835512	CR44326	Dmel_CR44326	Dmel\CR44326	FLYBASE:FBgn0265414	2L	27D2-27D2	ncRNA	-0.410891	0.716736	0.9909	CR44326	5	0	6	8	2	CR44326	0.137981	0	0.205651	0.296577	0.0750745
34383	CG5390	Dmel_CG5390	BEST:GH06341|Dmel\CG5390|SPH|SPH35|c-SPH35|gh06341	FLYBASE:FBgn0032213	2L	31D1-31D1	CG5390 gene product from transcript CG5390-RA	-0.410691	0.0396005	0.536381	CG5390	8152.44	3315.11	5868.89	4896.86	4174.91	CG5390	126.86	86.6803	113.429	102.366	88.3686
42376	CG4462	Dmel_CG4462	Dmel\CG4462	FLYBASE:FBgn0038752	3R	92B7-92B8	CG4462 gene product from transcript CG4462-RA	-0.410039	0.0338853	0.499719	CG4462	1135	598	981	593	690	CG4462	11.2781	9.98446	12.1071	7.91577	9.32614
41893	CG44014	Dmel_CG44014	CG14872|Dmel\CG44014	FLYBASE:FBgn0264776	3R	88F7-88F7	CG44014 gene product from transcript CG44014-RA	-0.407525	0.0201065	0.402999	CG44014	1432	696	1200	772	880	CG44014	36.9018	30.1369	38.4076	26.7253	30.8462
43267	CG6066	Dmel_CG6066	Dmel\CG6066	FLYBASE:FBgn0039488	3R	97E2-97E2	CG6066 gene product from transcript CG6066-RA	-0.410466	0.17278	0.840991	CG6066	214	105	165	96	135	CG6066	2.99833	2.47195	2.87132	1.80691	2.57285
39735	elgi	Dmel_CG17033	CG17033|Dmel\CG17033|Nrdp1|dNrdp1	FLYBASE:FBgn0283649	3L	72B2-72C1	early girl	-0.410392	0.0675002	0.629132	elgi	659.003	283.001	544.999	362.998	432	elgi	8.91798	6.43505	9.16023	6.59909	7.95202
34647	atilla	Dmel_CG6579	CG6579|Dmel\CG6579	FLYBASE:FBgn0032422	2L	33D2-33D3	CG6579 gene product from transcript CG6579-RB	-0.406087	0.0342465	0.503105	atilla	4201.91	1688.97	3523.86	2386.93	2900.93	atilla	109.839	74.1848	114.409	83.82	103.148
40778	CG17917	Dmel_CG17917	Dmel\CG17917	FLYBASE:FBgn0037431	3R	83E4-83E4	CG17917 gene product from transcript CG17917-RA	-0.409947	0.625051	0.982618	CG17917	4	2	6	3	4	CG17917	0.123518	0.103773	0.230119	0.124449	0.168014
33544	CG3326	Dmel_CG3326	DmCG3326|Dmel\CG3326	FLYBASE:FBgn0031519	2L	23E3-23E3	CG3326 gene product from transcript CG3326-RB	-0.409554	0.405051	0.935539	CG3326	23.1216	13.0179	22.5148	14.1647	14.0446	CG3326	0.213228	0.201723	0.257886	0.175482	0.176178
42428	Stat92E	Dmel_CG4257	CG4257|D-STAT|D-Stat|D-stat|D-stat/stat92E|DRODSRC|DSRC|DSTAT|DmSTAT|Dmel\CG4257|Dstat|Dstat 92E|Dstat92E|SD-stat|STAT|STAT 92E|STAT92E|STAT92e|Stat|Stat1alpha-like|Stat92|Stat92e|d-STAT|dSTAT|dSTAT92E|dSTAT92E/marelle|dstat|l(3)06346|l(3)j6C8|mrL|mrl|mrl stat92E|pSTAT|stat|stat92|stat92E|stat92e|stat[92E]	FLYBASE:FBgn0016917	3R	92F1-92F1	Signal-transducer and activator of transcription protein at 92E	-0.409209	0.0718529	0.64638	Stat92E	18035.4	8054.08	13437.8	11062.9	8615.12	Stat92E	75.4682	56.6289	69.8386	62.188	49.0358
41645	CG8870	Dmel_CG8870	Dmel\CG8870|SP38	FLYBASE:FBgn0038144	3R	87E8-87E8	CG8870 gene product from transcript CG8870-RA	-0.409051	0.436244	0.946648	CG8870	25.3296	12.5499	20.1651	8.54281	18.1907	CG8870	0.359745	0.299498	0.355713	0.162992	0.351424
42454	CG17267	Dmel_CG17267	Dmel\CG17267	FLYBASE:FBgn0038821	3R	92F10-92F10	CG17267 gene product from transcript CG17267-RC	-0.408752	0.32898	0.894649	CG17267	145.047	74.8811	207.459	149.577	97.6159	CG17267	2.09415	1.81658	3.72016	2.90109	1.91705
36880	resilin	Dmel_CG15920	CG15920|Dmel\CG15920	FLYBASE:FBgn0034157	2R	53D8-53D8	CG15920 gene product from transcript CG15920-RB	-0.408688	0.33088	0.896448	resilin	70	34	58	49	30	resilin	0.544828	0.444658	0.560688	0.51234	0.317612
33056	Cyp6v1	Dmel_CG1829	6v1|CG1829|Dmel\CG1829	FLYBASE:FBgn0031126	X	19E1-19E1	CG1829 gene product from transcript CG1829-RB	-0.408688	0.0850983	0.666627	Cyp6v1	767	415.001	741.998	383.392	559.677	Cyp6v1	5.52588	5.02389	6.63958	3.71064	5.48476
19834861	CR44914	Dmel_CR44914	Dmel\CR44914|R5_2L:6873342..6874179	FLYBASE:FBgn0266219	2L	27C1-27C1	ncRNA	-0.408603	0.602633	0.979217	CR44914	16	3	18	20	8	CR44914	0.274225	0.0863961	0.383171	0.460487	0.186506
14462544	CR44127	Dmel_CR44127	Dmel\CR44127|lincRNA.253	FLYBASE:FBgn0264958	2R	42A4-42A4	ncRNA	-0.407601	0.441818	0.949235	CR44127	18	11	21	12	12	CR44127	1.12119	1.15129	1.62464	1.00413	1.01672
40613	CG1124	Dmel_CG1124	CT1789|Dmel\CG1124	FLYBASE:FBgn0037290	3R	82E4-82E4	CG1124 gene product from transcript CG1124-RA	-0.404619	0.00818152	0.231704	CG1124	2881	1377	2415	1659	1695	CG1124	56.28	45.1991	58.5949	43.5369	45.0396
36883	CG5550	Dmel_CG5550	AAF57948|AAL48972|Dmel\CG5550|FBpp0086184	FLYBASE:FBgn0034160	2R	53D10-53D10	CG5550 gene product from transcript CG5550-RB	-0.407384	0.564977	0.975983	CG5550	48	34	30	6	27	CG5550	1.11561	1.32781	0.866015	0.187337	0.853592
14462356	CR43958	Dmel_CR43958	Dmel\CR43958	FLYBASE:FBgn0264618	4	102C5-102C5	ncRNA	-0.406852	0.325597	0.892233	CR43958	156.602	57.8101	99.987	52.9027	118.882	CR43958	4.58263	2.84254	3.63408	2.07968	4.73204
50437	CG18662	Dmel_CG18662	Dmel\CG18662	FLYBASE:FBgn0040963	2L	29F6-29F6	CG18662 gene product from transcript CG18662-RA	-0.406757	0.67664	0.990012	CG18662	5	2	2	3	1	CG18662	0.168738	0.113412	0.0838309	0.136008	0.0459047
326164	CG31826	Dmel_CG31826	BG:DS09217.6|CG13241|Dmel\CG31826	FLYBASE:FBgn0051826	2L	35D4-35D4	CG31826 gene product from transcript CG31826-RC	-0.406678	0.220669	0.870072	CG31826	117	54	87.9999	59	69	CG31826	2.07712	1.61085	1.9404	1.40711	1.66625
10178795	CG42762	Dmel_CG42762	Dmel\CG42762	FLYBASE:FBgn0261830	2L	28E7-28E7	CG42762 gene product from transcript CG42762-RA	-0.406427	0.421242	0.941659	CG42762	27	9	24	18	19	CG42762	0.992622	0.555965	1.09588	0.888981	0.950142
246525	CG30281	Dmel_CG30281	AAM68209|CG6676|Dmel\CG30281|FBpp0071674	FLYBASE:FBgn0050281	2R	58B9-58B9	CG30281 gene product from transcript CG30281-RA	-0.406129	0.381744	0.926146	CG30281	52	26	57	46	26	CG30281	1.12577	0.94581	1.53268	1.33784	0.765655
42891	Orct	Dmel_CG6331	CG6331|Dmel\CG6331|orct	FLYBASE:FBgn0019952	3R	95F8-95F8	Organic cation transporter	-0.404601	0.0288933	0.459797	Orct	2018.02	1048	1500.98	942.01	1114.99	Orct	17.3686	15.156	16.0452	10.8917	13.0535
26067081	CR11538	Dmel_CR11538	CG11538|Dmel\CR11538|anon-68Ed	FLYBASE:FBgn0017424	3L	68F5-68F5	ncRNA	-0.405727	0.748518	0.9909	CR11538	16.2213	8.65856	1.80355	4.83457	0.348338	CR11538	0.148214	0.132934	0.0204674	0.059342	0.00432932
19836233	CR44903	Dmel_CR44903	Dmel\CR44903	FLYBASE:FBgn0266208	2L	36F6-36F6	ncRNA	-0.405208	0.681363	0.990012	CR44903	6	0	7	7	5	CR44903	0.194941	0	0.282476	0.305528	0.220972
38761	CG10064	Dmel_CG10064	Dmel\CG10064	FLYBASE:FBgn0035724	3L	65D5-65D5	CG10064 gene product from transcript CG10064-RA	-0.404784	0.647213	0.98733	CG10064	22	4	3	11	6	CG10064	0.201606	0.0615922	0.0341455	0.135417	0.0747905
32893	CG14191	Dmel_CG14191	BcDNA:RE09269|Dmel\CG14191	FLYBASE:FBgn0030981	X	18A3-18A3	CG14191 gene product from transcript CG14191-RA	-0.404718	0.468369	0.952055	CG14191	30	10	22	11	26	CG14191	0.831039	0.465463	0.756928	0.409348	0.979689
19835420	CR44281	Dmel_CR44281	Dmel\CR44281	FLYBASE:FBgn0265308	2R	44D5-44D5	ncRNA	-0.404639	0.591109	0.978972	CR44281	18	7	12	3	17	CR44281	0.650774	0.425246	0.538853	0.145706	0.836029
34137	Ostgamma	Dmel_CG7830	CG7830|Dmel\CG7830|MagT1|OST|dMagT1	FLYBASE:FBgn0032015	2L	29A3-29A3	Oligosaccharide transferase gamma subunit	-0.404451	0.0201463	0.403268	Ostgamma	1764	865	1487	899	1148	Ostgamma	30.889	25.4511	32.3406	21.1478	27.344
41678	ninaB	Dmel_CG9347	CG9347|DRPE65|Dmel\CG9347|RPE65|anon-WO0148162.1|anon-WO0148163.1|beta-diox	FLYBASE:FBgn0002937	3R	87F11-87F11|3-53.5 cM	neither inactivation nor afterpotential B	-0.403892	0.0288401	0.459429	ninaB	7539	3332	4844	3662	3894	ninaB	75.9506	56.4037	60.6113	49.5605	53.3615
40896	alpha-Est10	Dmel_CG1131	CG1131|DmalphaE10|Dmel\CG1131|Esterase-10|K|aE10|alpha-Ests|alphaE10|anon-WO0172774.144	FLYBASE:FBgn0015569	3R	84D8-84D9	alpha-Esterase-10	-0.403784	0.0152759	0.337106	alpha-Est10	1733.99	823.004	1400.99	933.009	1043	alpha-Est10	16.148	12.8784	16.2047	11.6724	13.2122
33892	CG9507	Dmel_CG9507	Dmel\CG9507	FLYBASE:FBgn0031808	2L	26C4-26C4	CG9507 gene product from transcript CG9507-RA	-0.404303	0.067689	0.629928	CG9507	1469	773	1023	724	681	CG9507	14.8679	13.146	12.8599	9.84391	9.37542
34683	CG6180	Dmel_CG6180	Dmel\CG6180	FLYBASE:FBgn0032453	2L	33F3-33F3	CG6180 gene product from transcript CG6180-RA	-0.40353	0.010186	0.261366	CG6180	3242	1524	2359	1659	1776	CG6180	69.2927	54.7324	62.6231	47.6344	51.6336
36159	ND-B14	Dmel_CG7712	BcDNA:RE25411|CG7712|Dmel\CG7712|NB4M	FLYBASE:FBgn0033570	2R	47C6-47C6	NADH dehydrogenase (ubiquinone) B14 subunit	-0.402435	0.0178835	0.376354	ND-B14	1805.03	835.994	1562.01	1061.99	1128.99	ND-B14	64.2994	50.0394	69.1096	50.8211	54.7051
41367	Ranbp9	Dmel_CG5252	CG5252|Dmel\CG5252	FLYBASE:FBgn0037894	3R	86E4-86E4	CG5252 gene product from transcript CG5252-RA	-0.400106	0.0282284	0.455376	Ranbp9	1520.02	810.005	1308.99	782.004	939.995	Ranbp9	10.0084	8.96166	10.705	6.91711	8.41891
5740334	CG34300	Dmel_CG34300	Dmel\CG34300	FLYBASE:FBgn0085329	3R	99E5-99E5	CG34300 gene product from transcript CG34300-RA	-0.40333	0.624596	0.982407	CG34300	10	4	4	6	2	CG34300	0.340108	0.228592	0.16897	0.274137	0.0925255
41183	alphaTub85E	Dmel_CG9476	2t|ALPHA 85E|CG9476|DTA3|Dmel\CG9476|T|Tub|Tub1D|a2t|aTub85E|alpha-Tub|alpha-Tub85E|alpha-tub|alpha-tubulin|alpha2|alpha2t|alpha85E|alpha85E-tub|alphaTub|alphaTub2|alphaTub84E	FLYBASE:FBgn0003886	3R	85E6-85E6	alpha-Tubulin at 85E	-0.403262	0.656513	0.9895	alphaTub85E	30	18	6	4	7	alphaTub85E	0.419248	0.422676	0.104144	0.0750949	0.133065
39843	nxf2	Dmel_CG4118	CG4118|Dmel\CG4118|NXF2	FLYBASE:FBgn0036640	3L	73A9-73A9	nuclear RNA export factor 2	-0.402724	0.353345	0.913515	nxf2	58	28	44	38	24	nxf2	0.433477	0.351626	0.408435	0.381524	0.243986
43081	CG5116	Dmel_CG5116	Dmel\CG5116|Dromel_CG5116_FBtr0084877_mORF	FLYBASE:FBgn0039339	3R	96E2-96E2	CG5116 gene product from transcript CG5116-RB	-0.398739	0.0490039	0.552309	CG5116	937.538	434.768	803.89	514.957	621.549	CG5116	7.97471	6.21397	8.49288	5.88434	7.19145
14462893	CR43943	Dmel_CR43943	Dmel\CR43943	FLYBASE:FBgn0264571	3L	77C3-77C3	ncRNA	-0.402397	0.590515	0.978663	CR43943	11	2	9	10	6	CR43943	0.393131	0.120105	0.399502	0.480115	0.291683
34628	CG14947	Dmel_CG14947	Dmel\CG14947	FLYBASE:FBgn0032406	2L	33C2-33C2	CG14947 gene product from transcript CG14947-RA	-0.401888	0.503874	0.958904	CG14947	15	6	14	12	8	CG14947	0.315955	0.212359	0.366264	0.339559	0.229213
37717	CG13557	Dmel_CG13557	Dmel\CG13557	FLYBASE:FBgn0034867	2R	59E1-59E1	CG13557 gene product from transcript CG13557-RA	-0.401842	0.592482	0.979217	CG13557	12	3	5	4	8	CG13557	0.600025	0.252055	0.31052	0.268688	0.544118
41682	Ubc87F	Dmel_CG9602	83A|AT76|BcDNA:GH25305|CG9602|Dmel\CG9602|UBC|Ubc87Fb	FLYBASE:FBgn0267383	3R	87F12-87F12	Ubiquitin conjugating enzyme 87F	-0.401691	0.44931	0.950555	Ubc87F	33	10	17	19	15	Ubc87F	1.09005	0.555029	0.697448	0.843111	0.673964
33961	Nha1	Dmel_CG10806	CG10806|DmNHA1|Dmel\CG10806|nha1	FLYBASE:FBgn0031865	2L	27C1-27C1	Na[+]/H[+] hydrogen antiporter 1	-0.401418	0.122669	0.760561	Nha1	557.003	351	644.004	327.001	413.001	Nha1	4.42374	4.68408	6.35262	3.48884	4.46168
2768889	CG33253	Dmel_CG33253	BEST:CK01423|CG14192|CG7633|CK01423|Dmel\CG33253	FLYBASE:FBgn0030992	X	18A5-18A6	CG33253 gene product from transcript CG33253-RA	-0.401398	0.666664	0.990012	CG33253	11	14	16	1	9	CG33253	0.0883278	0.188894	0.159572	0.0107871	0.098302
48775	Pgant35A	Dmel_CG7480	A3|BG:DS01068.8|CG7480|Dmel\CG7480|GalNAc-T|br12|dGalNAc-T1|l(2)35Aa|l(2)br12|l35Aa|pgant35|pgant35A	FLYBASE:FBgn0001970	2L	35A4-35A4	Polypeptide N-acetylgalactosaminyltransferase 35A	-0.401097	0.175381	0.847423	Pgant35A	877.258	412.903	635.039	315.597	624.287	Pgant35A	8.85418	7.00252	7.96074	4.27912	8.57077
38782	CG15829	Dmel_CG15829	Dmel\CG15829	FLYBASE:FBgn0035743	3L	65E4-65E4	CG15829 gene product from transcript CG15829-RB	-0.400825	0.576835	0.977547	CG15829	8	9	19	6	10	CG15829	0.250226	0.473009	0.738121	0.252112	0.425458
37652	CG9896	Dmel_CG9896	Dmel\CG9896	FLYBASE:FBgn0034808	2R	59C1-59C1	CG9896 gene product from transcript CG9896-RA	-0.400794	0.0585515	0.592606	CG9896	2609	1555	2404	1200	1736	CG9896	27.8407	27.8819	31.862	17.2024	25.1983
19834829	CR44845	Dmel_CR44845	Dmel\CR44845	FLYBASE:FBgn0266139	2L	31B1-31B1	ncRNA	-0.400786	0.670621	0.990012	CR44845	4	4	4	1.018	2	CR44845	0.0898081	0.150904	0.111544	0.0307045	0.0610802
40755	Osi24	Dmel_CG15589	CG15589|Dmel\CG15589	FLYBASE:FBgn0037409	3R	83E1-83E1	Osiris 24	-0.400426	0.157621	0.806997	Osi24	234	102	174	128	134	Osi24	1.94044	1.42125	1.79211	1.42592	1.51148
32845	CG15047	Dmel_CG15047	Dmel\CG15047	FLYBASE:FBgn0030938	X	17C1-17C1	CG15047 gene product from transcript CG15047-RA	-0.400235	0.645395	0.986896	CG15047	22	3	9	19	5	CG15047	0.526477	0.120632	0.267504	0.610816	0.162758
117366	Gpi1	Dmel_CG32578	CG32578|Dm_CAC10056/216-441|Dmel\CG32578|dGpi1|i19e|l(1)14Ca|l(1)14Cd|l(1)19-134|l(1)i19|l(1)i19e	FLYBASE:FBgn0086448	X	14C1-14C1	CG32578 gene product from transcript CG32578-RC	-0.40023	0.259568	0.870072	Gpi1	344	101	256.001	186	260.001	Gpi1	4.40112	2.17126	4.06797	3.19682	4.52475
41596	yellow-f2	Dmel_CG8063	CG8063|Dmel\CG8063|yel-f2	FLYBASE:FBgn0038105	3R	87D7-87D7	CG8063 gene product from transcript CG8063-RA	-0.398549	0.0192999	0.39459	yellow-f2	2592	1251	1916	1423	1322	yellow-f2	38.6511	31.3451	35.4858	28.5057	26.8147
326264	AGBE	Dmel_CG33138	CG33138|CG4023|Dmel\CG33138	FLYBASE:FBgn0053138	2R	49F4-49F4	1,4-Alpha-Glucan Branching Enzyme	-0.399273	0.0548544	0.576952	AGBE	10550	4988	7091	5673	4840	AGBE	99.0524	78.6908	82.6898	71.5526	61.812
34258	Mco1	Dmel_CG3759	CG3759|Dmel\CG3759|MCO1	FLYBASE:FBgn0032116	2L	30B2-30B3	Multicopper oxidase-1	-0.399209	0.151507	0.795673	Mco1	1671.01	1008	1424.02	999.005	719	Mco1	10.9169	11.0653	11.5549	8.76771	6.38943
19835130	CR44912	Dmel_CR44912	Dmel\CR44912	FLYBASE:FBgn0266217	2L	22F1-22F1	ncRNA	-0.399185	0.684859	0.990012	CR44912	10	2	11	15	2	CR44912	0.26203	0.0880576	0.357994	0.528011	0.0712847
26067037	CG33939	Dmel_CG33939	BcDNA:RE54004|CR33939|Dmel\CG33939|pncr004:X	FLYBASE:FBgn0047095	X	18A4-18A5	CG33939 gene product from transcript CG33939-RB	-0.399141	0.304105	0.884495	CG33939	67	26	49	36	42	CG33939	2.64613	1.72542	2.40361	1.91002	2.25631
32335	CG11151	Dmel_CG11151	2|Dmel\CG11151	FLYBASE:FBgn0030519	X	12B4-12B4	CG11151 gene product from transcript CG11151-RA	-0.398375	0.0168578	0.361072	CG11151	4264.19	2186.28	3952.75	2492.94	2736.8	CG11151	84.2058	72.5434	96.9476	66.1329	73.513
40035	Sgf11	Dmel_CG13379	CG13379|Dmel\CG13379|dSgf11|sgf11	FLYBASE:FBgn0036804	3L	75D6-75D6	SAGA associated factor 11kDa	-0.398687	0.127402	0.770765	Sgf11	340	150	285	212	200	Sgf11	9.26539	6.86849	9.64632	7.76106	7.41361
3354965	CG40160	Dmel_CG40160	BcDNA:LD13269|Dmel\CG40160	FLYBASE:FBgn0058160	3L	-	CG40160 gene product from transcript CG40160-RH	-0.396069	0.0181137	0.37871	CG40160	3086.99	1352	2628.99	1856	1963.01	CG40160	12.9746	9.54819	13.7239	10.4794	11.2226
50251	CG17977	Dmel_CG17977	Dmel\CG17977	FLYBASE:FBgn0040778	2R	44A4-44A4	CG17977 gene product from transcript CG17977-RA	-0.398522	0.213286	0.870072	CG17977	185	87	178	98	146	CG17977	4.17512	3.29915	4.98941	2.97115	4.48193
3355131	cta	Dmel_CG17678	CG17678|CG40010|Cta|Dmel\CG17678|GNA12/13|Galpha[[12/13]]|conc|mat(2)cta|mat(2)fog	FLYBASE:FBgn0000384	2L	2-54.8 cM	concertina	-0.396012	0.0453912	0.550324	cta	1302.99	664.005	1231.01	701.004	936.995	cta	10.2773	8.80021	12.0596	7.42775	10.0528
38557	CG13720	Dmel_CG13720	Dmel\CG13720	FLYBASE:FBgn0035555	3L	64B9-64B9	CG13720 gene product from transcript CG13720-RB	-0.398254	0.756978	0.9909	CG13720	7	1	1	0	6	CG13720	0.0927699	0.0222687	0.0164604	0	0.108162
32126	inaF-D	Dmel_CG42563	CG2457|CG42563|Dmel\CG42563|Dmel_CG2457|INAF|InaF|anon-WO0172774.148|inaF	FLYBASE:FBgn0260812	X	10D8-10D8	CG42563 gene product from transcript CG42563-RB	-0.398014	0.196937	0.870072	inaF-D	233.432	91.6797	206.337	137.348	170.718	inaF-D	1.58635	1.04688	1.74161	1.2539	1.5781
318946	CG31798	Dmel_CG31798	Dmel\CG31798|anon-WO0140519.187	FLYBASE:FBgn0051798	2L	37D4-37D4	CG31798 gene product from transcript CG31798-RA	-0.397991	0.24002	0.870072	CG31798	152	55	100	84.0001	86	CG31798	1.73222	1.05319	1.41544	1.286	1.33313
318701	CG31380	Dmel_CG31380	CG4964|Dmel\CG31380	FLYBASE:FBgn0051380	3R	96F3-96F3	CG31380 gene product from transcript CG31380-RA	-0.397473	0.436005	0.946648	CG31380	32	20	36	13	29	CG31380	0.522569	0.548793	0.730177	0.285192	0.644179
3772692	Menl-2	Dmel_CG7969	CG30097|CG7969|Dmel\CG7969	FLYBASE:FBgn0029153	2R	53C4-53C4	Malic enzyme like-2	-0.396601	0.451903	0.951257	Menl-2	52.5876	18.8212	46.7375	48.9624	21.7957	Menl-2	0.272836	0.164079	0.301173	0.341257	0.153817
38713	CG13296	Dmel_CG13296	Dmel\CG13296	FLYBASE:FBgn0035687	3L	65A7-65A7	CG13296 gene product from transcript CG13296-RA	-0.396557	0.566259	0.975983	CG13296	9	7	9	4	5	CG13296	0.137401	0.179568	0.170656	0.0820364	0.103832
36681	igl	Dmel_CG18285	CG18285|Dmel\CG18285|Igl	FLYBASE:FBgn0013467	2R	51E3-51E5	igloo	-0.394676	0.038363	0.528565	igl	10188.6	4649.08	7904.59	4949.12	6700.48	igl	76.7524	58.8476	73.9584	50.0846	68.6589
40737	Obp83a	Dmel_CG11421	83a|CG11421|DmelObp83a|Dmel\CG11421|OS-F|OS-F/PBP3|Obp33a|Os-F|PB-PRP3|PBP-H2|PBPRP-3|PBPRP3|Pbprp3|obp83a|pbprp-3|pbprp3|pbprp3(OS-F)	FLYBASE:FBgn0011281	3R	83D1-83D1	Odorant-binding protein 83a	-0.393394	0.0385901	0.529327	Obp83a	9534.46	4259.11	7146.29	4550	6206.86	Obp83a	210.811	158.235	196.25	135.148	186.674
8674026	Gyc76C	Dmel_CG42636	CG32215|CG42636|CG8742|DGC1|Dmel\CG42636|Dmel_CG8742|DrGC-1|GYC 76C|drgc|gim|gyc76C|l(3)76BDl|l(3)L0090	FLYBASE:FBgn0266136	3L	61-100	Guanylyl cyclase at 76C	-0.395631	0.160343	0.813306	Gyc76C	273.414	126.197	223.718	133.429	189.691	Gyc76C	0.910444	0.7061	0.925264	0.596875	0.8592
39107	CG3408	Dmel_CG3408	CT11439|Dmel\CG3408	FLYBASE:FBgn0036008	3L	67B10-67B11	CG3408 gene product from transcript CG3408-RB	-0.39554	0.17128	0.837562	CG3408	280.001	146	217	160	135	CG3408	3.23319	2.83277	3.11217	2.48195	2.12042
14462907	CR43979	Dmel_CR43979	Dmel\CR43979	FLYBASE:FBgn0264710	3L	78E3-78E3	ncRNA	-0.395441	0.701316	0.990721	CR43979	26.0974	4.14381	8.05339	22.9034	1.72502	CR43979	0.332328	0.0886659	0.127374	0.391805	0.0298799
33992	Nuf2	Dmel_CG8902	CG8902|Dmel\CG8902|anon-WO0118547.214|dmNuf2|l(2)SH2 2276	FLYBASE:FBgn0031886	2L	27D7-27D7	CG8902 gene product from transcript CG8902-RA	-0.395365	0.532677	0.966108	Nuf2	25	7	11	8	17	Nuf2	0.422498	0.198778	0.230892	0.181625	0.390795
37565	CG10344	Dmel_CG10344	Dmel\CG10344	FLYBASE:FBgn0034729	2R	58E1-58E1	CG10344 gene product from transcript CG10344-RA	-0.395302	0.351851	0.911084	CG10344	186	143	169	69	101	CG10344	3.40754	4.40199	3.84544	1.69815	2.51689
42718	CG13833	Dmel_CG13833	Dmel\CG13833	FLYBASE:FBgn0039040	3R	94D10-94D10	CG13833 gene product from transcript CG13833-RA	-0.391202	0.0198853	0.400139	CG13833	5626	2529	3972	2830	3225	CG13833	113.989	86.0987	99.9548	77.0281	88.8806
39322	Bmcp	Dmel_CG7314	BMCP|CG7314|DmBMCP|DmUCP5|Dmel\CG7314|UCP5|Ucp5|bmcp|dmUCP5|dmUcp5|ucp5	FLYBASE:FBgn0036199	3L	68D3-68D3	CG7314 gene product from transcript CG7314-RB	-0.394142	0.135048	0.770765	Bmcp	861.004	376.999	459.999	388.001	389.001	Bmcp	10.119	7.44486	6.71459	6.12582	6.21866
43537	CG15517	Dmel_CG15517	Dmel\CG15517	FLYBASE:FBgn0039718	3R	99C6-99C6	CG15517 gene product from transcript CG15517-RA	-0.393886	0.617169	0.980741	CG15517	12	2	5	8	5	CG15517	0.498307	0.13955	0.25788	0.446278	0.282423
40049	Indy	Dmel_CG3979	BEST:LP01220|CG3979|Dmel\CG3979|INDY|anon-EST:fe3A7|anon-WO0172774.70|drIndy|indy	FLYBASE:FBgn0036816	3L	75E1-75E2	I'm not dead yet	-0.391058	0.0309719	0.473184	Indy	7776.05	3614	6454.26	4784.98	4427.94	Indy	55.166	43.0809	56.871	45.6029	42.7296
38461	CG10866	Dmel_CG10866	Dmel\CG10866	FLYBASE:FBgn0035475	3L	64A1-64A1	CG10866 gene product from transcript CG10866-RB	-0.393125	0.087265	0.676782	CG10866	778.998	343.001	711.001	452.001	566	CG10866	9.06236	6.7048	10.2732	7.0639	8.95646
36932	Amy-d	Dmel_CG17876	AMY|Amy|Amy(d)|Amy-distal|Amy1|Amy3|Amy6|AmyB|AmyD|CG17876|Dmel\CG17876|alpha-AMY|alphaAmy|amy|amy-d|amyB(3)	FLYBASE:FBgn0000078	2R	53F12-53F12	Amylase distal	-0.391727	0.656043	0.9895	Amy-d	21551	20506	28110	3891	20858	Amy-d	292.548	467.73	473.939	70.9562	385.138
42859	CG13607	Dmel_CG13607	150482_at|Dmel\CG13607	FLYBASE:FBgn0039151	3R	95E1-95E1	CG13607 gene product from transcript CG13607-RC	-0.391562	0.0667338	0.629132	CG13607	8231.59	3583.02	4978.83	3359.04	4790.15	CG13607	81.1285	59.3369	60.9465	44.4738	64.2175
19835075	CR45133	Dmel_CR45133	Dmel\CR45133	FLYBASE:FBgn0266626	2R	46F3-46F3	ncRNA	-0.391387	0.371424	0.925561	CR45133	53.4258	31.7458	69.8113	30.876	51.2109	CR45133	0.927333	0.925883	1.50502	0.719956	1.2091
35932	CG8788	Dmel_CG8788	BEST:HL05962|Dmel\CG8788|n(2)k04512	FLYBASE:FBgn0028955	2R	45A11-45A12	CG8788 gene product from transcript CG8788-RA	-0.390262	0.0268397	0.445764	CG8788	1487.49	698.948	1162.6	833.634	847.947	CG8788	17.0229	13.4403	16.525	12.8161	13.1997
43449	Rpn2	Dmel_CG11888	11888|CG11888|Dmel\CG11888|PSMC1|RPN2|S1|dRpn2|p110|rpn2	FLYBASE:FBgn0028692	3R	98F13-98F13	Regulatory particle non-ATPase 2	-0.389538	0.0431261	0.546418	Rpn2	5318.28	2238.03	3930.9	3279.92	2782.08	Rpn2	33.9811	24.0279	31.1953	28.1533	24.1796
19835694	CR45272	Dmel_CR45272	Dmel\CR45272	FLYBASE:FBgn0266810	2R	53F12-53F12	ncRNA	-0.390955	0.489451	0.955836	CR45272	103.301	93.9579	106.431	29	61.9989	CR45272	0.635818	0.971728	0.813626	0.239786	0.519069
39860	Baldspot	Dmel_CG3971	CG 3971|CG3971|Dmel\CG3971|Elovl6|NEST:bs18f10|NEST:bs18g10|baldspot|blp|l(3)01895|l(3)02281|l(3)04106|l(3)neo21|l(3)neo22|noa	FLYBASE:FBgn0260960	3L	73B4-73B5	CG3971 gene product from transcript CG3971-RA	-0.390842	0.0512837	0.558346	Baldspot	8152.78	4626.15	7763	4152.97	5662.2	Baldspot	62.4958	59.5868	73.9106	42.7666	59.0398
3772432	Adhr	Dmel_CG3484	3'ORF|ADHR|ADH[r]|Adh-dup|Adh[r]|BG:DS01486.9|CG32954|CG3484|Dmel\CG3484	FLYBASE:FBgn0000056	2L	35B3-35B3|2-50.1 cM	Adh-related	-0.38853	0.0308655	0.472778	Adhr	3316.68	1570.04	2789.07	1641.99	2342.2	Adhr	34.1714	27.1804	35.6903	22.7264	32.8245
40792	Dmtn	Dmel_CG1021	CG1021|Dmel\CG1021|anon-WO0118547.375|dmtn	FLYBASE:FBgn0037443	3R	83E5-83E6	Dementin	-0.388143	0.0233464	0.42899	Dmtn	7029.96	3086.01	5393.92	3900.04	4229.99	Dmtn	40.0469	29.5393	38.1639	29.8459	32.7771
32782	CG6867	Dmel_CG6867	CT21241|Dmel\CG6867	FLYBASE:FBgn0030887	X	16F5-16F5	CG6867 gene product from transcript CG6867-RA	-0.389184	0.0835657	0.661896	CG6867	1121	472	1004	765	701	CG6867	7.64669	5.40997	8.50616	7.01019	6.5043
43424	Ssl2	Dmel_CG11833	CG11833|DmSSl2|Dmel\CG11833|SSl2	FLYBASE:FBgn0041780	3R	98F5-98F5	Strictosidine synthase-like 2	-0.389016	0.729594	0.9909	Ssl2	12.833	1.8469e-14	7.697	15.2009	4.42319	Ssl2	0.184181	4.45395e-16	0.137205	0.293079	0.0863509
326122	rumi	Dmel_CG31152	CG17138|CG31152|Dmel\CG31152|Rumi	FLYBASE:FBgn0086253	3R	94C4-94C4	CG31152 gene product from transcript CG31152-RB	-0.388628	0.300633	0.882669	rumi	151	71	115	104	62	rumi	2.14598	1.69548	2.02992	1.98556	1.19855
43811	myo	Dmel_CG1838	BcDNA:LD02307|CG1838|Dmel\CG1838|MYO|Myo|Myoglianin|myg	FLYBASE:FBgn0026199	4	102D4-102D4	myoglianin	-0.387832	0.0203929	0.405229	myo	4090.96	2013.01	3332.04	2050	2649	myo	22.4595	18.5697	22.7204	15.1192	19.782
10178877	CG42818	Dmel_CG42818	BG:DS07473.1|CG12455|DS07473.1A|Dmel\CG42818|Dmel_CG12455	FLYBASE:FBgn0262000	2L	35F1-35F1	CG42818 gene product from transcript CG42818-RB	-0.38819	0.377297	0.926146	CG42818	47	17	34	30	26	CG42818	0.292755	0.177927	0.263037	0.251031	0.22029
34016	CG5171	Dmel_CG5171	Dmel\CG5171	FLYBASE:FBgn0031907	2L	27F3-27F3	CG5171 gene product from transcript CG5171-RD	-0.38519	0.0120194	0.292695	CG5171	2793.98	1383	2205.03	1540	1576.01	CG5171	35.2089	29.2844	34.5125	26.0706	27.0148
41863	CG6218	Dmel_CG6218	Dmel\CG6218	FLYBASE:FBgn0038321	3R	88F1-88F1	CG6218 gene product from transcript CG6218-RA	-0.384402	0.013397	0.313752	CG6218	3292.24	1595.09	2578.58	1689.68	2018.28	CG6218	34.3251	27.9442	33.3913	23.666	28.6231
19834896	CR45528	Dmel_CR45528	Dmel\CR45528	FLYBASE:FBgn0267084	X	5B8-5B8	ncRNA	-0.387496	0.390847	0.928676	CR45528	64.3436	45.5911	58.4036	25.3574	37.8244	CR45528	1.15074	1.37005	1.29731	0.609222	0.920148
39245	Elo68beta	Dmel_CG11801	CG11801|Dmel\CG11801|elo68beta	FLYBASE:FBgn0036128	3L	68A6-68A6	Elongase 68beta	-0.387149	0.705269	0.990721	Elo68beta	6	3	4	0	6	Elo68beta	0.155721	0.130828	0.12894	0	0.211817
35410	CG17570	Dmel_CG17570	38C.24|Dmel\CG17570|anon-38C.24	FLYBASE:FBgn0260000	2L	38C3-38C3	CG17570 gene product from transcript CG17570-RA	-0.386842	0.730799	0.9909	CG17570	7	10	9	0	4	CG17570	0.151696	0.364135	0.242243	0	0.11791
12798288	CR43425	Dmel_CR43425	Dmel\CR43425	FLYBASE:FBgn0263344	4	102E5-102E5	ncRNA	-0.386804	0.531828	0.965816	CR43425	91.0548	26.8653	145.012	113.172	86.0575	CR43425	0.562664	0.278947	1.11296	0.939477	0.723352
39172	CG6685	Dmel_CG6685	Dmel\CG6685	FLYBASE:FBgn0036062	3L	67D2-67D2	CG6685 gene product from transcript CG6685-RB	-0.38607	0.128638	0.770765	CG6685	428.873	208.613	297.059	219.049	219.38	CG6685	6.09506	4.98169	5.24353	4.18207	4.24094
38567	CG13716	Dmel_CG13716	Dmel\CG13716|HL1	FLYBASE:FBgn0035563	3L	64B12-64B12	CG13716 gene product from transcript CG13716-RA	-0.385675	0.567676	0.975983	CG13716	13	4	9	5	11	CG13716	0.800599	0.41392	0.688408	0.413658	0.921465
34027	CG6055	Dmel_CG6055	Dmel\CG6055	FLYBASE:FBgn0031918	2L	28A1-28A1	CG6055 gene product from transcript CG6055-RA	-0.385362	0.411552	0.937269	CG6055	46	17	32	32	21	CG6055	0.862289	0.535463	0.745036	0.805833	0.535462
32161	CG18130	Dmel_CG18130	Dmel\CG18130	FLYBASE:FBgn0030359	X	11A1-11A1	CG18130 gene product from transcript CG18130-RA	-0.385298	0.225196	0.870072	CG18130	131	67	112	71	82	CG18130	1.2184	1.04707	1.2938	0.887106	1.0374
33898	CG9527	Dmel_CG9527	Dmel\CG9527|LCAD	FLYBASE:FBgn0031813	2L	26D1-26D4	CG9527 gene product from transcript CG9527-RD	-0.385298	0.096779	0.689942	CG9527	3780.09	2506.03	3949.96	1957.01	2560.96	CG9527	28.6044	31.8641	37.1241	19.8941	26.3603
35774	sut1	Dmel_CG8714	CG8714|Dmel\CG8714|Sut1	FLYBASE:FBgn0028563	2R	44A4-44A4	sugar transporter 1	-0.385209	0.0674255	0.629132	sut1	731	333	572	407	438	sut1	6.60716	5.05739	6.42134	4.94188	5.38501
32584	Prosalpha4	Dmel_CG3422	28.1Pros|3422|Alpha-4|CG3422|Dmel\CG3422|PROS-28.1|PROS-Dm28.1|PROSA-28.1|PSA4_DROME|Pros-Dm28.1|Pros28|Pros28.1|a4|alpha-4|alpha4|alpha4_dm|pros28.1	FLYBASE:FBgn0004066	X	14B7-14B7	Proteasome alpha4 subunit	-0.383395	0.0265767	0.445592	Prosalpha4	2015	905	1583	1207	1142	Prosalpha4	37.3545	28.1904	36.4486	30.059	28.7971
5740236	snoRNA:Psi18S-1377c	Dmel_CR34627	CR34627|Dmel\CR34627|Psi18S-1377c|chr3R:26033056..26033194|psi18S-1377c	FLYBASE:FBgn0083049	3R	99E2-99E2	ncRNA	-0.384791	0.479783	0.952739	snoRNA:Psi18S-1377c	24	18	34	22	13	snoRNA:Psi18S-1377c	3.81914	4.81296	6.71993	4.70302	2.81392
32582	Mfe2	Dmel_CG3415	CG3415|DmMFE-2|Dmel\CG3415|MFE-2	FLYBASE:FBgn0030731	X	14B7-14B7	peroxisomal Multifunctional enzyme type 2	-0.383139	0.0287872	0.459429	Mfe2	7654.47	3894.1	6326.43	4411.08	4312.77	Mfe2	73.773	63.063	75.7309	57.112	56.5397
36434	CG13324	Dmel_CG13324	Dmel\CG13324	FLYBASE:FBgn0033789	2R	49F1-49F1	CG13324 gene product from transcript CG13324-RA	-0.384001	0.540576	0.970195	CG13324	142	150	166	45	78	CG13324	6.05818	10.753	8.79618	2.57909	4.52651
35368	Itgbn	Dmel_CG1762	Beta[[nu]]|CG1762|CT5192|Dmel\CG1762|Fly betanu|Itgbetanu|beta-nu|betaInt|betaInt nu|betaInt-nu|betaInt[nu]|betaV-integrin|beta[[v]]|beta[nu]-integrin|betagr;-nu|betanu|betav	FLYBASE:FBgn0010395	2L	39A1-39A1	Integrin betanu subunit	-0.383889	0.558627	0.975482	Itgbn	319.452	194.899	294.24	66.0407	302.373	Itgbn	2.08514	2.13758	2.3854	0.579082	2.68464
34019	CG15818	Dmel_CG15818	Dmel\CG15818	FLYBASE:FBgn0031910	2L	27F3-27F3	CG15818 gene product from transcript CG15818-RA	-0.383511	0.171966	0.839188	CG15818	541	229	410	368	259	CG15818	8.92831	6.35028	8.40403	8.15868	5.81415
37108	GstE3	Dmel_CG17524	BEST:GH09055|CG17524|DmGSTE3|Dmel\CG17524|E3|GST-E3|GSTE3|gste3	FLYBASE:FBgn0063497	2R	55C7-55C7	Glutathione S transferase E3	-0.382912	0.0212467	0.416038	GstE3	2903	1554	2618	1538	1934	GstE3	83.8253	75.3987	93.8922	59.6601	75.9625
19835304	CR45720	Dmel_CR45720	Dmel\CR45720|lincRNA.32	FLYBASE:FBgn0267284	2L	24E1-24E1	ncRNA	-0.383262	0.813771	0.9909	CR45720	0	0	3	0	3	CR45720	0	0	0.100659	0	0.110239
41008	Or85c	Dmel_CG17911	85A.3|85c|CG17911|DOR78|Dmel\CG17911	FLYBASE:FBgn0037591	3R	85A2-85A2	Odorant receptor 85c	-0.383262	0.813771	0.9909	Or85c	0	0	3	0	3	Or85c	0	0	0.0694292	0	0.076037
34817	Cyp28a5	Dmel_CG8864	28a5|BEST:GH10483|BG:DS00180.11|CG8864|CYP28a5|Cyp28A5|DS00180.11|Dmel\CG8864|cyp28a5|gh10483	FLYBASE:FBgn0028940	2L	34E5-34E5	CG8864 gene product from transcript CG8864-RA	-0.377374	0.0426948	0.546418	Cyp28a5	5460	2651	5085	3637	3382	Cyp28a5	67.4026	54.9894	77.9663	60.3153	56.7901
36776	Ric	Dmel_CG8418	17137290|CG8418|D-Ric|Dmel\CG8418|Q7JMZ0|RIC|Roc	FLYBASE:FBgn0265605	2R	52E5-52E5	Ras-related protein interacting with calmodulin	-0.375962	0.0253027	0.438724	Ric	6772.84	3082.89	5183.22	3635.87	4157.08	Ric	64.6755	49.4667	61.4753	46.642	53.9974
318137	CG32642	Dmel_CG32642	Dmel\CG32642	FLYBASE:FBgn0052642	X	11D5-11D5	CG32642 gene product from transcript CG32642-RE	-0.38283	0.742739	0.9909	CG32642	10	6	2	0	4	CG32642	0.154288	0.15555	0.0383261	0	0.0839474
43239	CG18472	Dmel_CG18472	Dmel\CG18472	FLYBASE:FBgn0039463	3R	97D9-97D10	CG18472 gene product from transcript CG18472-RA	-0.382534	0.436227	0.946648	CG18472	38	27	40	15	29	CG18472	0.522013	0.623228	0.68248	0.276815	0.541889
41926	CG9632	Dmel_CG9632	BcDNA:AT06908|Dmel\CG9632|NEST:bs19g07|bs19g07.y1	FLYBASE:FBgn0038377	3R	89A6-89A6	CG9632 gene product from transcript CG9632-RA	-0.38235	0.544672	0.971257	CG9632	17	9	33	14	25	CG9632	0.288866	0.256966	0.696456	0.319578	0.577834
42983	Trf4-2	Dmel_CG17462	AAF56369|CG17462|DmTRF4-2|Dmel\CG17462	FLYBASE:FBgn0039251	3R	96B9-96B9	Topoisomerase related function 4-2	-0.382263	0.794416	0.9909	Trf4-2	1	0	4	0	5	Trf4-2	0.0116582	0	0.0579195	0	0.0792899
26067086	CR32652	Dmel_CR32652	CG32652|Dmel\CR32652|NEST:bs02c02|NEST:bs08g03|NEST:bs13e06|NEST:bs14f06|NEST:bs16e05|NEST:bs23h05|NEST:bs24h05|NEST:bs27e03|NEST:bs27g02|NEST:bs29d03|NEST:bs30c01|bs02c02.y1|bs08g03.y1|bs13e06.y1|bs14d08.y1|bs14f06.y1|bs16e05.y1|bs24h05.y1|bs27e03.y1|bs27g02.y1|bs30c01.y1|mdcds_53609	FLYBASE:FBgn0052652	X	11A9-11A9	ncRNA	-0.382263	0.794416	0.9909	CR32652	1	0	4	0	5	CR32652	0.0245506	0	0.12197	0	0.166973
39031	Galk	Dmel_CG5288	CG5288|CT16885|Dmel\CG5288|GALK|cg5288|dGALK	FLYBASE:FBgn0263199	3L	66F1-66F1	Galactokinase	-0.38219	0.16568	0.82802	Galk	11892.9	5725.88	8519.77	7565.38	4864.81	Galk	82.4668	66.7144	73.3757	70.4731	45.8852
3772146	snoRNA:229	Dmel_CR33684	CR33684|Dm-229|DmOr_cd3|Dmel\CR33684|SnoR229|chr2R:18581419..18581570|snoR229	FLYBASE:FBgn0065073	2R	59C3-59C3	ncRNA	-0.38217	0.143272	0.774499	snoRNA:229	392	196	407	243	299	snoRNA:229	61.0426	51.2847	78.7178	50.8339	63.3334
39806	CG13058	Dmel_CG13058	Dmel\CG13058	FLYBASE:FBgn0036610	3L	72E1-72E1	CG13058 gene product from transcript CG13058-RA	-0.381604	0.777391	0.9909	CG13058	7	0	0	3	3	CG13058	0.251826	0	0	0.144985	0.146804
19835066	CR45472	Dmel_CR45472	CR43790|CR43791|CR43CR43790786|Dmel\CR45472|Dmel_CR43790|Dmel_CR43791	FLYBASE:FBgn0267028	2R	41F6-41F6	ncRNA	-0.381268	0.531056	0.965816	CR45472	23	19	20	10	9	CR45472	0.709224	0.984451	0.76598	0.414243	0.377496
19836246	CR45425	Dmel_CR45425	Dmel\CR45425	FLYBASE:FBgn0266974	3L	62E4-62E4	ncRNA	-0.381234	0.41055	0.936396	CR45425	51	25	62	28	53	CR45425	1.82569	1.50377	2.75665	1.34653	2.58076
40207	Ssk	Dmel_CG6981	CG6981|CT21613|Dmel\CG6981|ssk	FLYBASE:FBgn0036945	3L	77A1-77A1	Snakeskin	-0.381113	0.385767	0.927566	Ssk	1006	630.003	1033	349	902.003	Ssk	24.4228	25.6996	31.148	11.3821	29.7866
12797993	CG43220	Dmel_CG43220	DMG8-chr2L.31.003|Dmel\CG43220	FLYBASE:FBgn0262856	2L	36C10-36C10	CG43220 gene product from transcript CG43220-RB	-0.380594	0.517509	0.96161	CG43220	15	12	18	8	10	CG43220	2.00622	2.69683	2.99014	1.4374	1.81929
41847	Zip88E	Dmel_CG4334	CG4334|Dmel\CG4334|cg4334|dZip88E	FLYBASE:FBgn0038312	3R	88E9-88E9	Zinc/iron regulated transporter-related protein 88E	-0.380177	0.167508	0.831856	Zip88E	288	162	264	146	195	Zip88E	4.0797	3.85599	4.64485	2.77836	3.75738
42621	CG7069	Dmel_CG7069	Dmel\CG7069	FLYBASE:FBgn0038952	3R	94A6-94A6	CG7069 gene product from transcript CG7069-RA	-0.380105	0.290082	0.874819	CG7069	111	57	94	49	81	CG7069	0.89859	0.775351	0.945144	0.532886	0.891945
34729	CG5945	Dmel_CG5945	CT18564|Dmel\CG5945|cg5945	FLYBASE:FBgn0032494	2L	34A11-34B1	CG5945 gene product from transcript CG5945-RB	-0.379933	0.0938246	0.688182	CG5945	20668.8	8174.57	16072.7	12757.7	12592.4	CG5945	417.608	277.526	403.343	346.279	346.079
14462917	CR43942	Dmel_CR43942	Dmel\CR43942	FLYBASE:FBgn0264570	3L	-	ncRNA	-0.379748	0.719402	0.9909	CR43942	6	1	10	12	2	CR43942	0.144696	0.0405221	0.299529	0.388766	0.0656071
40574	Mur82C	Dmel_CG12586	CG12586|Dmel\CG12586	FLYBASE:FBgn0037260	3R	82C2-82C2	Mucin related 82C	-0.379699	0.53787	0.968924	Mur82C	31	6	29	27	23	Mur82C	0.378615	0.123133	0.439913	0.442997	0.382102
31805	Ppt1	Dmel_CG12108	CG12108|DmPpt1|Dmel\CG12108|PPT1|ppt1	FLYBASE:FBgn0030057	X	8A2-8A2	Palmitoyl-protein thioesterase 1	-0.379467	0.113431	0.734899	Ppt1	437.998	210	326.001	222	258	Ppt1	7.26695	5.85443	6.71785	4.94804	5.82257
44380	fok	Dmel_CG43690	38B.11|CG10746|CG42849|CG43690|Dmel\CG43690|Dmel_CG10746|Dmel_CG42849|Fok|l(2)k07614|noncoding_3938	FLYBASE:FBgn0263773	2L	38B4-38B4	fledgling of Klp38B	-0.379112	0.0513621	0.558346	fok	7602.99	4057.01	7108.06	3964	5474.95	fok	72.1603	64.7002	83.7909	50.5414	70.682
318104	CG32591	Dmel_CG32591	Dmel\CG32591|NEST:bs09h01|NEST:bs18d12	FLYBASE:FBgn0052591	X	13A1-13A1	CG32591 gene product from transcript CG32591-RB	-0.378629	0.319663	0.890483	CG32591	88	33	71	50	63	CG32591	1.10068	0.693548	1.10298	0.840132	1.07185
36423	CG13319	Dmel_CG13319	BcDNA:GH19585|Dmel\CG13319	FLYBASE:FBgn0033781	2R	49E1-49E1	CG13319 gene product from transcript CG13319-RA	-0.378627	0.135131	0.770765	CG13319	363.999	160	267	203	208	CG13319	11.4841	8.48207	10.4626	8.60384	8.92638
42252	CG14302	Dmel_CG14302	BcDNA:LP02994|Dmel\CG14302	FLYBASE:FBgn0038647	3R	91C5-91C5	CG14302 gene product from transcript CG14302-RA	-0.378579	0.722173	0.9909	CG14302	6	3	2	0	4	CG14302	0.4655	0.391088	0.192722	0	0.422127
45845	Dsk	Dmel_CG18090	BcDNA:RH46857|CCK|CG18090|DSK|DSK I|DSK II|DSK-0|DSK-1|DSK-2|DSK-I|Dmel\CG18090|Drm-SK|Drm-SK-0|Drm-SK-1|Drm-SK-2|DrmSK-I|DrmSK-II|SK-0|dsk	FLYBASE:FBgn0000500	3R	81F6-81F6	Drosulfakinin	-0.378425	0.0707489	0.640906	Dsk	1540	717	1129	678	1028	Dsk	59.0042	46.1601	53.7265	34.8973	53.576
261628	CG31469	Dmel_CG31469	CG9599|Dmel\CG31469	FLYBASE:FBgn0051469	3R	87F12-87F12	CG31469 gene product from transcript CG31469-RA	-0.378382	0.224468	0.870072	CG31469	151	71	138	93	101	CG31469	5.37021	4.24285	6.09572	4.44322	4.88597
39894	CG13023	Dmel_CG13023	Dmel\CG13023	FLYBASE:FBgn0036677	3L	73D6-73D6	CG13023 gene product from transcript CG13023-RB	-0.378354	0.388089	0.928658	CG13023	68	23	67	46	57	CG13023	0.668981	0.380205	0.818675	0.607943	0.762772
3346221	lectin-37Db	Dmel_CG33533	AC 007082C|AC007082c|CG33533|CG9978|DL3|Dmel\CG33533	FLYBASE:FBgn0053533	2L	37D6-37D6	CG33533 gene product from transcript CG33533-RA	-0.377769	0.670073	0.990012	lectin-37Db	406.998	277	327	48	339	lectin-37Db	15.7881	18.0552	15.755	2.50138	17.8876
42460	Syp	Dmel_CG17838	AI945337|CG17838|Dmel\CG17838|anon-WO0118547.613|cg17838|l(3)03806|syp	FLYBASE:FBgn0038826	3R	92F12-93A1	Syncrip	-0.377494	0.106759	0.712021	Syp	19685.2	7740.15	14093.4	12421.2	10438.7	Syp	38.2322	25.2594	33.9965	32.4081	27.577
4379880	CG34115	Dmel_CG34115	Dmel\CG34115	FLYBASE:FBgn0083951	2R	57B5-57B5	CG34115 gene product from transcript CG34115-RA	-0.377394	0.64931	0.987678	CG34115	5	3	5	4	2	CG34115	0.260777	0.262909	0.323892	0.280258	0.141887
33461	Pgk	Dmel_CG3127	169C9S|CG3127|Dmel\CG3127|ESTS:169C9S|PGK|anon-sts18|l(2)23AB3|l(2)23Ac|pgk|pgk1	FLYBASE:FBgn0250906	2L	23A4-23A3	Phosphoglycerate kinase	-0.375614	0.0375031	0.523756	Pgk	7999.64	3720.17	6269.56	4805.09	4421.88	Pgk	82.5755	64.5251	80.3803	66.632	62.0873
35210	CG17350	Dmel_CG17350	Dmel\CG17350	FLYBASE:FBgn0032772	2L	37D3-37D3	CG17350 gene product from transcript CG17350-RA	-0.377182	0.202395	0.870072	CG17350	189	97	184	114	132	CG17350	3.6954	3.18681	4.46838	2.99437	3.51066
34779	CG9008	Dmel_CG9008	BG:DS00797.2|Dmel\CG9008	FLYBASE:FBgn0028540	2L	34D1-34D1	CG9008 gene product from transcript CG9008-RA	-0.377176	0.0680383	0.630588	CG9008	1390.99	730.004	1426	797.001	1082	CG9008	13.8218	12.1885	17.599	10.6389	14.6244
32638	CG32573	Dmel_CG32573	CG13013|CG4524|Dmel\CG32573|Dromel_CG32573_FBtr0074315_mORF	FLYBASE:FBgn0052573	X	14F5-14F5	CG32573 gene product from transcript CG32573-RA	-0.377144	0.06442	0.620387	CG32573	1115.87	505.161	898.203	697.408	629.162	CG32573	13.6515	10.3844	13.6481	11.4618	10.4699
43824	Cals	Dmel_CG11059	CALS|CG11059|CT30877|Cad102F|DCad102F|Dmel\CG11059|cals	FLYBASE:FBgn0039928	4	102F8-102F8	Calsyntenin-1	-0.377021	0.086427	0.672977	Cals	19640.3	8204.2	15425.5	10465	13486.5	Cals	68.8941	48.3565	67.2056	49.3142	64.3499
36790	Ptp52F	Dmel_CG18243	CG18243|CT18044|DPTP52F|Dmel\CG18243|PTP52F|ptp52F	FLYBASE:FBgn0034085	2R	52F3-52F4	Protein tyrosine phosphatase 52F	-0.376803	0.655098	0.989325	Ptp52F	672	634	881	131	668	Ptp52F	3.19246	5.06094	5.19834	0.836042	4.31666
41408	CG6830	Dmel_CG6830	Dmel\CG6830	FLYBASE:FBgn0037934	3R	86E15-86E15	CG6830 gene product from transcript CG6830-RA	-0.376634	0.423723	0.942545	CG6830	1822	969	2183	792	2038	CG6830	14.2831	12.7639	21.2549	8.34063	21.7316
36779	Jhedup	Dmel_CG8424	CG8424|Dmel\CG8424|JHE|JHEdup	FLYBASE:FBgn0034076	2R	52E5-52E5	Juvenile hormone esterase duplication	-0.376574	0.118002	0.745703	Jhedup	7122	3006	5305	3094	5299	Jhedup	88.3198	62.6369	81.7096	51.5438	89.385
38448	Acp63F	Dmel_CG10852	Acp63|Acp63F/64A|Acp63f|CG10852|Dmel\CG10852|acp63F	FLYBASE:FBgn0015585	3L	63F1-63F1	Accessory gland protein 63F	-0.376406	0.795076	0.9909	Acp63F	3	0	5	0	8	Acp63F	0.163099	0	0.337623	0	0.591609
19835493	CR44744	Dmel_CR44744	Dmel\CR44744	FLYBASE:FBgn0265957	2L	25D2-25D2	ncRNA	-0.376392	0.369155	0.924277	CR44744	77	29	67	60	43	CR44744	1.59721	1.01078	1.72615	1.67195	1.21326
37051	CG5084	Dmel_CG5084	Dmel\CG5084	FLYBASE:FBgn0034288	2R	55B1-55B1	CG5084 gene product from transcript CG5084-RB	-0.376214	0.73182	0.9909	CG5084	3	6	6	1	1	CG5084	0.0553323	0.185949	0.137449	0.0247775	0.0250883
38646	Txl	Dmel_CG5495	5495|CG5495|Dmel\CG5495|anon-WO0118547.248|txl	FLYBASE:FBgn0035631	3L	64E6-64E7	Thioredoxin-like	-0.375514	0.0280371	0.453795	Txl	1574	792	1353	884	997	Txl	30.5562	25.8348	32.6231	23.0541	26.3272
3772140	CG14246	Dmel_CG14246	CG32950|Dmel\CG14246	FLYBASE:FBgn0040608	3R	97C5-97C5	CG14246 gene product from transcript CG14246-RC	-0.375863	0.503386	0.958631	CG14246	51	47	52	17	28	CG14246	1.55503	2.40797	1.96926	0.696334	1.16129
37163	Cyp12b2	Dmel_CG15077	12b2|CG15077|Dmel\CG15077	FLYBASE:FBgn0034387	2R	55F1-55F1	CG15077 gene product from transcript CG15077-RA	-0.37494	0.0235313	0.429038	Cyp12b2	3104	1467	2104	1549	1665	Cyp12b2	37.9742	30.1566	31.9702	25.4577	27.7074
117479	Gr64c	Dmel_CG32256	CG14986|CG32256|Dmel64c|Dmel\CG32256|GR64c|Gr64|gr64c	FLYBASE:FBgn0045477	3L	64A4-64A4	Gustatory receptor 64c	-0.375524	0.357195	0.915972	Gr64c	50.9392	31.199	45.5959	27.3086	30.0415	Gr64c	0.388566	0.399888	0.431987	0.279841	0.311708
39226	Aps	Dmel_CG6391	CG6391|Dmel\CG6391|anon-WO0118547.266	FLYBASE:FBgn0036111	3L	67F1-67F1	CG6391 gene product from transcript CG6391-RC	-0.373643	0.0275383	0.45042	Aps	6185	2972.02	5214	3393.04	4082.01	Aps	43.2869	34.9505	45.3231	31.9011	38.8602
40056	CG3961	Dmel_CG3961	Dmel\CG3961	FLYBASE:FBgn0036821	3L	75E3-75E4	CG3961 gene product from transcript CG3961-RC	-0.375319	0.0643715	0.620311	CG3961	12595.4	5368.09	9372.37	7636.19	6935.05	CG3961	73.5975	52.7054	68.0191	59.9413	55.1206
44148	PpD5	Dmel_CG10138	CG10138|D5|Dmel\CG10138|anon-WO0140519.107	FLYBASE:FBgn0005778	2R	58B1-58B1	Protein phosphatase D5	-0.375286	0.640322	0.986147	PpD5	11	7	5	2	5	PpD5	0.187498	0.200488	0.105854	0.0457967	0.115928
34051	CG13796	Dmel_CG13796	CG13796-PA|CG18590|CT42497|Dmel\CG13796	FLYBASE:FBgn0031939	2L	28C2-28C2	CG13796 gene product from transcript CG13796-RD	-0.37519	0.239699	0.870072	CG13796	275	187	366.001	171	241	CG13796	2.16827	2.47746	3.58421	1.81124	2.58471
5740185	UQCR-11	Dmel_CG41623	CG41623|Dmel\CG41623|UCRH|Ucrh	FLYBASE:FBgn0260008	3L	-	Ubiquinol-cytochrome c reductase 11 kDa subunit	-0.375087	0.0530468	0.565955	UQCR-11	2718.97	1074	2073.99	1422.99	1907.99	UQCR-11	36.749	24.3909	34.816	25.837	35.0777
37318	CG30148	Dmel_CG30148	BcDNA:AT18611|CG13429|Dmel\CG30148	FLYBASE:FBgn0050148	2R	57A5-57A5	CG30148 gene product from transcript CG30148-RB	-0.375036	0.182557	0.858953	CG30148	241	108	182	139	137	CG30148	4.93798	3.71828	4.63166	3.82602	3.81828
50073	CG13631	Dmel_CG13631	BcDNA:GH19356|Dmel\CG13631	FLYBASE:FBgn0040600	3R	96A20-96A20	CG13631 gene product from transcript CG13631-RB	-0.372557	0.0253846	0.439645	CG13631	3320.99	1613	2558.02	1613	2131.01	CG13631	45.7364	37.3262	43.7552	29.8421	39.9203
42580	dnd	Dmel_CG6560	ARL3|Arl3|CG6560|Dmel\CG6560|Dnd|Q9VD64	FLYBASE:FBgn0038916	3R	93F14-93F14	dead end	-0.374615	0.176316	0.848111	dnd	396.754	237.466	377.284	188.996	283.199	dnd	10.3464	10.4053	12.2199	6.62095	10.0456
41314	CG14695	Dmel_CG14695	Dmel\CG14695	FLYBASE:FBgn0037850	3R	86C7-86C7	CG14695 gene product from transcript CG14695-RA	-0.374395	0.317639	0.890483	CG14695	79	34	60	39	54	CG14695	1.54326	1.11603	1.45577	1.02347	1.43489
44154	Hmgs	Dmel_CG4311	CG16796|CG4311|Dmel\CG4311|HMGS|Ov25|l(2)06214	FLYBASE:FBgn0010611	2R	53C1-53C1	HMG Coenzyme A synthase	-0.369473	0.0417491	0.546418	Hmgs	3182.53	1364.96	2769.25	1957.14	2187.65	Hmgs	24.8236	17.8895	26.8279	20.5076	23.2106
37390	Cht8	Dmel_CG9357	CG9357|DmCht8|Dmel\CG9357	FLYBASE:FBgn0034580	2R	57B16-57B16	Chitinase 8	-0.373528	0.342013	0.904884	Cht8	1652	1199	1444	879	672	Cht8	24.8723	30.3327	27.0026	17.7785	13.7623
48572	Hsp60B	Dmel_CG2830	152031_at|CG2830|Dm21D|Dmel\CG2830|Hsp60b|Hsp64|anon-WO0140519.61|hsp60B|ms(2)06619|ms(2)21D	FLYBASE:FBgn0011244	2L	21E2-21E2	Heat shock protein 60B	-0.373414	0.742063	0.9909	Hsp60B	3	0	9	4	8	Hsp60B	0.029688	0	0.11062	0.0531766	0.107687
33291	CG4577	Dmel_CG4577	Dmel\CG4577	FLYBASE:FBgn0031306	2L	21F1-21F1	CG4577 gene product from transcript CG4577-RB	-0.373175	0.061709	0.610424	CG4577	16045.6	7760.79	13590.1	8647.43	10780.9	CG4577	129.224	105.021	135.938	93.5564	118.102
19835770	CR44974	Dmel_CR44974	Dmel\CR44974	FLYBASE:FBgn0266309	2L	35D4-35D4	ncRNA	-0.372785	0.607053	0.979217	CR44974	12	6	5	4	5	CR44974	0.381357	0.320396	0.197357	0.17077	0.21614
37393	CG10527	Dmel_CG10527	Dmel\CG10527|FAMeT	FLYBASE:FBgn0034583	2R	57B16-57B16	CG10527 gene product from transcript CG10527-RA	-0.367545	0.0387368	0.530126	CG10527	8274.24	3687.19	6258.46	4829.59	4753.25	CG10527	155.505	116.439	146.089	121.935	121.513
53515	Myo28B1	Dmel_CG6976	28B|CG6976|DmVIIB|Dmel\CG6976|Myo18|Myo28B|VIIb 28B|myo 28B1|myo28B	FLYBASE:FBgn0040299	2L	28C1-28C1	Myosin 28B1	-0.372471	0.254427	0.870072	Myo28B1	1678	1091	1667	681.998	1301.9	Myo28B1	4.92155	5.37676	6.07265	2.68716	5.19402
35914	CG8083	Dmel_CG8083	BEST:CK00459|CK00459|DmCnt2|Dmel\CG8083	FLYBASE:FBgn0025709	2R	45A1-45A1	CG8083 gene product from transcript CG8083-RA	-0.37237	0.726864	0.9909	CG8083	313.001	307	837.003	87	754.001	CG8083	3.22634	5.31727	10.7158	1.20471	10.5718
33595	CG2816	Dmel_CG2816	Dmel\CG2816	FLYBASE:FBgn0031564	2L	24C1-24C1	CG2816 gene product from transcript CG2816-RB	-0.372225	0.422213	0.941804	CG2816	39	14	26.1842	24	21	CG2816	1.5687	0.946213	1.30812	1.29684	1.14897
36975	APC10	Dmel_CG11419	Apc10|CG11419|Dmel\CG11419	FLYBASE:FBgn0034231	2R	54C1-54C1	Anaphase Promoting Complex subunit 10	-0.372173	0.234928	0.870072	APC10	250	153.598	215	111	157	APC10	6.28631	6.48974	6.71469	3.74955	5.36995
19835338	CR45611	Dmel_CR45611	Dmel\CR45611	FLYBASE:FBgn0267171	X	19F6-19F6	ncRNA	-0.371797	0.62516	0.982649	CR45611	5.07935	4	10.0048	5.00255	5.00635	CR45611	0.141423	0.187136	0.345983	0.187113	0.189605
41896	AOX3	Dmel_CG6045	CG6045|DmAO3|Dmel\CG6045	FLYBASE:FBgn0038349	3R	88F7-88F7	Aldehyde oxidase 3	-0.371291	0.0565499	0.585127	AOX3	13255.4	6804.67	10969.7	6761.67	8572.7	AOX3	63.3452	54.6401	65.1096	43.4084	55.7252
19835724	CR45224	Dmel_CR45224	Dmel\CR45224	FLYBASE:FBgn0266751	3R	94A3-94A3	ncRNA	-0.370814	0.574167	0.976883	CR45224	20	5	15	18	9	CR45224	0.525957	0.220941	0.489941	0.635906	0.321942
30988	CG13373	Dmel_CG13373	Dmel\CG13373	FLYBASE:FBgn0029522	X	1B4-1B4	CG13373 gene product from transcript CG13373-RB	-0.370753	0.291489	0.87521	CG13373	159	64	117	71	119	CG13373	3.29814	2.23068	3.01432	1.97847	3.35764
33806	obst-E	Dmel_CG11142	CG11142|Dmel\CG11142|Obst-E	FLYBASE:FBgn0031737	2L	25F4-25F4	obstructor-E	-0.370243	0.160084	0.813005	obst-E	1201	419	953	699	883	obst-E	14.4657	8.47999	14.2568	11.3103	14.4668
36950	CG30101	Dmel_CG30101	CG15901|CG6564|Dmel\CG30101|FBgn0050101|vajk-4	FLYBASE:FBgn0050101	2R	54B7-54B7	CG30101 gene product from transcript CG30101-RA	-0.370234	0.274715	0.870072	CG30101	115	67	116	76	69	CG30101	1.62272	1.58857	2.03299	1.44066	1.32437
34259	Fbp2	Dmel_CG3763	CG3763|Dmel\CG3763|Fbp-2|P6|T19	FLYBASE:FBgn0000640	2L	30B3-30B3	Fat body protein 2	-0.370057	0.748803	0.9909	Fbp2	9	7	2	1	1	Fbp2	0.182689	0.238756	0.0504234	0.0272691	0.0276112
44701	Coprox	Dmel_CG3433	BcDNA:GM14838|CG3433|Dmel\CG3433|l(2)k10617|l(2)k11018	FLYBASE:FBgn0021944	2L	27C7-27C7	Coproporphyrinogen oxidase	-0.369783	0.216785	0.870072	Coprox	307	130	204	186	145	Coprox	4.56229	3.24619	3.76536	3.71329	2.93108
326120	HDAC11	Dmel_CG31119	CG31119|DHDACX|Dmel\CG31119|HDACX|Hdac11|HdacX|dHDAC11|dmHDA403	FLYBASE:FBgn0051119	3R	96B1-96B1	Histone deacetylase 11	-0.369729	0.0967502	0.689942	HDAC11	586.358	306.412	475.292	316.162	344.195	HDAC11	7.55505	6.63385	7.60618	5.47248	6.03245
33170	CG4822	Dmel_CG4822	Dmel\CG4822	FLYBASE:FBgn0031220	2L	21B2-21B2	CG4822 gene product from transcript CG4822-RE	-0.367341	0.0333604	0.495803	CG4822	5388.07	2513.01	3719	2623.03	3125.99	CG4822	27.8089	21.7937	23.8402	18.1867	21.9459
35741	CG12159	Dmel_CG12159	Dmel\CG12159	FLYBASE:FBgn0033232	2R	43F1-43F1	CG12159 gene product from transcript CG12159-RB	-0.369469	0.0754545	0.648575	CG12159	773.996	389	611.001	420	452.001	CG12159	16.1472	13.6362	15.8319	11.7709	12.8266
34930	Ku80	Dmel_CG18801	BG:DS09217.6|CG18801|DmKu80|Dmel\CG18801|KU80|Ku|ku80	FLYBASE:FBgn0041627	2L	35D4-35D4	CG18801 gene product from transcript CG18801-RA	-0.369299	0.170195	0.837119	Ku80	447	187	295	200	289	Ku80	4.22961	2.97317	3.46694	2.54227	3.71967
41761	CG14854	Dmel_CG14854	Dmel\CG14854	FLYBASE:FBgn0038238	3R	88C6-88C6	CG14854 gene product from transcript CG14854-RB	-0.369253	0.420727	0.941659	CG14854	71	43	43	26	32	CG14854	2.33464	2.37583	1.75615	1.14851	1.43128
43183	Ald	Dmel_CG6058	ALD|BcDNA:LP07735|CG6058|Dmel\CG6058|FBA|T12|T4|T6|T7|ald|dALDOA	FLYBASE:FBgn0000064	3R	97A6-97A6|3-91.5 cM	Aldolase	-0.369033	0.0943386	0.688583	Ald	52328.1	24258.7	40467.7	30853.5	29458.6	Ald	299.501	233.301	287.676	237.229	229.346
59143	CG18747	Dmel_CG18747	Dmel\CG18747|Q9I7L1_DROME	FLYBASE:FBgn0042104	3R	84E1-84E1	CG18747 gene product from transcript CG18747-RB	-0.369024	0.733723	0.9909	CG18747	108	109	130	8	101	CG18747	1.67223	2.83585	2.50004	0.166403	2.1272
39695	CG13449	Dmel_CG13449	Dmel\CG13449	FLYBASE:FBgn0036520	3L	71E2-71E3	CG13449 gene product from transcript CG13449-RA	-0.368887	0.451368	0.951148	CG13449	46	24	24	19	19	CG13449	0.563078	0.493636	0.364883	0.312439	0.316358
14462794	CR43804	Dmel_CR43804	Dmel\CR43804	FLYBASE:FBgn0264348	2L	37A3-37A3	ncRNA	-0.36881	0.669254	0.990012	CR43804	6	3	3	3	2	CR43804	0.249629	0.209725	0.155023	0.167674	0.113185
44631	Ag5r	Dmel_CG9538	Agr|Agr5|CG9538|Dmel\CG9538|agr|anon-WO0140519.74	FLYBASE:FBgn0015010	X	12F4-12F4	Antigen 5-related	-0.368634	0.364581	0.921307	Ag5r	1456.86	846.008	916.129	764.589	472.314	Ag5r	18.0459	17.6085	14.0945	12.723	7.95807
34361	CG5708	Dmel_CG5708	Dmel\CG5708	FLYBASE:FBgn0032196	2L	31B1-31B1	CG5708 gene product from transcript CG5708-RC	-0.368376	0.0528202	0.564486	CG5708	1291	608.001	1064	678.997	879.996	CG5708	21.2255	16.7966	21.7273	14.9968	19.6801
318626	CG31205	Dmel_CG31205	Dmel\CG31205	FLYBASE:FBgn0051205	3R	92F10-92F10	CG31205 gene product from transcript CG31205-RC	-0.368285	0.348576	0.908323	CG31205	2129.95	776.001	1717	1758.03	992.998	CG31205	45.5244	27.869	45.5802	50.4778	28.8694
35080	CG15153	Dmel_CG15153	Dmel\CG15153	FLYBASE:FBgn0032663	2L	36E3-36E3	CG15153 gene product from transcript CG15153-RA	-0.368196	0.639907	0.986147	CG15153	15	22	31	15	5	CG15153	0.248302	0.611923	0.637357	0.333565	0.112583
32835	CG15043	Dmel_CG15043	BcDNA:RE41194|Dmel\CG15043	FLYBASE:FBgn0030929	X	17B5-17B5	CG15043 gene product from transcript CG15043-RB	-0.367927	0.268741	0.870072	CG15043	1858.02	1335	1632.98	840.998	959.002	CG15043	44.8578	54.1568	48.9664	27.2761	31.4935
31521	Act5C	Dmel_CG4027	A|A4V404_DROME|ACT|ACT1_DROME|ACT5C|Ac5C|Act|Act-5C|Act5|Act5c|Actin|Actin/BAP47|Actin5C|ArpA|BAP47|Bap47|CG4027|Dmel\CG4027|M32055|T11|act|act 5C|act5C|actin|actin5C|anon-EST:fe2D2|beta-actin|beta-actin/Bap47|chrX:5748184..5748304|cyt5C|l(1)G0009|l(1)G0010|l(1)G0025|l(1)G0079|l(1)G0117|l(1)G0177|l(1)G0245|l(1)G0330|l(1)G0420|l(1)G0486	FLYBASE:FBgn0000042	X	5C7-5C7	Actin 5C	-0.367859	0.123466	0.76126	Act5C	50242.4	27171.3	38744.7	22771.9	30908.4	Act5C	367.808	334.23	352.285	223.95	307.781
42125	CG7523	Dmel_CG7523	Dmel\CG7523	FLYBASE:FBgn0038533	3R	90C1-90C1	CG7523 gene product from transcript CG7523-RA	-0.367597	0.110294	0.725334	CG7523	852.561	476.955	649.672	419.548	460.69	CG7523	16.3903	15.4072	15.5127	10.8354	12.0472
32447	CG9095	Dmel_CG9095	CT26106|Dmel\CG9095	FLYBASE:FBgn0030617	X	13B1-13B1	CG9095 gene product from transcript CG9095-RA	-0.367568	0.177568	0.84949	CG9095	449.001	202	353	301.999	227	CG9095	1.82386	1.37873	1.78094	1.64797	1.25425
46085	MFS14	Dmel_CG15095	8717|CG15095|Dmel\CG15095|l(2)08717|l208717|lethal (2) 08717|lethal(2)08717	FLYBASE:FBgn0010651	2R	55F3-55F4	Major Facilitator Superfamily Transporter 14	-0.365665	0.0461161	0.550324	MFS14	2248.03	1113	1759.01	1053	1509.01	MFS14	14.9054	12.4001	14.4858	9.37932	13.6098
39015	TrpA1	Dmel_CG5751	ANKTM1|Anktm1|CG5751|CG5761|CT18073|DmTRPA1|Dmel\CG5751|TRPA|TRPA1|Trp1A|TrpA|Trpa1|dANKTM1|dTRPA|dTRPA1|dTrpA|dTrpA1|dtrpA1|trpA1	FLYBASE:FBgn0035934	3L	66E3-66E3	Transient receptor potential cation channel A1	-0.36753	0.188294	0.867487	TrpA1	228	106	188	132	144	TrpA1	1.11524	0.871211	1.14215	0.867374	0.958097
12797900	CR43460	Dmel_CR43460	Dmel\CR43460	FLYBASE:FBgn0263414	3R	88A3-88A3	ncRNA	-0.367374	0.607137	0.979217	CR43460	14	3	11	13	7	CR43460	0.276211	0.0994532	0.269549	0.344553	0.187856
326219	Sk2	Dmel_CG32484	CG2159|CG32484|Dmel\CG32484|SK2|Sphk2|sk2	FLYBASE:FBgn0052484	3L	63A3-63A4	Sphingosine kinase 2	-0.365284	0.040387	0.542641	Sk2	1383	697	1126	787	811	Sk2	11.6232	9.84289	11.7537	8.88546	9.27129
50441	CG18666	Dmel_CG18666	Dmel\CG18666	FLYBASE:FBgn0040967	2L	32D1-32D1	CG18666 gene product from transcript CG18666-RA	-0.367069	0.615915	0.980741	CG18666	10	6	27	17	13	CG18666	0.424142	0.42761	1.42235	0.968636	0.750015
33750	CG7742	Dmel_CG7742	Dmel\CG7742	FLYBASE:FBgn0031690	2L	25C10-25D1	CG7742 gene product from transcript CG7742-RD	-0.366833	0.262273	0.870072	CG7742	181	90	158	127	93	CG7742	1.79853	1.50268	1.94997	1.69528	1.257
42723	CG17119	Dmel_CG17119	CTNS|Dmel\CG17119|dCTNS	FLYBASE:FBgn0039045	3R	94D10-94D10	CG17119 gene product from transcript CG17119-RC	-0.366607	0.324088	0.891577	CG17119	204.979	141.518	166.569	85.6518	105.91	CG17119	2.84632	3.30197	2.87277	1.59776	2.00044
39076	Hsp67Ba	Dmel_CG4167	CG4167|DROHSP|DROHSP1|DmHsp67|Dmel22.2|Dmel\CG4167|HSP67BA|Hsp-G1|gene 1|gene1|hsp67Ba|small hsp locus 67B	FLYBASE:FBgn0001227	3L	67B2-67B2	Heat shock gene 67Ba	-0.366498	0.0744618	0.648575	Hsp67Ba	820.805	414	646.683	445.963	479.396	Hsp67Ba	10.3256	8.75108	10.1041	7.5366	8.20323
5740825	CG34305	Dmel_CG34305	Dmel\CG34305	FLYBASE:FBgn0085334	3R	82A1-82A1	CG34305 gene product from transcript CG34305-RA	-0.366138	0.281551	0.870072	CG34305	158	71	92	70	84	CG34305	11.4818	8.66956	8.30373	6.83363	8.30324
41085	neur	Dmel_CG11988	0328/12|0971/15|1293/09|1315/05|BEST:LD21494|CG11988|Dmel\CG11988|Neur|l(3)j6B12|l(3)j9B8|l(3)j9B9|l(3)j9C8|l(3)neo37|neu	FLYBASE:FBgn0002932	3R	85C2-85C3|3-48.5 cM	neuralized	-0.366036	0.148493	0.788236	neur	1106.91	636.797	937.029	464.062	772.232	neur	5.60029	5.41358	5.88821	3.1541	5.31448
34652	vir-1	Dmel_CG31764	BEST:GH02216|CG15493|CG31764|CG5453|Dmel\CG31764|Vir-1|Vir1|vir1	FLYBASE:FBgn0043841	2L	33E3-33E4	virus-induced RNA 1	-0.365937	0.085414	0.668152	vir-1	23128.3	10029.5	17124.2	13628.4	13117.8	vir-1	238.063	173.465	218.923	188.449	183.664
317835	CG32040	Dmel_CG32040	Dmel\CG32040	FLYBASE:FBgn0052040	3L	67B1-67B1	CG32040 gene product from transcript CG32040-RA	-0.365841	0.195594	0.870072	CG32040	389	181	344	191	310	CG32040	6.21742	4.86098	6.8289	4.10104	6.73964
246599	Rpi	Dmel_CG30410	CG30410|CG9872|Dmel\CG30410|rpi	FLYBASE:FBgn0050410	2R	59D8-59D8	Ribose-5-phosphate isomerase	-0.365057	0.049893	0.555323	Rpi	1500.01	749.997	1080	763.999	826	Rpi	25.9742	21.8219	23.2277	17.7722	19.4556
5740442	bma	Dmel_CG34356	CG12524|CG14163|CG34356|Dmel\CG34356|Dmel_CG12524|Dmel_CG14163	FLYBASE:FBgn0085385	3L	67D1-67D2	black match	-0.364999	0.0328175	0.48916	bma	2069.11	893.385	1588.93	1164.96	1304.61	bma	7.44243	5.39951	7.09852	5.62911	6.38304
14462876	CR43870	Dmel_CR43870	Dmel\CR43870	FLYBASE:FBgn0264462	3L	74A2-74A2	ncRNA	-0.365279	0.355477	0.915695	CR43870	102	44	53	42	53	CR43870	3.68161	2.66855	2.376	2.03651	2.60213
34799	CG8997	Dmel_CG8997	BG:DS00941.12|CT25774|DS00941.12|Dmel\CG8997	FLYBASE:FBgn0028920	2L	34D7-34D7	CG8997 gene product from transcript CG8997-RB	-0.365059	0.637976	0.986147	CG8997	198	129	320	60	318	CG8997	3.20459	3.50818	6.43263	1.30454	7.00083
42867	CG6178	Dmel_CG6178	Dmel\CG6178	FLYBASE:FBgn0039156	3R	95E5-95E6	CG6178 gene product from transcript CG6178-RA	-0.364573	0.0380076	0.527814	CG6178	1991	1127	1876	1211	1219	CG6178	21.6164	20.5599	25.2974	17.6626	18.0024
38693	CG6610	Dmel_CG6610	BcDNA:RE60135|Dmel\CG6610	FLYBASE:FBgn0035675	3L	65A5-65A5	CG6610 gene product from transcript CG6610-RA	-0.36505	0.239437	0.870072	CG6610	157	73	139	91	110	CG6610	5.84086	4.56336	6.4228	4.54798	5.56653
38080	CG17129	Dmel_CG17129	Dmel\CG17129	FLYBASE:FBgn0035151	3L	61C8-61C8	CG17129 gene product from transcript CG17129-RC	-0.365041	0.374794	0.926146	CG17129	74	29	51	32	54	CG17129	0.678129	0.446543	0.580473	0.39394	0.673114
318133	CG32638	Dmel_CG32638	Dmel\CG32638	FLYBASE:FBgn0052638	X	11E1-11E1	CG32638 gene product from transcript CG32638-RB	-0.364267	0.0426831	0.546418	CG32638	1531.84	737.844	1226.83	789.844	1008.89	CG32638	21.2305	17.1829	21.1184	14.7058	19.0197
31794	CG12112	Dmel_CG12112	Dmel\CG12112	FLYBASE:FBgn0030048	X	7F4-7F4	CG12112 gene product from transcript CG12112-RA	-0.364644	0.30826	0.88672	CG12112	189	73	165	97	162	CG12112	3.68879	2.39403	3.99979	2.54328	4.30083
33721	Rtnl1	Dmel_CG33113	142893_at|CG18623|CG33113|CG8895|Dmel\CG33113|G9|Retl1|Rtn1|Rtnl-1|rtnl1	FLYBASE:FBgn0053113	2L	25B9-25C1	Reticulon-like1	-0.364636	0.0792062	0.648575	Rtnl1	24337.5	12044.3	18282.1	12176.2	14657.2	Rtnl1	109.601	91.1391	102.258	73.6631	89.7855
38727	Best2	Dmel_CG10173	CG10173|Dmel\CG10173|dBest2|dbest2	FLYBASE:FBgn0035696	3L	65A10-65A10	Bestrophin 2	-0.364206	0.0240792	0.432718	Best2	3712	1721	2897	2185	2146	Best2	22.8151	17.7738	22.1154	18.0412	17.9415
31119	CG3740	Dmel_CG3740	Dmel\CG3740|EG:171E4.4	FLYBASE:FBgn0023530	X	2B5-2B5	CG3740 gene product from transcript CG3740-RA	-0.364506	0.100007	0.692669	CG3740	621.473	341.095	575.678	373.113	388.497	CG3740	16.3434	15.0723	18.8032	13.1814	13.8971
32172	Cyp318a1	Dmel_CG1786	318a1|CG11364|CG1786|Cyp318A1|Dmel\CG1786	FLYBASE:FBgn0030369	X	11A2-11A2	CG1786 gene product from transcript CG1786-RA	-0.364431	0.308465	0.887054	Cyp318a1	101	60	120	64	83	Cyp318a1	1.16811	1.166	1.72376	0.99436	1.30574
43463	CG11951	Dmel_CG11951	Dmel\CG11951	FLYBASE:FBgn0039656	3R	99A1-99A1	CG11951 gene product from transcript CG11951-RA	-0.363932	0.0470887	0.551618	CG11951	1861.02	875.999	1351.99	1074.99	968.991	CG11951	14.9878	11.8543	13.5236	11.6303	10.615
33951	CG17378	Dmel_CG17378	Dmel\CG17378	FLYBASE:FBgn0031858	2L	27B1-27B1	CG17378 gene product from transcript CG17378-RA	-0.363663	0.0228312	0.428414	CG17378	4152.11	1914.01	3038.04	2228.02	2423.98	CG17378	27.818	21.5469	25.2803	20.0529	22.0903
59163	CG18787	Dmel_CG18787	Dmel\CG18787	FLYBASE:FBgn0042125	2L	33B5-33B5	CG18787 gene product from transcript CG18787-RB	-0.364137	0.281896	0.870072	CG18787	133	62	116	93	74	CG18787	2.09201	1.63866	2.26622	1.96515	1.58328
36251	Buffy	Dmel_CG8238	BUFFY|Bcl-2-48AE|Buffy/Borg2|Buffy/DBorg-2|Buffy/dBorg-2|CG8238|Dbx|Dmel\CG8238|Drob2|buffy|dBORG-2/BUFFY|dBorg-2|dBorg2|dbuffy	FLYBASE:FBgn0040491	2R	48C1-48C1	CG8238 gene product from transcript CG8238-RA	-0.364103	0.159186	0.811206	Buffy	571	327	524	269	415	Buffy	11.9926	11.5401	13.6691	7.58979	11.8561
31174	CG4199	Dmel_CG4199	143005_at|Dmel\CG4199|EG:22E5.5	FLYBASE:FBgn0025628	X	2C9-2C10	CG4199 gene product from transcript CG4199-RG	-0.363056	0.0292689	0.462223	CG4199	3382.21	1529.55	2698.94	1802	2281.85	CG4199	22.2564	16.9123	22.0587	15.9297	20.4247
31474	Mlc-c	Dmel_CG3201	CG3201|DmMLC_C|Dmel\CG3201|ELC1|MyoII|mlc-c|nmELC	FLYBASE:FBgn0004687	X	5A8-5A8	Myosin light chain cytoplasmic	-0.363844	0.0591601	0.596302	Mlc-c	3859.98	2052.04	3118.92	1753.02	2597.03	Mlc-c	60.151	53.7313	60.3661	36.698	55.0489
36052	CG12920	Dmel_CG12920	Dmel\CG12920	FLYBASE:FBgn0033481	2R	46E1-46E1	CG12920 gene product from transcript CG12920-RA	-0.36374	0.562075	0.975941	CG12920	13	7	19	14	9	CG12920	0.216842	0.196193	0.393627	0.313709	0.2042
36669	ADPS	Dmel_CG10253	CG10253|Dmel\CG10253|dAGPS	FLYBASE:FBgn0033983	2R	51D3-51D3	Alkyldihydroxyacetonephosphate synthase	-0.360426	0.048529	0.552309	ADPS	1223	583.001	997.998	700.002	763.998	ADPS	9.39483	7.52517	9.52191	7.22373	7.98306
30522393	CG46303	Dmel_CG46303	Dmel\CG46303|TCONS_00186670	FLYBASE:FBgn0284081	3R	83C4-83C4	CG46303 gene product from transcript CG46303-RA	-0.363298	0.388388	0.928676	CG46303	42.137	20.4153	36.5845	22.7687	29.7791	CG46303	1.9798	1.61175	2.13494	1.43713	1.90319
3772221	sea	Dmel_CG6782	CG31305|CG6782|DmCIC|Dmel\CG6782|SLC25A1|Sea|anon-WO0140519.12|l(3)EP3364	FLYBASE:FBgn0037912	3R	86E10-86E10	scheggia	-0.35827	0.0336478	0.498137	sea	5884.85	2814.99	4977.56	3352.14	3901.04	sea	65.8262	52.9085	69.153	50.3716	59.3551
40269	CG5969	Dmel_CG5969	BcDNA:GM09417|BcDNA:RE53796|CG32426|Dmel\CG5969	FLYBASE:FBgn0036998	3L	77C4-77C4	CG5969 gene product from transcript CG5969-RA	-0.362988	0.267927	0.870072	CG5969	266.928	172	276.916	122.211	211.318	CG5969	6.14495	6.65332	7.9178	3.77949	6.61722
43445	CG14511	Dmel_CG14511	Dmel\CG14511	FLYBASE:FBgn0039641	3R	98F12-98F12	CG14511 gene product from transcript CG14511-RA	-0.36293	0.201429	0.870072	CG14511	248	132	265	166	181	CG14511	4.44624	3.97649	5.90091	3.99806	4.41402
39935	tap	Dmel_CG7659	CG7659|Dmel\CG7659|TAP|Tap|bHLHc9|bps|l(3)01658	FLYBASE:FBgn0015550	3L	74A5-74A5	target of Poxn	-0.362834	0.631662	0.985498	tap	18	10	7	3	9	tap	0.184233	0.171981	0.0889867	0.0412493	0.1253
19835261	CR45338	Dmel_CR45338	Dmel\CR45338	FLYBASE:FBgn0266877	2L	23E1-23E1	ncRNA	-0.36273	0.705087	0.990721	CR45338	6	3	2	3	1	CR45338	0.353528	0.297016	0.146364	0.237462	0.0801471
36209	Fpps	Dmel_CG12389	CG12389|DmFPPS|DmFPPSase|DmFPS|Dmel\CG12389|FPPS|FPS|fpps|fps|l(2)k06103|v(2)k03514	FLYBASE:FBgn0025373	2R	47F1-47F1	Farnesyl pyrophosphate synthase	-0.362624	0.0630697	0.618074	Fpps	989	497	798	560	580	Fpps	14.7175	12.4274	14.7493	11.195	11.7403
39994	CG7402	Dmel_CG7402	Dmel\CG7402	FLYBASE:FBgn0036768	3L	75A8-75A8	CG7402 gene product from transcript CG7402-RA	-0.362278	0.167838	0.831856	CG7402	368	204	315	223	197	CG7402	4.23587	3.94557	4.50337	3.44826	3.08444
26067080	vas	Dmel_CG46283	BG:DS00929.14|CG3506|CG43081|CG46283|DmRH25|Dmel\CG46283|Dmel_CG33678|Dmel_CG3506|Dmel_CG43081|EP(2)0812|VAS|VASA|Vas|Vasa|cgt|fs(2)ltoRJ36	FLYBASE:FBgn0283442	2L	35C1-35C1	vasa	-0.361949	0.650704	0.987678	vas	6	4	5	1.64421	4	vas	0.0572453	0.0641259	0.0592503	0.021074	0.0519115
19834868	CR45256	Dmel_CR45256	Dmel\CR45256	FLYBASE:FBgn0266791	2R	51D8-51D8	ncRNA	-0.361507	0.708898	0.990721	CR45256	14	2	12	19	3	CR45256	0.543083	0.130363	0.578165	0.99013	0.158298
42379	mira	Dmel_CG12249	CG12249|Dmel\CG12249|MIR|MIRA|Mir|Mira|Miranda|mir	FLYBASE:FBgn0021776	3R	92B9-92B9|3-67.7 cM	miranda	-0.361301	0.204375	0.870072	mira	211	111	182	115	136	mira	1.38471	1.22401	1.48347	1.01385	1.21403
260693	Or19b	Dmel_CG32825	CG32825|Dmel\CG32825	FLYBASE:FBgn0062565	X	19B1-19B1	Odorant receptor 19b	-0.361279	0.360538	0.918359	Or19b	74	41	74	36	61	Or19b	1.38597	1.2903	1.72141	0.905784	1.55405
43193	Pdf	Dmel_CG6496	BcDNA:RH08487|CG6496|Dmel\CG6496|Drm-PDF|Drm-PDH|Drm-pdf|PAP|PDF|PDH|anon-WO0140519.261|anon-WO0140519.3|cPDH|pdf	FLYBASE:FBgn0023178	3R	97B3-97B3	Pigment-dispersing factor	-0.360677	0.0703598	0.640213	Pdf	1086	591	945	650	623	Pdf	34.8174	31.8375	37.6296	27.9949	27.1687
35942	unpg	Dmel_CG1650	CG1650|Dmel\CG1650|Gbx|anon-45C|unp|upg	FLYBASE:FBgn0015561	2R	45B3-45B3	unplugged	-0.3606	0.577327	0.977547	unpg	18	4	14	10	16	unpg	0.232199	0.0867028	0.22431	0.173296	0.280752
39325	CG6024	Dmel_CG6024	CT18912|Dmel\CG6024	FLYBASE:FBgn0036202	3L	68D3-68D4	CG6024 gene product from transcript CG6024-RF	-0.356548	0.0411285	0.545008	CG6024	4043.99	1698	3044.02	2243	2620.03	CG6024	16.7514	11.8186	15.6611	12.4816	14.7626
35390	Mcm10	Dmel_CG9241	CG9241|DmMCM10|Dmel\CG9241|Scim19|dMcm10|mcm10	FLYBASE:FBgn0032929	2L	39B1-39B1	Minichromosome maintenance 10	-0.36032	0.468489	0.952055	Mcm10	34	25	36.9375	24	16	Mcm10	0.262848	0.324751	0.354671	0.249251	0.168252
43571	Sry-alpha	Dmel_CG17957	CG17957|Dmel\CG17957|Sry alpha|Sryalpha|ser|sry|sry alpha|sry-a|sry-alpha|srya|sryalpha	FLYBASE:FBgn0003510	3R	99D3-99D3	Serendipity alpha	-0.359917	0.482088	0.953789	Sry-alpha	54.191	41.2498	42.0587	19.4124	25.8825	Sry-alpha	0.358004	0.457897	0.345103	0.172282	0.232585
40743	CG15580	Dmel_CG15580	Dmel\CG15580	FLYBASE:FBgn0037398	3R	83D2-83D2	CG15580 gene product from transcript CG15580-RA	-0.359605	0.657891	0.990012	CG15580	7	3	4	2	5	CG15580	0.0643637	0.04635	0.045681	0.0247043	0.0625357
43577	spn-A	Dmel_CG7948	CG7948|D37788|DMR|DMR/DroRAD51|DMR1|Dm Rad51|DmRAD51|DmRad51|Dmel\CG7948|Dmrad51|RA51|RA51_DROME|RAD51|Rad51|Rad51dm|Spn-A|SpnA|dmRAD51|dmrad51|rad51|spnA	FLYBASE:FBgn0003479	3R	99D3-99D3|3-96 cM	spindle A	-0.359481	0.208002	0.870072	spn-A	261	110	182	132	165	spn-A	4.23998	3.00262	3.6722	2.88069	3.64604
5740514	snoRNA:Psi18S-531	Dmel_CR34590	CR34590|Dmel\CR34590|Psi 18S-531|Psi18S-531|chrX:619903..620074|psi18S-531	FLYBASE:FBgn0083027	X	1C4-1C4	ncRNA	-0.359333	0.104497	0.705954	snoRNA:Psi18S-531	965	506	915	512	736	snoRNA:Psi18S-531	138.407	121.946	162.999	98.651	143.59
39548	CG17361	Dmel_CG17361	Dmel\CG17361	FLYBASE:FBgn0036395	3L	70C10-70C11	CG17361 gene product from transcript CG17361-RA	-0.359307	0.350346	0.909341	CG17361	90	35	59	55	46	CG17361	2.2683	1.48222	1.8469	1.86218	1.577
33581	sob	Dmel_CG3242	CG3242|Dmel\CG3242|SOB|Sob|org1	FLYBASE:FBgn0004892	2L	24A1-24A1	sister of odd and bowl	-0.359259	0.329612	0.89502	sob	138	92	119	75	66	sob	1.15225	1.29075	1.23409	0.841258	0.749595
43420	wat	Dmel_CG1443	CG1443|Dmel\CG1443|Wat	FLYBASE:FBgn0039620	3R	98F5-98F5	waterproof	-0.35868	0.0863315	0.672919	wat	9992	6193	10216	5940	6595	wat	95.7937	99.7632	121.646	76.5017	86.003
46008	Gel	Dmel_CG1106	CG1106|DGS|Dmel\CG1106|gel	FLYBASE:FBgn0010225	3R	82A1-82A1	Gelsolin	-0.358322	0.0988797	0.689942	Gel	28217.2	14023	24000.2	17847.8	16246	Gel	182.216	152.159	192.495	154.831	142.703
31960	Gip	Dmel_CG2227	CG2227|Dmel\CG2227|T15|gene C	FLYBASE:FBgn0011770	X	9B7-9B7	GIP-like	-0.356202	0.0469995	0.551618	Gip	4089	2054	3249	2505	2166	Gip	89.502	75.5442	88.3277	73.6586	64.4894
35195	DCTN6-p27	Dmel_CG17347	CG17347|Ce|DCTN6|Dmel\CG17347|P27|l(2)37Ce|l(2)37Ce)E62|l(2)E62	FLYBASE:FBgn0086446	2L	37C1-37C1	Dynactin 6, p27 subunit	-0.357817	0.160631	0.814402	DCTN6-p27	451	225	308	208	258	DCTN6-p27	13.8873	11.6415	11.7794	8.60409	10.8063
19835189	CR45298	Dmel_CR45298	Dmel\CR45298	FLYBASE:FBgn0266836	2L	22C1-22C1	ncRNA	-0.357591	0.607051	0.979217	CR45298	11	12	17	5	9	CR45298	0.277237	0.508189	0.532157	0.169289	0.308543
33909	CG9548	Dmel_CG9548	BcDNA:RH02789|Dmel\CG9548	FLYBASE:FBgn0031822	2L	26D9-26D9	CG9548 gene product from transcript CG9548-RA	-0.357539	0.249533	0.870072	CG9548	184	75	145	110	120	CG9548	8.30511	5.68819	8.12882	6.66992	7.36756
41119	Or85f	Dmel_CG16755	85D.1|85f|CG16755|DOR32|DmOr85f|Dmel\CG16755	FLYBASE:FBgn0037685	3R	85D15-85D15	Odorant receptor 85f	-0.357502	0.478657	0.952739	Or85f	33	13	26	14	28	Or85f	0.610204	0.403915	0.597126	0.347768	0.704261
3355040	CG17514	Dmel_CG17514	Dmel\CG17514	FLYBASE:FBgn0039959	3L	-	CG17514 gene product from transcript CG17514-RA	-0.357499	0.0828219	0.659902	CG17514	14122	6417	11390	7360	9916	CG17514	36.6384	27.9742	36.7026	25.6518	34.9938
40443	CG7470	Dmel_CG7470	Dmel\CG7470	FLYBASE:FBgn0037146	3L	79A5-79A6	CG7470 gene product from transcript CG7470-RB	-0.357429	0.0987851	0.689942	CG7470	28833.5	14097.2	24951.3	18391.9	17245.7	CG7470	134.144	110.202	144.178	114.947	109.136
46035	Ccs	Dmel_CG17753	CCD|CCS|CG-17753|CG17753|DmCCS|Dmel\CG17753|anon-EST:Posey231|dCCS|l(2)03221	FLYBASE:FBgn0010531	2R	46F1-46F1	Copper chaperone for superoxide dismutase	-0.357189	0.155839	0.804544	Ccs	357	175	329	228	235	Ccs	7.96615	6.5615	9.11819	6.83465	7.13285
31626	mAChR-C	Dmel_CG12796	CG12796|Dmel\CG12796	FLYBASE:FBgn0029909	X	6D4-6D4	muscarinic Acetylcholine Receptor, C-type	-0.356841	0.430499	0.945465	mAChR-C	52	17	33	33	28	mAChR-C	0.930745	0.511283	0.733624	0.79349	0.681711
45368	Treh	Dmel_CG9364	87D3T|CG9364|Dmel\CG9364|ESTS:87D3T|TRE|TREH|Tre|anon-EST:Posey159|anon-sts38	FLYBASE:FBgn0003748	2R	57B16-57B19	Trehalase	-0.356803	0.0903384	0.681438	Treh	23029.5	11922.6	19702.7	12117.8	15532.1	Treh	114.915	99.9652	122.11	81.2301	105.423
40582	spartin	Dmel_CG12001	CG12001|Dmel\CG12001|Spartin	FLYBASE:FBgn0037265	3R	82C5-82D1	CG12001 gene product from transcript CG12001-RA	-0.356719	0.168797	0.834331	spartin	698.999	314.999	552.001	482	352	spartin	6.79698	5.14676	6.6667	6.29631	4.65583
39628	Prosbeta2	Dmel_CG3329	3329|Beta-2|CG3329|DTS-7|DTS7|Dmel\CG3329|Dts7|PROSbeta2|Prosbeta|Prosbeta 2|anon-EST:fe1E6|anon-EST:fe1G6|b2|beta 2|beta-2|beta2|beta2_dm|l(3)DTS7|prosbeta|prosbeta2	FLYBASE:FBgn0023174	3L	71B1-71B1	Proteasome beta2 subunit	-0.355219	0.0322363	0.483193	Prosbeta2	1791	880	1471	1050	1082	Prosbeta2	37.7616	31.1761	38.5211	29.7402	31.031
37170	CG15096	Dmel_CG15096	CT42567|Dmel\CG15096	FLYBASE:FBgn0034394	2R	55F5-55F5	CG15096 gene product from transcript CG15096-RA	-0.356466	0.18106	0.856729	CG15096	11940	8107.44	13225.6	6172.87	9218.97	CG15096	118.373	135.057	162.854	82.2123	124.322
5740331	CG34291	Dmel_CG34291	Dmel\CG34291	FLYBASE:FBgn0085320	3R	97B2-97B2	CG34291 gene product from transcript CG34291-RA	-0.356441	0.378887	0.926146	CG34291	56	24	49	31	43	CG34291	4.57248	3.29276	4.96926	3.40036	4.77581
40541	MP1	Dmel_CG1102	BEST:GH02921|CG1102|Dmel\CG1102|SP25|proPO-AE	FLYBASE:FBgn0027930	3R	82A3-82A3	Melanization Protease 1	-0.355165	0.0266874	0.445592	MP1	3489.83	1808.36	3026.13	1923.04	2310.28	MP1	49.8895	43.4386	53.7309	36.9311	44.9247
32497	CG9220	Dmel_CG9220	Dmel\CG9220|dCHSY	FLYBASE:FBgn0030662	X	13D4-13E1	CG9220 gene product from transcript CG9220-RC	-0.355846	0.054353	0.573651	CG9220	1323.02	658.001	1005	673.002	808.003	CG9220	7.37295	6.16152	6.95621	5.0384	6.12497
41832	CG4210	Dmel_CG4210	BcDNA:SD13446|BcDNA:SD26038|Dmel\CG4210|FBgn 38302	FLYBASE:FBgn0038302	3R	88E3-88E3	CG4210 gene product from transcript CG4210-RA	-0.355791	0.266511	0.870072	CG4210	192	131	215	124	123	CG4210	6.1375	7.03634	8.53613	5.32491	5.34823
40528	DhpD	Dmel_CG18143	CG18143|Dmel\CG18143	FLYBASE:FBgn0261436	3R	82A1-82A1	Dihydropterin deaminase	-0.35574	0.0851571	0.666627	DhpD	1323	665	945	739	659	DhpD	18.14	15.3209	16.0932	13.612	12.2907
33554	CG9662	Dmel_CG9662	BcDNA:AT03617|Dmel\CG9662	FLYBASE:FBgn0031529	2L	23F1-23F1	CG9662 gene product from transcript CG9662-RB	-0.355658	0.207318	0.870072	CG9662	257	116	177	128	154	CG9662	6.62274	5.02281	5.66513	4.43112	5.39808
34893	l(2)35Cc	Dmel_CG15266	BG:DS07295.5|CG15266|Dmel\CG15266|br50|l(2)br50|l35Cc	FLYBASE:FBgn0259982	2L	35C5-35C5	lethal (2) 35Cc	-0.355583	0.286525	0.870788	l(2)35Cc	150.101	97.6168	143.682	78.6385	93.5271	l(2)35Cc	3.23673	3.53699	3.84821	2.27803	2.74332
33538	CG3347	Dmel_CG3347	Dmel\CG3347	FLYBASE:FBgn0031513	2L	23E1-23E1	CG3347 gene product from transcript CG3347-RB	-0.355377	0.742008	0.9909	CG3347	6	4	2	0	3	CG3347	0.059674	0.0668466	0.0247056	0	0.0405854
42257	CG7720	Dmel_CG7720	BcDNA:RH05973|Dmel\CG7720|ORE-8|dSLC5A1	FLYBASE:FBgn0038652	3R	91C6-91D1	CG7720 gene product from transcript CG7720-RF	-0.35414	0.0388022	0.530296	CG7720	2770.01	1562	2662.98	1566.99	1933.01	CG7720	18.5185	17.5465	22.1118	14.0731	17.5781
36540	CG16935	Dmel_CG16935	DM_7303260|Dmel\CG16935	FLYBASE:FBgn0033883	2R	50C6-50C6	CG16935 gene product from transcript CG16935-RA	-0.352013	0.0276163	0.451213	CG16935	3072.11	1408	2257.04	1765.01	1729.98	CG16935	50.8927	39.1928	46.4398	39.2796	38.9829
37128	GstE11	Dmel_CG5224	CG5224|Dmel\CG5224|GSTE11|cg5224|gste11	FLYBASE:FBgn0034354	2R	55D1-55D1	Glutathione S transferase E11	-0.354916	0.179189	0.853345	GstE11	436.002	223	330	263	213	GstE11	10.0798	8.66269	9.47566	8.16805	6.69818
33385	CG4259	Dmel_CG4259	Dmel\CG4259|SPH173	FLYBASE:FBgn0031389	2L	22C3-22C3	CG4259 gene product from transcript CG4259-RB	-0.354825	0.328286	0.894596	CG4259	281.001	81	197	170	196	CG4259	3.28124	1.58928	2.85712	2.66673	3.11316
39741	CG17028	Dmel_CG17028	Dmel\CG17028|IMP	FLYBASE:FBgn0036552	3L	72C1-72C1	CG17028 gene product from transcript CG17028-RA	-0.354817	0.299171	0.881715	CG17028	103	59	103	59	74	CG17028	1.96973	1.89586	2.44647	1.51573	1.92494
42362	CG4562	Dmel_CG4562	CT14766|Dme_CG4562|Dmel\CG4562	FLYBASE:FBgn0038740	3R	92B4-92B4	CG4562 gene product from transcript CG4562-RC	-0.354416	0.485169	0.955284	CG4562	4673.86	4204.81	5252.42	1835.87	3055.47	CG4562	15.3989	23.278	21.4934	8.12561	13.6932
32318	tth	Dmel_CG12175	CG12175|Dmel\CG12175|anon-EST:fe2G7	FLYBASE:FBgn0030502	X	12A8-12A8	toothrin	-0.351343	0.0467113	0.551618	tth	2381.96	1134	1783.99	1142	1578.01	tth	16.5484	13.238	15.3938	10.6583	14.9124
34907	CG4161	Dmel_CG4161	BG:DS03023.2|Dmel\CG4161	FLYBASE:FBgn0028892	2L	35D2-35D2	CG4161 gene product from transcript CG4161-RB	-0.353673	0.807038	0.9909	CG4161	6	1	0	4	0	CG4161	0.0655338	0.0183527	0	0.0586914	0
39270	scyl	Dmel_CG7590	7590|CG7590|Dmel\CG7590|anon-WO0118547.215|scy	FLYBASE:FBgn0041094	3L	68B4-68C1	scylla	-0.353641	0.0843051	0.663891	scyl	16712	8387.84	15244.4	9787.17	11665.6	scyl	116.625	98.3556	132.131	91.7531	110.735
32723	B-H2	Dmel_CG5488	B|BH2|Bar|Bar-H2|BarH|Barh2|CG5488|Dmel\CG5488|bar-h2	FLYBASE:FBgn0004854	X	16A1-16A1|1-56.7 cM	BarH2	-0.353607	0.17084	0.837119	B-H2	389.998	160	284.001	225	238	B-H2	2.70602	1.86541	2.44748	2.09726	2.24626
32121	CG2444	Dmel_CG2444	BcDNA:LP01642|DIGF-6|Dmel\CG2444	FLYBASE:FBgn0030326	X	10D5-10D5	CG2444 gene product from transcript CG2444-RB	-0.353229	0.508545	0.959698	CG2444	69	17	55	62	37	CG2444	1.64761	0.682084	1.63117	1.98882	1.20177
10178835	CG42766	Dmel_CG42766	Dmel\CG42766|FBgn0261834	FLYBASE:FBgn0261834	X	14A4-14A4	CG42766 gene product from transcript CG42766-RB	-0.353031	0.604639	0.979217	CG42766	47	23	12	10	18	CG42766	1.39979	1.151	0.443892	0.400096	0.729207
31801	Caf1-180	Dmel_CG12109	CAF-1 p180|CAF1-180|CAF1-p180|CAF1p180|CG12109|Caf-180|Dmel\CG12109|NURF|caf1-180|dCAF-1-180|dCAF-1-p180|p180	FLYBASE:FBgn0030054	X	7F8-7F8	Chromatin assembly factor 1, p180 subunit	-0.352814	0.26818	0.870072	Caf1-180	210	81	173	124	154	Caf1-180	1.13238	0.733907	1.15864	0.898241	1.12955
43779	yellow-h	Dmel_CG1629	CG1629|Dmel\CG1629|h|yell-h	FLYBASE:FBgn0039896	4	102B1-102B1	CG1629 gene product from transcript CG1629-RA	-0.352728	0.101825	0.696739	yellow-h	961.278	426.67	796.431	524.849	688.858	yellow-h	13.934	10.3921	14.3386	10.2202	13.5822
39123	CG8329	Dmel_CG8329	Dmel\CG8329|SP170	FLYBASE:FBgn0036022	3L	67C3-67C3	CG8329 gene product from transcript CG8329-RA	-0.349393	0.0410192	0.545008	CG8329	5030	2687	4084	2853	2859	CG8329	120.504	108.165	121.521	91.8196	93.167
31061	CG11384	Dmel_CG11384	Dmel\CG11384|EG:BACR42I17.3	FLYBASE:FBgn0040363	X	1E3-1E3	CG11384 gene product from transcript CG11384-RA	-0.35182	0.619277	0.980741	CG11384	52	57	94	15	68	CG11384	0.52508	0.967124	1.17891	0.203476	0.933998
19835613	CG44286	Dmel_CG44286	CG8788-3'utr|Dmel\CG44286	FLYBASE:FBgn0265313	2R	45A11-45A12	CG44286 gene product from transcript CG44286-RD	-0.346044	0.0404151	0.542641	CG44286	1754.54	908.043	1398.39	973.383	1036.08	CG44286	15.4798	13.4615	15.3236	11.5368	12.4339
43133	CG5948	Dmel_CG5948	Dmel\CG5948	FLYBASE:FBgn0039386	3R	96F6-96F7	CG5948 gene product from transcript CG5948-RA	-0.351143	0.27951	0.870072	CG5948	260	132	169	100	160	CG5948	5.96029	5.08456	4.81186	3.0796	4.98919
38328	CG14949	Dmel_CG14949	Dmel\CG14949	FLYBASE:FBgn0035358	3L	62E8-62E8	CG14949 gene product from transcript CG14949-RA	-0.350956	0.557527	0.975098	CG14949	32	8	12	14	18	CG14949	0.746927	0.313764	0.347889	0.438991	0.571499
318753	CG31473	Dmel_CG31473	CG2649|Dmel\CG31473	FLYBASE:FBgn0051473	3R	84E1-84E1	CG31473 gene product from transcript CG31473-RA	-0.350916	0.381785	0.926146	CG31473	56	27	48	28	42	CG31473	1.2445	1.00822	1.32489	0.835918	1.26961
47873	bgcn	Dmel_CG30170	BGCN|Bgcn|CG10330|CG10331|CG30170|Dmel\CG30170|PNBP|b(2)cgn|b(2)gcn|bcgn|ben(2)gcn|cg10331|fs(2)eo-C|fs(2)eo6|fs(2)eoQS2|gcn|pep	FLYBASE:FBgn0004581	2R	60A4-60A4	benign gonial cell neoplasm	-0.350777	0.613969	0.980741	bgcn	9	3	12	8	9	bgcn	0.0471768	0.0264236	0.0781266	0.0563347	0.0641716
38447	Scsalpha	Dmel_CG1065	CG1065|Dmel\CG1065|Scs-alpha|scsalpha	FLYBASE:FBgn0004888	3L	63F1-63F1	Succinyl coenzyme A synthetase alpha subunit	-0.350657	0.0704337	0.640213	Scsalpha	13881.4	6289.03	11012	8244.8	8568.66	Scsalpha	204.616	155.767	201.606	163.263	171.804
41337	CG18577	Dmel_CG18577	Dmel\CG18577	FLYBASE:FBgn0037870	3R	86D7-86D7	CG18577 gene product from transcript CG18577-RA	-0.350461	0.552193	0.973266	CG18577	99	92	130	29	94	CG18577	2.66785	4.16581	4.35112	1.04984	3.44563
35533	CG7856	Dmel_CG7856	Dmel\CG7856	FLYBASE:FBgn0033056	2R	42A8-42A9	CG7856 gene product from transcript CG7856-RA	-0.350216	0.654807	0.989325	CG7856	27	6	9	20	6	CG7856	0.267314	0.0998146	0.110671	0.266004	0.0808022
41774	Cad88C	Dmel_CG3389	CG3389|CT11389|DCad88C|Dm Cad88C|Dmel\CG3389|cad88C	FLYBASE:FBgn0038247	3R	88C10-88C10	Cadherin 88C	-0.350185	0.261358	0.870072	Cad88C	149	80	121	82	87	Cad88C	0.481592	0.434478	0.485747	0.356047	0.382496
35447	CG3635	Dmel_CG3635	Dmel\CG3635	FLYBASE:FBgn0032981	2L	40F2-40F3	CG3635 gene product from transcript CG3635-RB	-0.350031	0.49285	0.955836	CG3635	47	52	101	42	48	CG3635	0.741957	1.37933	1.98032	0.890698	1.03071
34650	CG17010	Dmel_CG17010	Dmel\CG17010	FLYBASE:FBgn0032424	2L	33E1-33E1	CG17010 gene product from transcript CG17010-RA	-0.349684	0.499513	0.956868	CG17010	40	31	34	19	17	CG17010	0.617153	0.803673	0.651544	0.39381	0.356777
37197	CG15117	Dmel_CG15117	Dmel\CG15117	FLYBASE:FBgn0034417	2R	56B5-56B5	CG15117 gene product from transcript CG15117-RA	-0.349639	0.193168	0.870072	CG15117	1311.01	656.997	961.999	857	557	CG15117	8.42853	7.09734	7.68163	7.40164	4.87099
44008	Hex-C	Dmel_CG8094	CG8094|CT22069|DM2|Dmel\CG8094|Fk|HEX|HEX-3|HEX-C|HK|HK-C|Hex|Hex-3|Hex-c|HexC|Hk	FLYBASE:FBgn0001187	2R	51E7-51E7	Hexokinase C	-0.344056	0.0437015	0.54664	Hex-C	5000	2556	4212	3086	2921	Hex-C	73.0104	62.7135	76.3898	60.5356	58.0178
43604	hdc	Dmel_CG15532	CG15532|Dmel\CG15532|Hdc|l(3)B4-3-20|psg12	FLYBASE:FBgn0010113	3R	99E4-99F2	headcase	-0.349099	0.344357	0.906087	hdc	3625	1309	2661.03	2827	1673.99	hdc	5.24651	3.18338	4.7835	5.49654	3.29557
33198	CG3625	Dmel_CG3625	Dmel\CG3625	FLYBASE:FBgn0031245	2L	21B7-21B7	CG3625 gene product from transcript CG3625-RE	-0.348677	0.0660254	0.62677	CG3625	6765.7	3823.63	6291.06	3614.8	4751.61	CG3625	74.7206	70.9559	86.2945	53.6305	71.3811
42638	CG34376	Dmel_CG34376	CG13845|CG13846|CG13851|CG31160|Dmel\CG34376|Dmel_CG13845|Dmel_CG31160	FLYBASE:FBgn0085405	3R	94A14-94A15	CG34376 gene product from transcript CG34376-RB	-0.348445	0.127025	0.770765	CG34376	2949	1410	1979.99	1779.02	1293	CG34376	18.592	14.9367	15.504	15.0671	11.0882
37547	CG5819	Dmel_CG5819	5819|CT18212|Dmel\CG5819|tartan/capricious-like	FLYBASE:FBgn0034717	2R	58D3-58D3	CG5819 gene product from transcript CG5819-RC	-0.34836	0.147961	0.78705	CG5819	1833.02	1211	1653.02	868.997	1132.01	CG5819	11.8299	13.1324	13.2503	7.53414	9.93754
31529	CG6067	Dmel_CG6067	Dmel\CG6067	FLYBASE:FBgn0029828	X	5D1-5D1	CG6067 gene product from transcript CG6067-RA	-0.347979	0.174285	0.843729	CG6067	3715	2310	3013	1555	2314	CG6067	57.5216	60.0993	57.9433	32.3447	48.736
19835902	CG45086	Dmel_CG45086	Dmel\CG45086|Dromel_CG17759_galpha49b_uORF	FLYBASE:FBgn0266487	2R	49B8-49B9	CG45086 gene product from transcript CG45086-RB	-0.347592	0.0679785	0.63044	CG45086	2428.45	1012.12	1856.31	1265.82	1729.66	CG45086	17.3582	12.156	16.48	12.1548	16.8171
26067367	CR46048	Dmel_CR46048	Dmel\CR46048|Mgn95005	FLYBASE:FBgn0267715	3L	76A5-76A5	ncRNA	-0.347511	0.707705	0.990721	CR46048	16.715	1.35472	9.95127	6.14477	18.915	CR46048	0.772041	0.10514	0.570878	0.381275	1.18838
35561	Fmo-2	Dmel_CG3174	CG3174|DmFMO-2|Dmel\CG3174|fmo2	FLYBASE:FBgn0033079	2R	42B2-42B2	Flavin-containing monooxygenase 2	-0.347466	0.138282	0.770765	Fmo-2	1140	765	1363	722	876	Fmo-2	14.9447	16.8511	22.1927	12.7151	15.6207
19834779	CR45132	Dmel_CR45132	Dmel\CR45132	FLYBASE:FBgn0266625	2R	45C1-45C1	ncRNA	-0.34741	0.37518	0.926146	CR45132	55.6637	25.2581	47.2134	35.3089	36.4374	CR45132	2.32475	1.77252	2.44907	1.98102	2.06998
40070	CG6836	Dmel_CG6836	Dmel\CG6836	FLYBASE:FBgn0036834	3L	75F1-75F1	CG6836 gene product from transcript CG6836-RA	-0.34727	0.0594508	0.597363	CG6836	1171	595	959	649	733	CG6836	19.5026	16.6509	19.8374	14.5204	16.6056
42529	CG17298	Dmel_CG17298	BcDNA:RH37844|CT35916|Dmel\CG17298	FLYBASE:FBgn0038879	3R	93D3-93D3	CG17298 gene product from transcript CG17298-RA	-0.347096	0.841611	0.9909	CG17298	0	0	4	4	0	CG17298	0	0	0.218807	0.236663	0
39224	Cpr67Fa2	Dmel_CG18349	BcDNA:LP01241|CG18349|DmelCpr67Fa2|Dmel\CG18349	FLYBASE:FBgn0036109	3L	67F1-67F1	Cuticular protein 67Fa2	-0.347096	0.841611	0.9909	Cpr67Fa2	0	0	4	4	0	Cpr67Fa2	0	0	0.191698	0.207342	0
35854	CG8586	Dmel_CG8586	Dmel\CG8586|SPH58|c-SPH58	FLYBASE:FBgn0033320	2R	44E2-44E2	CG8586 gene product from transcript CG8586-RC	-0.347072	0.0827871	0.659902	CG8586	6785.77	3145.99	5324.77	4474.11	3576.08	CG8586	55.8039	43.4718	54.3873	49.4279	40.0024
5740678	snoRNA:Psi28S-3308	Dmel_CR34632	CR34632|Dmel\CR34632|Psi 28S-3308|chr3L:816004..816178|psi28s-3308	FLYBASE:FBgn0082973	3L	61D2-61D2	ncRNA	-0.346813	0.316477	0.890483	snoRNA:Psi28S-3308	149	80	153	77	129	snoRNA:Psi28S-3308	21.231	19.154	27.0774	14.7392	25.0028
31050	CG11638	Dmel_CG11638	CBP3|Dmel\CG11638|EG:BACR7A4.12	FLYBASE:FBgn0040351	X	1E1-1E1	CG11638 gene product from transcript CG11638-RA	-0.34681	0.136182	0.770765	CG11638	822.895	350.273	713.65	495.064	603.466	CG11638	7.2867	5.21169	7.84881	5.88909	7.26866
32696	Arpc3B	Dmel_CG8936	Arpc3|Arpc3b|BcDNA:SD24339|CG8936|Dmel\CG8936|P21-ARC	FLYBASE:FBgn0065032	X	15E3-15E3	Actin-related protein 2/3 complex, subunit 3B	-0.346701	0.400544	0.931336	Arpc3B	119	69	109	44	101	Arpc3B	3.30065	3.21578	3.75501	1.63948	3.81056
41030	CG8043	Dmel_CG8043	Dmel\CG8043|Iba57	FLYBASE:FBgn0037610	3R	85A5-85A5	CG8043 gene product from transcript CG8043-RA	-0.346511	0.186546	0.8645	CG8043	343	147	239	190	201	CG8043	5.96309	4.29418	5.16068	4.43742	4.75322
35244	CG13082	Dmel_CG13082	Dmel\CG13082	FLYBASE:FBgn0032803	2L	37F1-37F1	CG13082 gene product from transcript CG13082-RA	-0.346047	0.182945	0.859268	CG13082	454	247	357	270	228	CG13082	7.52099	6.87545	7.34546	6.00873	5.1377
37214	FK506-bp2	Dmel_CG11001	11001|143729_at|CG11001|Dmel\CG11001|DrFKBP12|FKBP|FKBP12|Fk506-bp2|dFKBP12|fkbp	FLYBASE:FBgn0013954	2R	56C8-56C8	FK506-binding protein 2	-0.343717	0.0454711	0.550324	FK506-bp2	5259	2690	3870	2801	2915	FK506-bp2	181.123	155.671	165.544	129.594	136.56
41229	CG12811	Dmel_CG12811	Dmel\CG12811	FLYBASE:FBgn0037779	3R	85F8-85F8	CG12811 gene product from transcript CG12811-RA	-0.345945	0.0999683	0.692669	CG12811	978	501	900	660	593	CG12811	21.2787	18.316	24.321	19.2908	17.55
33838	Tsp26A	Dmel_CG9093	CG9093|Dm.Tsp26A|Dmel\CG9093	FLYBASE:FBgn0031760	2L	26B2-26B2	Tetraspanin 26A	-0.345604	0.146569	0.783957	Tsp26A	579.909	245	464.205	335.35	398.001	Tsp26A	4.17246	2.96199	4.14834	3.24138	3.89521
37388	CG15653	Dmel_CG15653	Dmel\CG15653	FLYBASE:FBgn0034578	2R	57B16-57B16	CG15653 gene product from transcript CG15653-RA	-0.345604	0.378532	0.926146	CG15653	62	35	73	43	50	CG15653	1.90106	1.80326	2.7801	1.77123	2.0854
43031	CG11851	Dmel_CG11851	Dmel\CG11851|dAlg9	FLYBASE:FBgn0039293	3R	96C6-96C7	CG11851 gene product from transcript CG11851-RA	-0.345269	0.106615	0.711683	CG11851	733	380	579	378	458	CG11851	6.76262	5.89088	6.6347	4.68493	5.74766
5740326	snoRNA:Psi18S-1854b	Dmel_CR34600	CR34600|Dmel\CR34600|Psi18S-1854b|chrX:16979518..16979650|psi18S-1854b	FLYBASE:FBgn0083041	X	15E6-15E6	ncRNA	-0.345021	0.28998	0.874819	snoRNA:Psi18S-1854b	385	195	397	188	364	snoRNA:Psi18S-1854b	61.2654	52.1404	78.4651	40.1895	78.7899
36868	Idgf6	Dmel_CG5210	CG5210|Chit|Chit13|Cht13|DS47|DmDS47|DmIDGF6|Dmel\CG5210|chit|ds47|idgf6	FLYBASE:FBgn0013763	2R	53D2-53D2	Imaginal disc growth factor 6	-0.344998	0.103649	0.703243	Idgf6	23724.3	11995.7	19611.1	14676.7	13524.2	Idgf6	285.594	242.642	293.217	237.347	221.453
43053	CG11892	Dmel_CG11892	Dmel\CG11892	FLYBASE:FBgn0039313	3R	96C9-96C9	CG11892 gene product from transcript CG11892-RA	-0.344679	0.185935	0.863764	CG11892	519.001	236.999	436.001	261	401.001	CG11892	7.04088	5.40246	7.34646	4.75663	7.39978
19835521	CR45149	Dmel_CR45149	Dmel\CR45149	FLYBASE:FBgn0266642	2R	57D11-57D11	ncRNA	-0.344505	0.535575	0.968052	CR45149	31.565	13.3411	50.918	34.7555	32.8249	CR45149	0.915088	0.64988	1.83341	1.35357	1.29442
32624	Pp2B-14D	Dmel_CG9842	CG9842|CaNA|CanA|CanA14D|CnA|CnnA14D|D33|DmPp2B-14D|Dmel\CG9842|PP2B|PP2B 14D|PP2B-14D|Pp12-14D|Pp2B-14D/CaN|Pp2B-14DF|Pp2b-14D|PpD33|canA	FLYBASE:FBgn0011826	X	14E1-14E3	Protein phosphatase 2B at 14D	-0.34243	0.0348706	0.505954	Pp2B-14D	4905.04	2338.01	3974.96	2849.02	3101.95	Pp2B-14D	19.8394	15.8898	19.9688	15.4804	17.0662
37087	CG14500	Dmel_CG14500	Dmel\CG14500	FLYBASE:FBgn0034318	2R	55B12-55B12	CG14500 gene product from transcript CG14500-RA	-0.343776	0.857887	0.9909	CG14500	810	951	1097	2	828	CG14500	26.0838	51.4579	43.8758	0.0865199	36.2686
32222	Tis11	Dmel_CG4070	CG4070|DTIS11|Dmel\CG4070|TIS11|TIS11cc1|TIScc1|Ts11|anon-EST:Liang-1.28|clone 1.28|dTIS11|dTTP|dTis11|l(1)G0124|tis-11	FLYBASE:FBgn0011837	X	11B9-11B10	Tis11 zinc finger protein	-0.342263	0.0437493	0.54664	Tis11	3737.93	1805	3051.81	2356.99	2158.01	Tis11	16.2688	13.2004	16.4973	13.781	12.7759
14462666	CR43751	Dmel_CR43751	CG15383|CG43751|Dmel\CR43751	FLYBASE:FBgn0265017	2L	22D1-22D1	ncRNA	-0.342925	0.643305	0.98659	CR43751	25	3	22	25	17	CR43751	0.160065	0.0322748	0.174949	0.215029	0.148054
34156	AlaRS	Dmel_CG13391	ARS|Aats-ala|CG13391|Dmel\CG13391|alaS	FLYBASE:FBgn0027094	2L	29B3-29B3	Alanyl-tRNA synthetase	-0.3384	0.028324	0.456337	AlaRS	2716.99	1432.99	2215.96	1551.02	1607.02	AlaRS	18.0094	15.9602	18.2434	13.8111	14.4893
44038	Hf	Dmel_CG10658	CG10658|DHF|Dmel\CG10658|GH21|Os9|dhf	FLYBASE:FBgn0014000	2L	38A8-38A8	Helical Factor	-0.33582	0.0395641	0.536381	Hf	3291	1606	2686	2049	1934	Hf	80.0746	65.6595	81.1717	66.9744	64.0085
34955	CG4935	Dmel_CG4935	BG:DS02740.2|Dmel\CG4935|MET30	FLYBASE:FBgn0028897	2L	35F1-35F1	CG4935 gene product from transcript CG4935-RA	-0.342144	0.266692	0.870072	CG4935	171	76	121	90	105	CG4935	3.44225	2.57066	3.02527	2.43382	2.87508
3354991	CG17167	Dmel_CG17167	CG40146|Dmel\CG17167	FLYBASE:FBgn0039941	X	-	CG17167 gene product from transcript CG17167-RE	-0.341619	0.372692	0.925708	CG17167	685.888	440.282	671.635	254.653	585.004	CG17167	5.0296	5.42495	6.1171	2.50859	5.83517
12798444	snoRNA:2R:9445410	Dmel_CR43574	CR43574|Dmel\CR43574|chr2R:9073820..9074020|ncRNA_50|snoRNA:2R_9445410	FLYBASE:FBgn0263459	2R	50B1-50B1	ncRNA	-0.341619	0.64186	0.986201	snoRNA:2R:9445410	24	6	23	8	32	snoRNA:2R:9445410	3.46505	1.45557	4.12437	1.55163	6.28438
35152	CG10621	Dmel_CG10621	BEST:LD26123|Dmel\CG10621|anon-WO0140519.13	FLYBASE:FBgn0032726	2L	37B7-37B7	CG10621 gene product from transcript CG10621-RA	-0.341536	0.480575	0.952739	CG10621	2868.98	1052.01	2209.04	2511.05	1150	CG10621	41.1761	25.3701	39.3778	48.4141	22.4506
37137	CG5323	Dmel_CG5323	Dmel\CG5323	FLYBASE:FBgn0034362	2R	55E2-55E2	CG5323 gene product from transcript CG5323-RA	-0.341275	0.171827	0.839002	CG5323	370	181	272	192	222	CG5323	10.3018	8.46792	9.40619	7.18149	8.40777
42216	Vha100-2	Dmel_CG18617	BcDNA:LD21735|CG18617|CG7679|Dmel\CG18617|anon-WO0118547.296|vha100-2	FLYBASE:FBgn0028670	3R	91A5-91A5	Vacuolar H[+] ATPase 100kD subunit 2	-0.341236	0.0701235	0.639856	Vha100-2	9624.7	5092.19	9056.48	5707.36	6797.92	Vha100-2	65.1233	57.8947	76.1098	51.8782	62.5663
41238	CG3940	Dmel_CG3940	Dmel\CG3940	FLYBASE:FBgn0037788	3R	85F12-85F12	CG3940 gene product from transcript CG3940-RB	-0.341046	0.119318	0.752159	CG3940	2752	1589.99	2021.01	1181.01	1614.99	CG3940	25.2509	24.5137	23.0318	14.5574	20.1564
41226	CG3909	Dmel_CG3909	BcDNA:LD21537|CG3039|Dmel\CG3909|Ski8|dSki8	FLYBASE:FBgn0027524	3R	85F7-85F7	CG3909 gene product from transcript CG3909-RA	-0.340627	0.133072	0.770765	CG3909	514	243	404	295	318	CG3909	10.1685	8.07764	9.92674	7.83999	8.55727
35801	pnut	Dmel_CG8705	CG8705|Dmel\CG8705|E(sina)44C|E(sina)8|PNUT|Peanut|Pnut|anon-EST:Liang-2.18|clone 2.18|l(2)02502	FLYBASE:FBgn0013726	2R	44C2-44C2	peanut	-0.339362	0.0617975	0.610433	pnut	3458.14	1548.01	2528.94	1681	2368.97	pnut	24.9061	18.7336	22.6221	16.2641	23.2079
35348	CG31673	Dmel_CG31673	BcDNA:LD14730|CCG31673|CG9332|Dmel\CG31673	FLYBASE:FBgn0051673	2L	38F1-38F1	CG31673 gene product from transcript CG31673-RB	-0.339199	0.0835337	0.661896	CG31673	1598.01	899.995	1305.99	932	854	CG31673	28.4625	26.9351	28.8912	22.3002	20.6902
33808	CG14005	Dmel_CG14005	Dmel\CG14005	FLYBASE:FBgn0031739	2L	25F5-25F5	CG14005 gene product from transcript CG14005-RB	-0.339015	0.219148	0.870072	CG14005	350.999	193	275	159	230	CG14005	5.48145	5.06444	5.334	3.3357	4.88577
26067150	CR45822	Dmel_CR45822	Dmel\CR45822	FLYBASE:FBgn0267472	3L	65F6-65F6	ncRNA	-0.338925	0.290493	0.874819	CR45822	154.455	64.2465	107.015	84.7579	93.6934	CR45822	3.81777	2.66834	3.28537	2.8144	3.15014
40037	Cyp12c1	Dmel_CG4120	12c1|CG4120|Dmel\CG4120|cyp12c1	FLYBASE:FBgn0036806	3L	75D6-75D6	CG4120 gene product from transcript CG4120-RB	-0.338747	0.202989	0.870072	Cyp12c1	611.998	422.001	642	387.001	362	Cyp12c1	7.08181	8.20527	9.22701	6.01598	5.69794
14462491	CR44047	Dmel_CR44047	Dmel\CR44047	FLYBASE:FBgn0264839	3R	93A1-93A1	ncRNA	-0.338462	0.476397	0.952607	CR44047	25	13	23	15	17	CR44047	0.66792	0.583597	0.763211	0.538364	0.617801
39813	CG45057	Dmel_CG45057	CG34249|CG45027|CG4893|Dmel\CG45057|Dmel_CG34249|Dmel_CG4893|HDC10482|mdcds_27436	FLYBASE:FBgn0266417	3L	72E2-72E2	CG45057 gene product from transcript CG45057-RA	-0.334653	0.0403586	0.542641	CG45057	2121.97	1082.99	1616.01	1129.99	1267	CG45057	33.0434	28.3371	31.2552	23.6386	26.8372
35220	RtcB	Dmel_CG9987	CG9987|Dmel\CG9987	FLYBASE:FBgn0032781	2L	37E1-37E1	RtcB-like	-0.338137	0.0967788	0.689942	RtcB	1089	521	785	532	690	RtcB	13.6287	10.9559	12.2019	8.94414	11.746
37986	CG30427	Dmel_CG30427	BEST:LD36843|CG18680|CG2858|Dmel\CG30427	FLYBASE:FBgn0043792	2R	60E5-60E5	CG30427 gene product from transcript CG30427-RC	-0.337875	0.0726039	0.647377	CG30427	1338.99	675.001	1124.99	846.998	779.002	CG30427	7.74099	6.55704	8.07791	6.57811	6.12592
64879	Adgf-A2	Dmel_CG32178	ADGF-A2|BcDNA:AT05468|CG32178|Dmel\CG32178|MSI|Msi	FLYBASE:FBgn0043025	3L	75A1-75A1	Adenosine deaminase-related growth factor A2	-0.337563	0.405339	0.935539	Adgf-A2	82	43	68	59	37	Adgf-A2	0.935466	0.824267	0.963507	0.904203	0.574157
40374	croc	Dmel_CG5069	CG5069|Dmel\CG5069|Dmfd1|FD1|FoxC|fd1|fd78E	FLYBASE:FBgn0014143	3L	78D3-78D3	crocodile	-0.337517	0.297344	0.880234	croc	142	64	117	77	103	croc	1.31902	0.998911	1.34983	0.960843	1.30141
39486	CG11279	Dmel_CG11279	BcDNA:GM21080|Dmel\CG11279	FLYBASE:FBgn0036342	3L	69F6-69F6	CG11279 gene product from transcript CG11279-RC	-0.337449	0.258765	0.870072	CG11279	286	176	236	132	176	CG11279	3.31653	3.42938	3.39908	2.05632	2.77616
40857	CG2656	Dmel_CG2656	Dmel\CG2656|NEST:bs33f03	FLYBASE:FBgn0037478	3R	84C6-84C6	CG2656 gene product from transcript CG2656-RA	-0.337333	0.253247	0.870072	CG2656	337	140	320	216	272	CG2656	7.23121	5.04771	8.52831	6.22637	7.93898
41520	Cyp9f2	Dmel_CG11466	9f2|CG11466|Cyp 9f2|Cyp9F2|Dmel\CG11466|anon-EST:Posey150	FLYBASE:FBgn0038037	3R	87B9-87B9	CG11466 gene product from transcript CG11466-RA	-0.336825	0.0932462	0.686244	Cyp9f2	12775	6719	11534	7033	9183	Cyp9f2	158.423	140.006	177.651	117.165	154.901
31494	CG15773	Dmel_CG15773	Dmel\CG15773	FLYBASE:FBgn0029795	X	5B3-5B3	CG15773 gene product from transcript CG15773-RA	-0.336719	0.264337	0.870072	CG15773	215	114	209	156	129	CG15773	2.62441	2.33821	3.16863	2.5581	2.14189
37737	Eglp2	Dmel_CG17664	Aqp17664|CG17664|Dmel\CG17664|Eglp 2	FLYBASE:FBgn0034883	2R	59F4-59F4	Entomoglyceroporin 2	-0.336602	0.741844	0.9909	Eglp2	368	336	369	37	310.999	Eglp2	6.47517	9.93409	8.06421	0.874592	7.44351
35910	PPO2	Dmel_CG8193	CG8193|DmePPO2|Dmel\CG8193|PO45|ProPO45|proPO45|proPOA(3)|proPo-A3	FLYBASE:FBgn0033367	2R	45A1-45A1	Prophenoloxidase 2	-0.336568	0.307687	0.886611	PPO2	3968	1465	3634	2300	3565	PPO2	37.9412	23.5376	43.1576	29.5439	46.3676
34597	Mal-B1	Dmel_CG14934	CG14934|Dmel\CG14934|Drome_B1|mal_B1	FLYBASE:FBgn0032381	2L	33A3-33A4	Maltase B1	-0.335942	0.208732	0.870072	Mal-B1	695	266	575	405	538	Mal-B1	8.35261	5.37161	8.58296	6.53872	8.79497
38273	CG15822	Dmel_CG15822	Dmel\CG15822	FLYBASE:FBgn0035308	3L	62D1-62D1	CG15822 gene product from transcript CG15822-RE	-0.335873	0.217907	0.870072	CG15822	276	124	197	147	170	CG15822	1.27669	0.963794	1.13181	0.913471	1.06965
39066	Pdxk	Dmel_CG34455	CG34455|CG4446|Dmel\CG34455|Dmel_CG4446|dPdxk	FLYBASE:FBgn0085484	3L	67B2-67B2	Pyridoxal kinase	-0.331291	0.035393	0.507278	Pdxk	2335	1237	1947	1355	1421	Pdxk	32.0158	28.4992	33.157	24.9584	26.5025
50259	CG14104	Dmel_CG14104	Dmel\CG14104	FLYBASE:FBgn0040786	3L	76C6-76C6	CG14104 gene product from transcript CG14104-RB	-0.335816	0.393228	0.929028	CG14104	97.6615	53.8498	65.4957	52.5544	41.9677	CG14104	5.47329	5.07101	4.559	3.95671	3.1993
12797873	CG43349	Dmel_CG43349	Dmel\CG43349	FLYBASE:FBgn0263081	2L	21F2-21F2	CG43349 gene product from transcript CG43349-RB	-0.334659	0.826825	0.9909	CG43349	70	83	114	1	93.0001	CG43349	3.32476	6.62408	6.72509	0.0638061	6.00842
31459	spoon	Dmel_CG3249	BcDNA:GM04319|CG3249|DAKAP550|Dmel\CG3249|PKAAP|Yu|mdi|yu	FLYBASE:FBgn0263987	X	4F9-4F10|1-14 cM	spoonbill	-0.330321	0.0487174	0.552309	spoon	4844.03	2343.96	3828.02	2576.98	3242.03	spoon	18.5108	15.0506	18.1688	13.2291	16.852
32334	CG11134	Dmel_CG11134	1|Dmel\CG11134	FLYBASE:FBgn0030518	X	12B4-12B4	CG11134 gene product from transcript CG11134-RB	-0.334539	0.134886	0.770765	CG11134	579.999	322.999	501.997	324.001	365.999	CG11134	13.3381	12.4811	14.3384	10.0095	11.4488
37290	PCNA	Dmel_CG9193	53/13|CG9193|DmPCNA|Dmel\CG9193|MUS209|Mus209|PCNA/mus209|Pcna|dPCNA|l(2)02448|l(2)56F|l(2)56Fa|l(2)s1534|mus 209|mus209|pcna	FLYBASE:FBgn0005655	2R	56F11-56F11|2-92.3 cM	Proliferating cell nuclear antigen	-0.334253	0.417666	0.940409	PCNA	81	42	105	76	61	PCNA	1.65035	1.43789	2.65713	2.0802	1.69058
43471	CG2321	Dmel_CG2321	Dmel\CG2321	FLYBASE:FBgn0039663	3R	99B1-99B1	CG2321 gene product from transcript CG2321-RB	-0.334082	0.334728	0.899965	CG2321	186.145	70.0983	158.693	138.249	119.106	CG2321	1.1257	0.712299	1.19195	1.12314	0.979756
38464	CG14982	Dmel_CG14982	Dmel\CG14982	FLYBASE:FBgn0035477	3L	64A1-64A1	CG14982 gene product from transcript CG14982-RC	-0.333916	0.0591462	0.596302	CG14982	1559	784.999	1237	927	897	CG14982	7.93733	6.71556	7.82222	6.34027	6.21205
33826	CG13999	Dmel_CG13999	Dmel\CG13999	FLYBASE:FBgn0031753	2L	26A3-26A3	CG13999 gene product from transcript CG13999-RA	-0.333914	0.220853	0.870072	CG13999	407	206	297	178	273	CG13999	8.52351	7.24897	7.72525	5.00777	7.77681
33856	CG9150	Dmel_CG9150	Dmel\CG9150	FLYBASE:FBgn0031775	2L	26B4-26B4	CG9150 gene product from transcript CG9150-RB	-0.333774	0.325568	0.892233	CG9150	102	59	93	58	66	CG9150	2.55597	2.48424	2.89448	1.95247	2.24965
35029	ApepP	Dmel_CG6291	AP-P|Apep[P]|CG6291|DAP-P|Daminopep-p|Dmel\CG6291	FLYBASE:FBgn0026150	2L	36B4-36B4	Aminopeptidase P	-0.333352	0.101246	0.694643	ApepP	1188.99	707	1100.99	640.995	804.995	ApepP	11.8362	11.8259	13.6127	8.57206	10.9003
35105	CG10178	Dmel_CG10178	Dmel\CG10178	FLYBASE:FBgn0032684	2L	36F6-36F6	CG10178 gene product from transcript CG10178-RB	-0.333261	0.0513976	0.558346	CG10178	2871	1253.01	2334.03	1784.01	1874	CG10178	31.5	23.1003	31.8064	26.2951	27.9679
38689	CG42269	Dmel_CG42269	CG6596|CG6600|Dmel\CG42269|Dmel_CG6596|Dmel_CG6600	FLYBASE:FBgn0259164	3L	65A5-65A5	CG42269 gene product from transcript CG42269-RE	-0.332968	0.201635	0.870072	CG42269	422	195	371	297	256	CG42269	3.895	3.02423	4.25305	3.68257	3.21403
[truncated: 14,117 more rows]
