# Supplementary material for: A circular RNA Edis-Relish-castor axis regulates neuronal development in Drosophila
Source: PLoS Genet. 2022 Oct 27;18(10):e1010433. doi: 10.1371/journal.pgen.1010433 (PMC9612563; doi:10.1371/journal.pgen.1010433)
Supplement: S1 Data — (XLSX) [file pgen.1010433.s007.xlsx]

## Sheet: Fig1 A
Relative to Haemocytes					Average	STDEV	N	SEM
edis	Haemocytes	1.4207	0.738666	0.840637	1	0.367884	3	0.212398
	Brain	300.955	231.015	302.135	278.035	40.7245	3	23.5123
	Salivary gland	0.078946	0.138296	0.134615	0.117286	0.033254	3	0.0191992
	Gut	10.2838	9.56277	14.3785	11.4083	2.59735	3	1.49958
	Muscle	1.21054	1.23709	0.772939	1.07352	0.260653	3	0.150488
	Fat body	0.282626	0.21949	0.508806	0.336974	0.152122	3	0.0878278

## Sheet: Fig1 H
	Relative to shgfp															Average	STDEV	N	SEM
	Edis	Elav> shgfp		1.10346	1.0338	0.862747	1.11824	0.954195	0.927563	0.836968	0.962473	1.20056	1.00701	0.970043	1.02295	1	0.105181	12	0.0303632
		Elav> shEdis		0.200958	0.257875	0.194221	0.698965	0.510581	0.60938							0.411997	0.222147	6	0.0906912
		E;av> dsEct4 #1		0.273656	0.327262	0.467357	1.0813	1.2652	0.880973							0.715958	0.417345	6	0.170381
		Elav> shEct4 #2		1.04717	1.07228	0.646866										0.922106	0.238696	3	0.137811
	ect4	Elav> shgfp		1.07919	1.02149	0.899318	1.16166	0.987875	0.85047	0.887017	1.15934	0.953648	0.975104	0.952647	1.07225	1	0.101754	12	0.0383351
		Elav> shEdis		1.07762	1.04001	2.13316	1.04731	0.904003	1.32452							1.25444	0.451666	6	0.184392
		E;av> dsEct4 #1		0.536138	0.787774	0.775224	0.441532	0.28338	0.358818							0.530478	0.211929	6	0.0865197
		Elav> shEct4 #2		0.546437	0.463992	0.448611										0.486347	0.0526049	3	0.0303714
	Edis	P value (T test)
	shGFP vs. shEdis	1.21075e-05
	shGFP vs. dsEct4#1	0.0703082
	shGFP vs. shEct4#2	0.46278
	Ect4	P value (T test)
	shGFP vs. shEdis	0.11864
	shGFP vs. dsEct4#1	4.69641e-05
	shGFP vs. shEct4#2	2.59596e-05

## Sheet: Fig1 I
elavgal4	α lobe loss and β lobes fusion	α, β lobe loss	normal	sum
shGFP	0	0	14	14
shEdis	14	5	0	19
dsEct4#1	0	0	7	7
shEct4#2	0	0	7	7
MB phenotypes %
elavgal4	α lobe loss and β lobes fusion	α, β lobe loss	normal	sum
shGFP	0	0	1	1
shEdis	0.736842	0.263158	0	1
dsEct4#1	0	0	1	1
shEct4#2	0	0	1	1
elavgal4>	P value (chi square test)
shGFP vs. shEdis	9.21589e-09
shGFP vs. dsEct4#1	1
shGFP vs. shEct4#2	1

## Sheet: Fig2 G
			α lobe loss and β lobes fusion	α, β lobes loss	Normal	Sum
	wor gal4	CTRL	0	0	9	9
		shEdis	4	5	0	9
	GMR71C09 gal4	CTRL	0	0	6	6
		shEdis	0	4	3	7
	ok107 gal4	CTRL	0	0	5	5
		shEdis	3	2	0	5
	201Y gal4	CTRL	0	0	9	9
		shEdis	0	0	11	11
	c309 gal4	CTRL	0	0	9	9
		shEdis	0	0	16	16
MB phenotypes %
			α lobe loss and β lobes fusion	α, β lobes loss	Normal
	wor gal4	CTRL	0	0	1
		shEdis	0.444444	0.555556	0
	GMR71C09 gal4	CTRL	0	0	1
		shEdis	0	0.571429	0.428571
	ok107 gal4	CTRL	0	0	1
		shEdis	0.6	0.4	0
	201Y gal4	CTRL	0	0	1
		shEdis	0	0	1
	c309 gal4	CTRL	0	0	1
		shEdis	0	0	1
	wor gal4	P value (Chi square test)
	CTRL vs. shEdis	2.20905e-05
	GMR71C09 gal4
	CTRL vs. shEdis	0.0260548
	ok107 gal4
	CTRL vs. shEdis	0.0015654
	201Y gal4
	CTRL vs. shEdis	1
	c309 gal4
	CTRL vs. shEdis	1

## Sheet: Fig2 L
			α lobe loss and β lobes fusion	αβ lobe loss	Normal	SUM
	no RU486	CTRL	0	0	5	5
		shEdis	0	0	8	8
	RU486 1st	CTRL	0	0	5	5
		shEdis	2	1	0	3
	RU486 3rd	CTRL	0	0	4	4
		shEdis	3	1	0	4
	RU486 adult	CTRL	0	0	4	4
		shEdis	0	0	5	5
MB phenotypes %			α lobe loss and β lobes fusion	αβ lobe loss	Normal
	No RU486	Ctrl	0	0	1
		shEdis	0	0	1
	RU486 1st	Ctrl	0	0	1
		shEdis	0.666667	0.333333	0
	RU486 3rd	Ctrl	0	0	1
		shEdis	0.75	0.25	0
	RU486 adult	Ctrl	0	0	1
		shEdis	0	0	1
	No RU486	P value (Chi square test)
	CTRL vs. shEdis	1
	RU486 1st
	CTRL vs. shEdis	0.00467773
	RU486 3rd
	CTRL vs. shEdis	0.00467773
	RU486 adult
	CTRL vs. shEdis	1

## Sheet: Fig2 O
			α lobes loss and β lobes fusion	α, β lobes loss	Normal	SUM
	elavGal4 mb247Gal80 shGFP		0	0	12	12
	elavGal4 mb247Gal80 shEdis		1	2	28	31
	repoGal4 shGFP		0	0	15	15
	repoGal4 shEdis		0	0	13	13
MB phenotypes %
			α lobes loss and β lobes fusion	α, β lobes loss	Normal	SUM
	elavGal4 mb247Gal80 shGFP		0	0	1	1
	elavGal4 mb247Gal80 shEdis		0.0322581	0.0645161	0.903226	1
	repoGal4 shGFP		0	0	1	1
	repoGal4 shEdis		0	0	1	1
	elavGal4 mb247Gal80	P value (Chi square test)
	CTRL vs. shEdis	0.263861
	repoGal4
	CTRL vs. shEdis	1

## Sheet: Fig3 B
elav Dcr2 >	β lobe fusion	α, β lobe loss	thin α, β lobe	Normal	SUM
shGFP	0	0	0	51	51
shEdis	26	25	10	26	87
RelE20/+, shGFP	2	0	0	52	54
RelE20/+, shEdis	16	25	3	13	57
RelE38/+, shGFP	1	0	0	42	43
RelE38/+, shEdis	15	16	3	11	45
RelE20/E38, shGFP	21	0	0	40	61
RelE20/E38, shEdis	10	12	3	31	56
MB phenotypes %		β lobe fusion	α, β lobe loss	thin α, β lobe	Normal
elav Dcr2 >	shGFP	0	0	0	1
	shEdis	0.298851	0.287356	0.114943	0.298851
	RelE20/+, shGFP	0.037037	0	0	0.962963
	RelE20/+, shEdis	0.280702	0.438596	0.0526316	0.22807
	RelE38/+, shGFP	0.0232558	0	0	0.976744
	RelE38/+, shEdis	0.333333	0.355556	0.0666667	0.244444
	RelE20/E38, shGFP	0.344262	0	0	0.655738
	RelE20/E38, shEdis	0.178571	0.214286	0.0535714	0.553571
elav dcr2	P value (Chi square test)
shGFP vs. shEdis	1.19052e-15
RelE20/+, shEdis vs. RelE20/E38, shEdis	0.00173085
RelE38/+, shEdis vs. RelE20/E38, shEdis	0.000388303
shEdis vs. RelE20/E38, shEdis	0.00239197

## Sheet: Fig3 D
			β lobe fusion	α, β lobe loss	Thin α, β lobes	Normal	SUM
	elav Dcr2 shgfp shmcherry		0	0	0	15	15
	elav Dcr2 shEdis shmcherry		4	11	3	4	22
	elav Dcr2 shRel shgfp		4	0	0	13	17
	elav Dcr2 shRel shEdis		3	5	3	11	22
MB phenotypes %
			β lobe fusion	α, β lobe loss	Thin α, β lobes	Normal	SUM
elav Dcr2 shgfp shmcherry	shgfp, shmcherry		0	0	0	1	1
elav Dcr2 shEdis shmcherry	shEdis, shmcherry		0.181818	0.5	0.136364	0.181818	1
elav Dcr2 shgfp shRel	shgfp, shRel		0.235294	0	0	0.764706	1
elav Dcr2 shEdis shRel	shEdis, shRel		0.136364	0.227273	0.136364	0.5	1
elav dcr2	P value (Chi square test)
shgfp, shmcherry vs. shEdis, shmcherry	1.01497e-06
shEdis, shmcherry vs. shEdis, shRel	0.0259954
shgfp, shmcherry vs. shgfp, shRel	0.0446023

## Sheet: Fig3 E
Elav	gender	circRNA	6/6	6/7	6/8	6/9	6/10	6/11	6/12	6/13	6/14	6/15	6/16	6/17	6/18	6/19	6/20	6/21	6/22	6/23	6/24	6/25	6/26	6/27	6/28	6/29	6/30	7/1	7/2	7/3	7/4	7/5	7/6	7/7	7/8	7/9	7/10	7/11	7/12	7/13	7/14	7/15	7/16	7/17	7/18	7/19	7/20	7/21	7/22
1	male	elav dcr2 shGFP										15	15	15	15	15	15	15	15	15	15	15	15	15	15	15	15	15	15	15	15	15	15	15	15	15	15	15	15	15	15	15	15	15	15	15	15	15	15
2	male	elav dcr2 shGFP										15	15	15	15	15	15	15	15	15	15	15	15	15	15	15	15	15	15	15	15	15	15	15	15	15	15	15	15	15	15	15	15	15	15	15	15	15	15
3	male	elav dcr2 shGFP										15	15	15	14	14	14	14	14	14	14	14	14	14	14	14	14	14	14	14	14	14	14	14	14	14	14	14	14	14	14	14	14	14	14	14	14	14	14
4	male	elav dcr2 shGFP										15	15	15	15	15	15	15	15	15	15	14	14	14	14	14	14	14	14	14	14	14	14	14	14	14	14	14	14	14	14	14	14	14	14	14	14	14	14
5	male	elav dcr2 shGFP										15	15	15	15	15	15	15	15	15	15	15	15	15	15	15	15	15	15	15	15	15	15	15	15	15	15	15	15	15	15	15	15	15	15	15	15	15	15
		SUM										75	75	75	74	74	74	74	74	74	74	73	73	73	73	73	73	73	73	73	73	73	73	73	73	73	73	73	73	73	73	73	73	73	73	73	73	73	73
		Reletive survival										1	1	1	0.986667	0.986667	0.986667	0.986667	0.986667	0.986667	0.986667	0.973333	0.973333	0.973333	0.973333	0.973333	0.973333	0.973333	0.973333	0.973333	0.973333	0.973333	0.973333	0.973333	0.973333	0.973333	0.973333	0.973333	0.973333	0.973333	0.973333	0.973333	0.973333	0.973333	0.973333	0.973333	0.973333	0.973333	0.973333
Elav	gender	circRNA	6/6	6/7	6/8	6/9	6/10	6/11	6/12	6/13	6/14	6/15	6/16	6/17	6/18	6/19	6/20	6/21	6/22	6/23	6/24	6/25	6/26	6/27	6/28	6/29	6/30	7/1	7/2	7/3	7/4	7/5	7/6	7/7	7/8	7/9	7/10	7/11	7/12	7/13	7/14	7/15	7/16	7/17	7/18	7/19	7/20	7/21	7/22
6	male	elav dcr2 shEdis										15	15	15	15	15	15	15	14	14	14	14	14	14	14	14	14	14	14	14	14	14	14	14	7	7	7	5	5	5	5	5	5	5	5	5	5	5	5
7	male	elav dcr2 shEdis										15	15	15	15	15	15	15	15	15	15	15	15	15	15	15	15	15	15	15	15	15	15	15	15	15	15	15	15	15	15	15	15	15	15	15	15	15	15
8	male	elav dcr2 shEdis										15	15	15	15	15	15	15	15	15	15	15	15	15	15	14	14	14	14	14	14	14	14	14	14	14	14	14	14	14	13	13	13	13	13	13	13	13	13
9	male	elav dcr2 shEdis										15	15	15	15	15	15	15	15	15	15	15	15	15	15	15	15	15	15	15	15	15	14	14	14	14	14	14	14	14	14	14	12	12	12	12	12	12	12
10	male	elav dcr2 shEdis										15	15	15	15	15	15	15	15	15	15	14	14	14	14	14	14	14	14	14	14	14	14	14	14	14	14	14	14	14	14	14	14	14	14	13	13	13	13
		SUM										75	75	75	75	75	75	75	74	74	74	73	73	73	73	72	72	72	72	72	72	72	71	71	64	64	64	62	62	62	61	61	59	59	59	58	58	58	58
		Reletive										1	1	1	1	1	1	1	0.986667	0.986667	0.986667	0.973333	0.973333	0.973333	0.973333	0.96	0.96	0.96	0.96	0.96	0.96	0.96	0.946667	0.946667	0.853333	0.853333	0.853333	0.826667	0.826667	0.826667	0.813333	0.813333	0.786667	0.786667	0.786667	0.773333	0.773333	0.773333	0.773333
Elav	gender	circRNA	6/6	6/7	6/8	6/9	6/10	6/11	6/12	6/13	6/14	6/15	6/16	6/17	6/18	6/19	6/20	6/21	6/22	6/23	6/24	6/25	6/26	6/27	6/28	6/29	6/30	7/1	7/2	7/3	7/4	7/5	7/6	7/7	7/8	7/9	7/10	7/11	7/12	7/13	7/14	7/15	7/16	7/17	7/18	7/19	7/20	7/21	7/22
19	male	elav dcr2 RelE38/+, shEdis	15	15	15	15	15	15	15	15	15	15	15	15	15	15	15	15	15	15	15	15	15	15	15	15	15	15	15	14	14	14	14	14	14	14	14	14	14	14	13	13	13	13	13	12	12	12	12
20	male	elav dcr2 RelE38/+, shEdis	15	15	15	15	15	15	15	15	15	15	15	15	15	15	14	14	14	14	14	12	12	12	12	12	12	12	12	12	12	12	12	12	12	12	12	12	12	12	12	12	11	11	11	9	9	9	9
21	male	elav dcr2 RelE38/+, shEdis	15	15	15	15	15	15	15	15	15	15	15	15	15	15	15	15	15	15	15	15	15	15	15	15	15	15	15	15	15	15	14	14	13	13	13	11	11	11	9	9	9	9	9	9	9	9	9
22	male	elav dcr2 RelE38/+, shEdis	15	15	15	15	15	15	15	15	15	15	15	15	15	15	15	15	15	15	15	15	15	15	15	15	15	15	15	15	15	15	15	15	15	15	15	15	15	15	15	15	14	14	14	14	14	12	12
23	male	elav dcr2 RelE38/+, shEdis	15	15	15	15	15	15	15	15	15	15	15	15	15	15	15	15	15	15	15	15	15	15	15	15	15	15	15	15	15	15	15	15	15	15	15	15	15	15	14	14	14	14	14	12	12	11	11
		SUM	75	75	75	75	75	75	75	75	75	75	75	75	75	75	74	74	74	74	74	72	72	72	72	72	72	72	72	71	71	71	70	70	69	69	69	67	67	67	63	63	61	61	61	56	56	53	53
		Reletive survival	1	1	1	1	1	1	1	1	1	1	1	1	1	1	0.986667	0.986667	0.986667	0.986667	0.986667	0.96	0.96	0.96	0.96	0.96	0.96	0.96	0.96	0.946667	0.946667	0.946667	0.933333	0.933333	0.92	0.92	0.92	0.893333	0.893333	0.893333	0.84	0.84	0.813333	0.813333	0.813333	0.746667	0.746667	0.706667	0.706667
Elav	gender	circRNA	6/6	6/7	6/8	6/9	6/10	6/11	6/12	6/13	6/14	6/15	6/16	6/17	6/18	6/19	6/20	6/21	6/22	6/23	6/24	6/25	6/26	6/27	6/28	6/29	6/30	7/1	7/2	7/3	7/4	7/5	7/6	7/7	7/8	7/9	7/10	7/11	7/12	7/13	7/14	7/15	7/16	7/17	7/18	7/19	7/20	7/21	7/22
30	male	elav dcr2 RelE20/+, shEdis	15	15	15	15	15	15	15	15	15	15	15	15	15	15	15	15	15	15	15	15	15	15	15	15	15	15	15	15	15	15	15	15	15	15	15	15	15	15	15	15	15	15	15	15	15	15	15
31	male	elav dcr2 RelE20/+, shEdis	15	15	15	15	15	15	15	15	15	15	15	15	15	15	15	15	15	15	15	15	15	15	15	15	15	15	15	15	15	15	15	15	15	15	15	15	15	15	12	12	12	12	12	11	11	11	11
32	male	elav dcr2 RelE20/+, shEdis	15	15	15	15	15	15	15	15	15	15	15	15	15	15	15	15	15	15	15	15	15	15	15	15	15	15	15	15	15	15	15	15	15	15	15	15	15	15	14	14	14	14	14	13	13	13	13
33	male	elav dcr2 RelE20/+, shEdis	15	15	15	15	15	15	15	15	15	15	15	15	15	15	15	15	15	15	15	15	15	15	15	15	15	15	15	15	15	15	15	15	15	15	15	15	15	15	15	15	15	15	15	14	14	14	14
34	male	elav dcr2 RelE20/+, shEdis	15	15	15	15	15	15	15	15	15	14	14	14	14	14	14	14	14	14	14	14	14	14	14	14	14	14	14	14	14	14	14	14	14	14	14	14	14	14	14	14	14	14	14	12	12	12	12
		SUM	75	75	75	75	75	75	75	75	75	74	74	74	74	74	74	74	74	74	74	74	74	74	74	74	74	74	74	74	74	74	74	74	74	74	74	74	74	74	70	70	70	70	70	65	65	65	65
		Reletive survival	1	1	1	1	1	1	1	1	1	0.986667	0.986667	0.986667	0.986667	0.986667	0.986667	0.986667	0.986667	0.986667	0.986667	0.986667	0.986667	0.986667	0.986667	0.986667	0.986667	0.986667	0.986667	0.986667	0.986667	0.986667	0.986667	0.986667	0.986667	0.986667	0.986667	0.986667	0.986667	0.986667	0.933333	0.933333	0.933333	0.933333	0.933333	0.866667	0.866667	0.866667	0.866667
Elav	gender	circRNA	11/2	11/3	11/4	11/5	11/6	11/7	11/8	11/9	11/10	11/11	11/12	11/13	11/14	11/15	11/16	11/17	11/18	11/19	11/20	11/21	11/22	11/23	11/24	11/25	11/26	11/27	11/28	11/29	11/30	12/1	12/2	12/3	12/4	12/5	12/6	12/7	12/8	12/9	12/10	12/11	12/12	12/13	12/14	12/15	12/16	12/17	12/18
40	male	elav dcr2 RelE20/E38, shEdis	15	15	15	15	15	15	15	15	15	15	15	15	15	15	15	15	14	14	14	14	14	14	14	14	14	14	12	12	12	12	11	11	11	11	11	11	11	11	11	11	11	11	10	10	10	8	8
41	male	elav dcr2 RelE20/E38, shEdis	15	15	15	15	15	15	15	15	15	15	15	15	15	15	15	15	15	15	15	15	15	15	15	15	15	15	15	15	15	15	15	15	15	15	15	15	15	15	15	12	12	12	12	12	11	11	11
42	male	elav dcr2 RelE20/E38, shEdis	15	15	15	15	15	15	15	15	15	15	15	15	15	15	15	15	15	15	15	15	15	15	15	15	15	15	15	15	15	15	15	15	15	15	15	15	15	15	15	14	14	14	14	14	13	13	13
43	male	elav dcr2 RelE20/E38, shEdis	15	15	15	15	15	15	15	15	15	15	15	15	15	15	15	15	15	15	15	15	15	15	15	15	15	15	15	15	15	15	15	15	15	15	15	15	15	15	15	15	15	15	15	15	14	14	14
44	male	elav dcr2 RelE20/E38, shEdis	15	15	15	15	15	15	15	15	15	15	14	14	14	14	14	14	14	14	14	14	14	14	14	14	14	14	14	14	14	14	14	14	14	14	14	14	14	14	14	14	14	14	14	14	12	12	12
		SUM	75	75	75	75	75	75	75	75	75	75	74	74	74	74	74	74	73	73	73	73	73	73	73	73	73	73	71	71	71	71	70	70	70	70	70	70	70	70	70	66	66	66	65	65	60	58	58
		Reletive survival	1	1	1	1	1	1	1	1	1	1	0.986667	0.986667	0.986667	0.986667	0.986667	0.986667	0.973333	0.973333	0.973333	0.973333	0.973333	0.973333	0.973333	0.973333	0.973333	0.973333	0.946667	0.946667	0.946667	0.946667	0.933333	0.933333	0.933333	0.933333	0.933333	0.933333	0.933333	0.933333	0.933333	0.88	0.88	0.88	0.866667	0.866667	0.8	0.773333	0.773333
			P value (T test)
		shgfp vs. shEdis	<0.0001
		shEdis vs. RelE20/+, shEdis	<0.0001
		shEdis vs. RelE38/+, shEdis	0.0454
		shEdis vs. RelE38/E20, shEdis	<0.0001
[truncated: 52 more columns]

## Sheet: Fig4 E
		β lobes fusion	Normal	SUM
	DptA	2	10	12
	Drs	1	11	12
	Dro	1	9	10
	Def	1	10	11
Percentage
		β lobes fusion	Normal	SUM
	DptA	0.166667	0.833333	1
	Drs	0.0833333	0.916667	1
	Dro	0.1	0.9	1
	Def	0.0909091	0.909091	1

[truncated: 26 more sheets: Fig4 F, Fig4 I, Fig5 D, Fig5 F, Fig5 H, Fig5 I, Fig5 J, Fig5 K, Fig6 A, Fig6 C, Fig6 D, Fig6 E, Fig6 F, Fig6 G, Fig6 H, Supplementary Fig1 H, Supplementary Fig1 I, Supplementary Fig2, Supplementary Fig3B, Supplementary Fig3C …]
